# Supplementary material for: Hematopoietic differentiation: a coordinated dynamical process towards attractor stable states
Source: BMC Syst Biol. 2010 Jun 16;4:85. doi: 10.1186/1752-0509-4-85 (PMC2904736; doi:10.1186/1752-0509-4-85)
Supplement: Additional file 1 — Table S1: Expression of selected genes during hematopoietic differentiation. [file 1752-0509-4-85-S1.XLS]

## Sheet: 7642 genes
Table S1 Expression of selected genes during hematopoietic differentiation
Affymetrix ID	CD34_d0	E_d6	E_d10	E_d15	ratio CD34_d0/E_d15	MK_d5	MK_d9	MK_d14	ratio CD34_d0/MK_d14	G_d5	G_d9	G_d15	ratio CD34_d0/G_d15	Mo_d5	Mo_d11	Mo_d15	M0_d20	ratio CD34_d0/M_d20	Descriptions
117_at	72.6	167.064	223.254	172.42	0.421065	86.3603	110.154	114.218	0.635629	182.12	512.402	455.378	0.159428	126.674	231.096	349.837	528.468	0.137378	X51757 /FEATURE=cds /DEFINITION=HSP70B Human heat-shock protein HSP70B gene
1294_at	2782.1	504.846	319.15	291.769	9.53529	943.76	1573.67	3044.84	0.913709	602.833	668.213	558.011	4.98575	747.956	677.115	635.526	492.147	5.65298	L13852 /FEATURE= /DEFINITION=HUME1URP Homo sapiens ubiquitin-activating enzyme E1 related protein mRNA, complete cds
1405_i_at	259.8	27.3599	54.2404	171.442	1.51538	78.8328	678.706	1992.5	0.130389	112.608	311.536	269.154	0.965246	78.8956	51.3709	35.711	57.4323	4.52359	M21121 /FEATURE= /DEFINITION=HUMTCSM Human T cell-specific protein (RANTES) mRNA, complete cds
1552274_at	410.5	591.048	422.852	831.61	0.493621	344.614	363.927	561.349	0.731274	1320.22	1622.52	1427.71	0.287523	1032.91	956.801	1211.48	911.501	0.450356	gb:BC014479.1 /DB_XREF=gi:15680248 /TID=Hs2.322934.1 /CNT=70 /FEA=FLmRNA /TIER=FL+Stack /STK=11 /LL=54899 /UG_GENE=FLJ20335 /UG=Hs.322934 /DEF=Homo sapiens, clone MGC:23156 IMAGE:4856139, mRNA, complete cds. /PROD=Unknown (protein for MGC:23156) /FL=gb:AF399753.1 gb:NM_017771.1 gb:BC014479.1
1552275_s_at	437.9	615.409	654.389	1012.35	0.43256	491.94	509.648	796.485	0.549791	1727.9	1725.65	1950.61	0.224494	1166.53	1465.17	1491.77	1151.6	0.380255	gb:BG573647 /DB_XREF=gi:13581300 /DB_XREF=602594669F1 /CLONE=IMAGE:4722136 /TID=Hs2.322934.1 /CNT=70 /FEA=FLmRNA /TIER=ConsEnd /STK=0 /LL=54899 /UG_GENE=FLJ20335 /UG=Hs.322934 /UG_TITLE=hypothetical protein FLJ20335 /FL=gb:AF399753.1 gb:NM_017771.1 gb:BC014479.1
1552289_a_at	3.4	91.262	19.3545	55.5168	0.0612427	12.9044	67.1577	161.432	0.0210615	602.325	442.163	283.663	0.0119861	107.726	77.8613	126.664	95.1908	0.0357177	gb:BC034926.1 /DB_XREF=gi:22028437 /TID=Hs2.133898.1 /CNT=19 /FEA=FLmRNA /TIER=FL+Stack /STK=10 /LL=148113 /UG_GENE=CLIP-2 /UG=Hs.133898 /DEF=Homo sapiens, similar to cartilage intermediate layer protein, clone MGC:45771 IMAGE:4124496, mRNA, complete cds. /PROD=similar to cartilage intermediate layer protein /FL=gb:NM_153221.1 gb:BC034926.1 gb:AF542080.1
1552309_a_at	97.5	110.376	254.954	342.476	0.284692	98.0239	784.057	3012.66	0.0323634	65.5327	26.7251	118.049	0.82593	61.7443	34.8327	68.235	49.4871	1.97021	gb:NM_144573.1 /DB_XREF=gi:21389338 /GEN=nexilin /TID=Hs2.216381.1 /CNT=24 /FEA=FLmRNA /TIER=FL+Stack /STK=8 /LL=91624 /UG=Hs.216381 /DEF=Homo sapiens likely ortholog of rat F-actin binding protein nexilin (nexilin), mRNA. /PROD=likely ortholog of rat F-actin binding proteinnexilin /FL=gb:NM_144573.1
1552312_a_at	108.3	919.46	543.121	370.193	0.29255	579.127	503.645	670.736	0.161464	481.335	577.673	657.429	0.164733	622.425	440.531	632.175	459.08	0.235907	gb:NM_005927.3 /DB_XREF=gi:21314642 /GEN=MFAP3 /TID=Hs2.28785.1 /CNT=30 /FEA=FLmRNA /TIER=FL+Stack /STK=8 /LL=4238 /UG=Hs.28785 /DEF=Homo sapiens microfibrillar-associated protein 3 (MFAP3), mRNA. /PROD=microfibrillar-associated protein 3 /FL=gb:NM_005927.3 gb:BC026244.1
1552315_at	751.8	141.297	87.7723	8.80442	85.3889	121.434	54.1764	78.6902	9.55392	140.633	130.199	253.491	2.96578	159.425	320.666	378.112	590.365	1.27345	gb:NM_130759.2 /DB_XREF=gi:28416951 /GEN=IMAP1 /TID=Hs2.159955.1 /CNT=16 /FEA=FLmRNA /TIER=FL+Stack /STK=8 /LL=170575 /UG=Hs.159955 /DEF=Homo sapiens immunity associated protein 1 (IMAP1), mRNA. /PROD=immunity associated protein 1 /FL=gb:NM_130759.2 gb:BC040736.1
1552316_a_at	1228.9	124.9	100.277	54.2124	22.6682	107.123	67.4579	86.9487	14.1336	104.903	144.675	256.047	4.79951	271.071	429.481	508.535	938.439	1.30951	gb:NM_130759.2 /DB_XREF=gi:28416951 /GEN=IMAP1 /TID=Hs2.159955.1 /CNT=16 /FEA=FLmRNA /TIER=FL+Stack /STK=8 /LL=170575 /UG=Hs.159955 /DEF=Homo sapiens immunity associated protein 1 (IMAP1), mRNA. /PROD=immunity associated protein 1 /FL=gb:NM_130759.2 gb:BC040736.1
1552318_at	979.3	32.5133	36.3992	8.47833	115.506	84.9541	42.8459	62.0172	15.7908	127.509	94.48	87.2175	11.2282	170.369	192.019	458.932	262.569	3.72968	gb:AK091818.1 /DB_XREF=gi:21750278 /TID=Hs2.159955.1 /CNT=16 /FEA=FLmRNA /TIER=ConsEnd /STK=0 /LL=170575 /UG_GENE=IMAP1 /UG=Hs.159955 /UG_TITLE=immunity associated protein 1 /DEF=Homo sapiens cDNA FLJ34499 fis, clone HLUNG2005230, weakly similar to AIG1 PROTEIN. /FL=gb:NM_130759.2 gb:BC040736.1
1552329_at	797.2	448.814	309.433	319.649	2.49398	286.379	356.199	785.967	1.01429	503.857	325.327	232.14	3.43413	456.875	264.611	292.634	189.322	4.21081	gb:BC029352.1 /DB_XREF=gi:20810414 /TID=Hs2.374853.1 /CNT=35 /FEA=FLmRNA /TIER=FL /STK=7 /LL=283886 /UG_GENE=MY038 /UG=Hs.374853 /DEF=Homo sapiens, hypothetical brain protein my038, clone MGC:32516 IMAGE:4593989, mRNA, complete cds. /PROD=hypothetical brain protein my038 /FL=gb:NM_032626.2 gb:BC029352.1
1552335_at	86.9	96.8839	80.604	170.056	0.511009	274.798	512.95	546.936	0.158885	80.6882	239.241	163.883	0.530256	54.2305	88.6917	89.6453	81.7975	1.06238	gb:NM_053054.2 /DB_XREF=gi:26051219 /GEN=CATSPER1 /TID=Hs2.189105.1 /CNT=14 /FEA=FLmRNA /TIER=FL /STK=7 /LL=117144 /UG=Hs.189105 /DEF=Homo sapiens cation channel, sperm associated 1 (CATSPER1), mRNA. /PROD=sperm-associated cation channel 1 /FL=gb:BC032950.1 gb:AF407333.1 gb:NM_053054.2 gb:BC036522.1
1552364_s_at	642	266.946	136.756	135.979	4.7213	194.476	185.115	233.344	2.75131	255.019	160.522	133.629	4.80434	247.712	85.1791	117.675	71.2796	9.00678	gb:BC001526.1 /DB_XREF=gi:16306701 /TID=Hs2.103512.1 /CNT=32 /FEA=FLmRNA /TIER=FL /STK=5 /LL=124540 /UG_GENE=MSI2 /UG=Hs.103512 /DEF=Homo sapiens, clone MGC:3245 IMAGE:3505639, mRNA, complete cds. /PROD=Unknown (protein for MGC:3245) /FL=gb:NM_138962.2 gb:BC001526.1
1552386_at	4877	1208.99	444.357	339.949	14.3463	2612.48	1491.73	1435.12	3.39832	3435.39	3743.14	4872.81	1.00086	5344.23	3933.61	3029.8	3396.6	1.43585	gb:NM_152687.1 /DB_XREF=gi:22749378 /TID=Hs2.298674.1 /CNT=18 /FEA=FLmRNA /TIER=FL /STK=5 /LL=202309 /UG_GENE=FLJ33641 /UG=Hs.298674 /UG_TITLE=hypothetical protein FLJ33641 /DEF=Homo sapiens hypothetical protein FLJ33641 (FLJ33641), mRNA. /FL=gb:NM_152687.1
1552398_a_at	630.5	231.622	177.695	112.746	5.59224	172.721	143.695	313.047	2.01408	1742.63	1817.99	1210	0.521075	553.739	652.601	1024.18	604.288	1.04338	gb:NM_138337.1 /DB_XREF=gi:19923884 /GEN=CLL-1 /TID=Hs2.133456.1 /CNT=10 /FEA=FLmRNA /TIER=FL /STK=5 /LL=160364 /UG=Hs.133456 /DEF=Homo sapiens C-type lectin protein CLL-1 (CLL-1), mRNA. /PROD=C-type lectin protein CLL-1 /FL=gb:AF247788.1 gb:NM_138337.1
1552473_at	363.1	373.856	366.063	334.405	1.08581	585.579	185.64	51.5771	7.03994	242.657	265.024	44.0209	8.24835	92.9432	237.316	179.944	182.966	1.98452	gb:NM_138924.1 /DB_XREF=gi:20336211 /GEN=GAMT /TID=Hs2.81131.2 /CNT=34 /FEA=FLmRNA /TIER=FL /STK=3 /LL=2593 /UG=Hs.81131 /DEF=Homo sapiens guanidinoacetate N-methyltransferase (GAMT), transcript variant 2, mRNA. /PROD=guanidinoacetate N-methyltransferase, isoform b /FL=gb:NM_138924.1
1552474_a_at	1084.4	618.033	437.348	129.458	8.37649	998.521	655.819	576.698	1.88036	630.011	453.813	322.243	3.36516	513.801	503.903	433.109	568.345	1.908	gb:NM_138924.1 /DB_XREF=gi:20336211 /GEN=GAMT /TID=Hs2.81131.2 /CNT=34 /FEA=FLmRNA /TIER=FL /STK=3 /LL=2593 /UG=Hs.81131 /DEF=Homo sapiens guanidinoacetate N-methyltransferase (GAMT), transcript variant 2, mRNA. /PROD=guanidinoacetate N-methyltransferase, isoform b /FL=gb:NM_138924.1
1552477_a_at	35.2	685.496	679.24	303.508	0.115977	75.4412	50.1244	16.7509	2.10138	77.9788	120.777	145.5	0.241924	47.5333	26.7831	48.5409	50.1681	0.701641	gb:BC014852.1 /DB_XREF=gi:15928784 /TID=Hs2.11801.1 /CNT=59 /FEA=FLmRNA /TIER=FL /STK=3 /LL=3664 /UG_GENE=IRF6 /UG=Hs.11801 /DEF=Homo sapiens, interferon regulatory factor 6, clone MGC:5122 IMAGE:3449699, mRNA, complete cds. /PROD=interferon regulatory factor 6 /FL=gb:BC014852.1 gb:AF027292.1 gb:NM_006147.2
1552486_s_at	189.3	319.511	300.035	241.796	0.782893	219.954	277.185	361.04	0.524319	373.045	557.886	824.61	0.229563	579.384	615.646	1044.53	936.699	0.202093	gb:NM_171846.1 /DB_XREF=gi:26051232 /GEN=LACTB /TID=Hs2.374554.2 /CNT=14 /FEA=FLmRNA /TIER=FL /STK=3 /LL=114294 /UG=Hs.374554 /DEF=Homo sapiens lactamase, beta (LACTB), transcript variant 2, nuclear gene encoding mitochondrial protein, mRNA. /PROD=lactamase, beta isoform b /FL=gb:NM_171846.1
1552553_a_at	66.6	67.4627	15.6907	9.4566	7.0427	23.8235	20.9352	28.2817	2.35488	86.8689	504.864	888.91	0.0749232	205.651	500.976	373.454	651.505	0.102225	gb:NM_021209.2 /DB_XREF=gi:20127597 /GEN=CARD12 /TID=Hs2.23248.1 /CNT=8 /FEA=FLmRNA /TIER=FL /STK=3 /LL=58484 /UG=Hs.23248 /DEF=Homo sapiens caspase recruitment domain family, member 12 (CARD12), mRNA. /PROD=caspase recruitment domain protein 12 /FL=gb:AY027790.1 gb:NM_021209.2 gb:AY027789.1 gb:AY035391.1 gb:AY027787.1
1552583_s_at	45.9	50.2222	150.296	651.527	0.0704498	43.3456	19.2844	32.0994	1.42994	6.18073	20.6434	3.79207	12.1042	15.6811	13.172	32.1154	5.44812	8.42492	gb:NM_172025.1 /DB_XREF=gi:25952073 /GEN=ABCC13 /TID=Hs2.366575.1 /CNT=4 /FEA=FLmRNA /TIER=FL /STK=3 /LL=150000 /UG=Hs.366575 /DEF=Homo sapiens ATP-binding cassette, sub-family C (CFTRMRP), member 13 (ABCC13), transcript variant 4, mRNA. /PROD=ATP-binding cassette protein C13 isoform d /FL=gb:AF518321.1 gb:NM_172025.1
1552619_a_at	117.3	1513.13	1846.4	2093.66	0.0560263	884.945	690.186	662.478	0.177063	1038.7	1214.11	1026	0.114327	839.919	847.4	829.934	780.368	0.150314	gb:NM_018685.1 /DB_XREF=gi:8923831 /GEN=ANLN /TID=Hs2.62180.1 /CNT=64 /FEA=FLmRNA /TIER=FL /STK=2 /LL=54443 /UG=Hs.62180 /DEF=Homo sapiens anillin, actin binding protein (scraps homolog, Drosophila) (ANLN), mRNA. /PROD=anillin, actin binding protein (scraps homolog,Drosophila) /FL=gb:NM_018685.1 gb:AF273437.1
1552623_at	1195.7	160.692	8.36306	13.1251	91.1002	509.145	191.493	128.008	9.34083	872.584	822.396	470.628	2.54065	537.976	361.499	285.688	243.576	4.90893	gb:BC025237.1 /DB_XREF=gi:19263639 /TID=Hs2.204959.1 /CNT=36 /FEA=FLmRNA /TIER=FL /STK=2 /LL=84941 /UG_GENE=HSH2 /UG=Hs.204959 /DEF=Homo sapiens, hematopoietic SH2 protein, clone MGC:39089 IMAGE:4853087, mRNA, complete cds. /PROD=hematopoietic SH2 protein /FL=gb:NM_032855.1 gb:BC025237.1
1552626_a_at	937	168.563	181.837	152.692	6.13656	1145.52	1074.6	1194.22	0.784612	232.158	150.843	101.397	9.24094	497.712	190.263	157.472	63.1831	14.8299	gb:NM_030923.1 /DB_XREF=gi:24308308 /TID=Hs2.331633.1 /CNT=33 /FEA=FLmRNA /TIER=FL /STK=2 /LL=81615 /UG_GENE=DKFZP566N034 /UG=Hs.331633 /UG_TITLE=hypothetical protein DKFZp566N034 /DEF=Homo sapiens hypothetical protein DKFZp566N034 (DKFZP566N034), mRNA. /FL=gb:NM_030923.1 gb:BC026170.1
1552664_at	482.7	1300.34	1578.23	2074.91	0.232637	763.098	531.709	764.385	0.631488	692.581	745.904	680.264	0.709578	636.065	469.363	733.588	679.578	0.710294	gb:NM_144997.2 /DB_XREF=gi:22907033 /GEN=BHD /TID=Hs2.172702.2 /CNT=27 /FEA=FLmRNA /TIER=FL /STK=2 /LL=201163 /UG=Hs.172702 /DEF=Homo sapiens folliculin (BHD), transcript variant 1, mRNA. /PROD=folliculin isoform 1 /FL=gb:AF517523.1 gb:NM_144997.2
1552667_a_at	619.5	195.829	58.3821	29.5926	20.9343	529.495	298.796	401.865	1.54156	264.925	562.083	389.594	1.59012	310.192	300.469	448.063	368.883	1.67939	gb:NM_005489.1 /DB_XREF=gi:4885526 /GEN=SH2D3C /TID=Hs2.26054.1 /CNT=12 /FEA=FLmRNA /TIER=FL /STK=2 /LL=10044 /UG=Hs.26054 /DEF=Homo sapiens SH2 domain containing 3C (SH2D3C), mRNA. /PROD=SH2 domain containing 3C /FL=gb:NM_005489.1 gb:AF124251.1
1552680_a_at	44.4	596.67	724.241	826.801	0.053701	436.599	275.759	203.348	0.218345	333.59	300.143	114.421	0.388039	336	175.481	154.857	108.433	0.40947	gb:NM_020380.2 /DB_XREF=gi:24475852 /GEN=AF15Q14 /TID=Hs2.283099.2 /CNT=10 /FEA=FLmRNA /TIER=FL /STK=2 /LL=57082 /UG=Hs.283099 /DEF=Homo sapiens AF15q14 protein (AF15Q14), mRNA. /PROD=AF15q14 protein /FL=gb:AF461041.1 gb:AB022190.1 gb:NM_020380.2 gb:NM_144508.1
1552682_a_at	65.2	472.707	585.573	749.191	0.0870272	326.416	267.73	159.406	0.409018	268.735	237.613	223.897	0.291206	205.978	214.997	183.295	100.336	0.649815	gb:NM_144508.1 /DB_XREF=gi:24476009 /GEN=AF15Q14 /TID=Hs2.283099.2 /CNT=10 /FEA=FLmRNA /TIER=FL /STK=2 /LL=57082 /UG=Hs.283099 /DEF=Homo sapiens AF15q14 protein (AF15Q14), mRNA. /PROD=AF15q14 protein isoform 2 /FL=gb:AF461041.1 gb:AB022190.1 gb:NM_020380.2 gb:NM_144508.1
1552691_at	561.8	97.9146	55.8334	40.5167	13.8659	198.695	99.4985	105.803	5.30986	249.092	543.068	605.741	0.927458	384.432	383.745	317.395	343.383	1.63607	gb:NM_138450.2 /DB_XREF=gi:27764878 /TID=Hs2.348334.1 /CNT=14 /FEA=FLmRNA /TIER=FL /STK=2 /LL=115761 /UG_GENE=MGC17429 /UG=Hs.348334 /UG_TITLE=hypothetical protein MGC17429 /DEF=Homo sapiens hypothetical protein MGC17429 (MGC17429), mRNA. /FL=gb:NM_138450.2 gb:BC013150.1
1552701_a_at	1610.5	768.231	489.597	416.743	3.86449	285.386	245.97	287.336	5.60494	638.224	1058.64	2795.58	0.576089	1002.86	2735.83	5167.15	5369.58	0.29993	gb:NM_052889.1 /DB_XREF=gi:16751832 /GEN=COP /TID=Hs2.348365.1 /CNT=9 /FEA=FLmRNA /TIER=FL /STK=2 /LL=114769 /UG=Hs.348365 /DEF=Homo sapiens CARD only protein (COP), mRNA. /PROD=CARD only protein /FL=gb:AF367017.1 gb:NM_052889.1
1552703_s_at	1723.5	740.59	426.277	485.303	3.55139	332.206	319.881	447.054	3.85524	838.463	961.589	2225.28	0.774508	1680.16	2631.41	3630.76	4704.38	0.366361	gb:NM_052889.1 /DB_XREF=gi:16751832 /GEN=COP /TID=Hs2.348365.1 /CNT=9 /FEA=FLmRNA /TIER=FL /STK=2 /LL=114769 /UG=Hs.348365 /DEF=Homo sapiens CARD only protein (COP), mRNA. /PROD=CARD only protein /FL=gb:AF367017.1 gb:NM_052889.1
1552711_a_at	511.8	183.086	93.9052	199.322	2.5677	192.574	158.927	143.824	3.55852	164.932	173.713	160.833	3.18218	202.058	126.086	158.371	107.071	4.78002	gb:NM_144607.1 /DB_XREF=gi:21389412 /TID=Hs2.27475.1 /CNT=17 /FEA=FLmRNA /TIER=FL /STK=2 /LL=124637 /UG_GENE=FLJ32499 /UG=Hs.27475 /UG_TITLE=hypothetical protein FLJ32499 /DEF=Homo sapiens hypothetical protein FLJ32499 (FLJ32499), mRNA. /FL=gb:NM_144607.1
1552713_a_at	32.5	4131.15	8427.33	15082.4	0.00215483	30.2757	4.12701	39.5788	0.821146	62.654	34.8625	12.3654	2.62829	19.9281	18.8799	21.4103	25.8786	1.25586	gb:NM_000342.1 /DB_XREF=gi:4507020 /GEN=SLC4A1 /TID=Hs2.185923.1 /CNT=14 /FEA=FLmRNA /TIER=FL /STK=2 /LL=6521 /UG=Hs.185923 /DEF=Homo sapiens solute carrier family 4, anion exchanger, member 1 (erythrocyte membrane protein band 3, Diego blood group) (SLC4A1), mRNA. /PROD=solute carrier family 4, anion exchanger, member1 (erythrocyte membrane protein band 3, Diego bloodgroup) /FL=gb:M27819.1 gb:NM…
1552733_at	226.4	127.336	114.375	68.7234	3.29436	174.044	284.764	720.677	0.314149	125.477	166.347	134.289	1.68592	258.902	109.767	110.157	138.322	1.63676	gb:NM_172193.1 /DB_XREF=gi:26190615 /TID=Hs2.335887.1 /CNT=12 /FEA=FLmRNA /TIER=FL /STK=2 /LL=122773 /UG_GENE=KLHDC1 /UG=Hs.335887 /UG_TITLE=kelch domain containing 1 /DEF=Homo sapiens kelch domain containing 1 (KLHDC1), mRNA. /FL=gb:AF111806.1 gb:NM_172193.1
1552772_at	18.2	44.3192	21.1068	38.3971	0.473994	53.0239	21.1603	32.3331	0.562891	294.135	424.175	576.477	0.0315711	42.5513	166.846	404.997	224.281	0.0811482	gb:NM_080387.2 /DB_XREF=gi:24475770 /GEN=CLEC-6 /TID=Hs2.351811.1 /CNT=7 /FEA=FLmRNA /TIER=FL /STK=2 /LL=121481 /UG=Hs.351811 /DEF=Homo sapiens C-type lectin-like receptor (CLEC-6), mRNA. /PROD=C-type lectin-like receptor /FL=gb:BC032313.1 gb:AF411850.1 gb:NM_080387.2
1552773_at	30	40.2902	71.9223	64.3212	0.466409	53.6857	22.511	61.9393	0.484345	299.469	498.697	581.67	0.0515756	100.539	177.603	382.688	184.631	0.162486	gb:BC032313.1 /DB_XREF=gi:21595254 /TID=Hs2.351811.1 /CNT=7 /FEA=FLmRNA /TIER=FL /STK=1 /LL=121481 /UG_GENE=CLEC-6 /UG=Hs.351811 /DEF=Homo sapiens, C-type lectin-like receptor, clone MGC:40078 IMAGE:5218660, mRNA, complete cds. /PROD=C-type lectin-like receptor /FL=gb:BC032313.1 gb:AF411850.1 gb:NM_080387.2
1552798_a_at	21.2	134.176	26.4432	30.2448	0.700946	10.8364	42.6958	119.827	0.176921	172.468	278.815	416.056	0.0509547	369.649	460.655	887.137	871.548	0.0243245	gb:NM_138557.1 /DB_XREF=gi:19924152 /GEN=TLR4 /TID=Hs2.159239.2 /CNT=7 /FEA=FLmRNA /TIER=FL /STK=2 /LL=7099 /UG=Hs.159239 /DEF=Homo sapiens toll-like receptor 4 (TLR4), transcript variant 4, mRNA. /PROD=toll-like receptor 4 isoform D /FL=gb:NM_138557.1
1552806_a_at	237.5	136.706	54.8776	24.3752	9.74351	252.794	95.9718	85.6243	2.77375	201.424	264.596	531.219	0.447085	195.36	390.404	733.425	889.482	0.267009	gb:NM_033130.1 /DB_XREF=gi:15055512 /GEN=SIGLEC10 /TID=Hs2.335337.1 /CNT=5 /FEA=FLmRNA /TIER=FL /STK=2 /LL=89790 /UG=Hs.335337 /DEF=Homo sapiens sialic acid binding Ig-like lectin 10 (SIGLEC10), mRNA. /PROD=sialic acid binding Ig-like lectin 10 /FL=gb:NM_033130.1 gb:AF301007.1 gb:AF310233.1
1552807_a_at	1202.2	410.117	247.148	197.447	6.08871	494.835	390.865	239.031	5.02947	464.486	800.639	1461.26	0.822712	518.456	899.284	1839.4	2814.56	0.427136	gb:AF301007.1 /DB_XREF=gi:21956185 /GEN=SIGLEC10 /TID=Hs2.335337.1 /CNT=5 /FEA=FLmRNA /TIER=FL /STK=1 /LL=89790 /UG=Hs.335337 /DEF=Homo sapiens sialic acid-binding immunoglobin-like lectin 10 (SIGLEC10) mRNA, complete cds. /PROD=sialic acid-binding immunoglobin-like lectin 10 /FL=gb:NM_033130.1 gb:AF301007.1 gb:AF310233.1
1552845_at	937.6	273.88	210.192	143.072	6.55335	175.699	119.083	127.696	7.34243	420.628	268.878	182.514	5.13715	441.194	263.88	255.616	25.8029	36.337	gb:NM_138429.1 /DB_XREF=gi:20149319 /GEN=CLDN15 /TID=Hs2.38738.2 /CNT=5 /FEA=FLmRNA /TIER=FL /STK=2 /LL=24146 /UG=Hs.38738 /DEF=Homo sapiens claudin 15 (CLDN15), mRNA. /PROD=claudin 15 /FL=gb:BC010160.1 gb:NM_138429.1
1552846_s_at	123.7	207.916	211.466	269.269	0.459393	166.517	159.603	187.844	0.658527	219.882	149.301	277.068	0.446461	370.384	827.35	3240.31	677.308	0.182635	gb:NM_152304.1 /DB_XREF=gi:22748674 /TID=Hs2.406358.1 /CNT=5 /FEA=FLmRNA /TIER=FL /STK=2 /LL=115273 /UG_GENE=MGC45806 /UG=Hs.406358 /UG_TITLE=hypothetical protein MGC45806 /DEF=Homo sapiens hypothetical protein MGC45806 (MGC45806), mRNA. /FL=gb:BC033175.1 gb:NM_152304.1
1552889_a_at	135.7	176.34	162.562	192.474	0.705029	293.576	888.958	1349.89	0.100527	171.367	104.673	154.568	0.877931	144.233	60.5913	127.072	93.5261	1.45093	gb:NM_138568.1 /DB_XREF=gi:20070371 /TID=Hs2.337557.1 /CNT=4 /FEA=FLmRNA /TIER=FL /STK=2 /LL=90332 /UG_GENE=MGC16332 /UG=Hs.337557 /UG_TITLE=hypothetical protein MGC16332 /DEF=Homo sapiens hypothetical protein MGC16332 (MGC16332), mRNA. /FL=gb:NM_138568.1 gb:BC009217.1
1552908_at	441.1	1482.02	1174.09	1011.61	0.436037	2829.96	5395.73	6237.01	0.0707229	2503.96	3206.15	1516.91	0.290789	937.273	165.894	196.206	49.6385	8.88626	gb:NM_145278.1 /DB_XREF=gi:21687148 /TID=Hs2.352641.1 /CNT=5 /FEA=FLmRNA /TIER=FL /STK=2 /LL=148823 /UG_GENE=LOC148823 /UG=Hs.352641 /UG_TITLE=LOC148823 /DEF=Homo sapiens LOC148823 (LOC148823), mRNA. /FL=gb:BC024174.1 gb:NM_145278.1
1552924_a_at	106.9	199.764	77.9756	71.6582	1.4918	427.583	686.96	1686.77	0.0633754	190.163	128.143	80.9524	1.32053	94.6583	31.4665	27.0489	10.3666	10.312	gb:AL133612.1 /DB_XREF=gi:6599223 /TID=Hs2.272759.1 /CNT=3 /FEA=FLmRNA /TIER=ConsEnd /STK=0 /LL=57605 /UG_GENE=NIR3 /UG=Hs.272759 /UG_TITLE=PYK2 N-terminal domain-interacting receptor 3 /DEF=Homo sapiens mRNA; cDNA DKFZp434P0917 (from clone DKFZp434P0917); partial cds. /FL=gb:NM_020845.1 gb:AF334585.1
1552977_a_at	1791	1263.05	609.707	541.309	3.30865	1186.71	1190.76	1355.42	1.32136	1482.11	1472.45	1433.4	1.24948	1462.02	1696.48	2084.15	1869.77	0.957874	gb:NM_006586.1 /DB_XREF=gi:5729791 /GEN=TNRC5 /TID=Hs2.56828.1 /CNT=3 /FEA=FLmRNA /TIER=FL /STK=2 /LL=10695 /UG=Hs.56828 /DEF=Homo sapiens trinucleotide repeat containing 5 (TNRC5), mRNA. /PROD=trinucleotide repeat containing 5 /FL=gb:U80744.1 gb:NM_006586.1
1553015_a_at	326.5	875.797	865.059	1008.68	0.323691	667.721	379.835	333.615	0.978673	504.534	434.625	364.533	0.895666	513.964	404.967	329.244	376.072	0.868185	gb:NM_004260.1 /DB_XREF=gi:4759029 /GEN=RECQL4 /TID=Hs2.31442.1 /CNT=2 /FEA=FLmRNA /TIER=FL /STK=2 /LL=9401 /UG=Hs.31442 /DEF=Homo sapiens RecQ protein-like 4 (RECQL4), mRNA. /PROD=RecQ protein-like 4 /FL=gb:NM_004260.1 gb:AB006532.1
1553043_a_at	1208.8	478.61	318.752	364.568	3.3157	686.416	550.393	615.342	1.96444	1293.55	2153.68	3880.52	0.311505	1214.88	1948.36	2170.12	2622.74	0.460892	gb:NM_139018.1 /DB_XREF=gi:20502981 /GEN=NKIR /TID=Hs2.235768.1 /CNT=2 /FEA=FLmRNA /TIER=FL /STK=2 /LL=146722 /UG=Hs.235768 /DEF=Homo sapiens NK inhibitory receptor precursor (NKIR), mRNA. /PROD=NK inhibitory receptor precursor /FL=gb:NM_139018.1 gb:AF251706.1
1553096_s_at	374.9	777.788	1181.18	1227.16	0.305503	639.017	866.372	1448.91	0.258746	348.153	450.129	436.005	0.859852	268.621	257.513	241.724	275.433	1.36113	gb:NM_138627.1 /DB_XREF=gi:20336326 /GEN=BCL2L11 /TID=Hs2.202657.7 /CNT=2 /FEA=FLmRNA /TIER=FL /STK=2 /LL=10018 /UG=Hs.202657 /DEF=Homo sapiens BCL2-like 11 (apoptosis facilitator) (BCL2L11), transcript variant 8, mRNA. /PROD=BCL2-like 11 isoform 8 /FL=gb:NM_138627.1 gb:AB071200.1
1553099_at	1231.5	247.176	248.184	286.877	4.29277	349.412	337.664	173.82	7.08493	359.922	240.611	214.004	5.75455	375.448	231.828	181.252	114.032	10.7996	gb:NM_145702.1 /DB_XREF=gi:22209000 /GEN=TIGD1 /TID=Hs2.351348.1 /CNT=60 /FEA=FLmRNA /TIER=FL /STK=1 /LL=200765 /UG=Hs.351348 /DEF=Homo sapiens tigger transposable element derived 1 (TIGD1), mRNA. /PROD=tigger transposable element derived 1 /FL=gb:NM_145702.1
1553118_at	776.8	156.476	67.3027	135.083	5.75055	342.794	342.242	336.81	2.30635	530.781	328.325	320.347	2.42487	408.444	308.811	270.489	220.876	3.51691	gb:NM_053055.1 /DB_XREF=gi:16596699 /GEN=CTMP /TID=Hs2.293691.1 /CNT=22 /FEA=FLmRNA /TIER=FL /STK=1 /LL=117145 /UG=Hs.293691 /DEF=Homo sapiens C-terminal modulator protein (CTMP), mRNA. /PROD=C-terminal modulator protein /FL=gb:NM_053055.1
1553132_a_at	155.6	48.4419	89.8431	132.882	1.17097	149.89	788.109	1231.23	0.126378	35.899	40.0876	35.3651	4.39981	54.4755	14.4892	9.07077	5.06978	30.6917	gb:NM_152332.1 /DB_XREF=gi:22748724 /TID=Hs2.57787.1 /CNT=23 /FEA=FLmRNA /TIER=FL /STK=1 /LL=123036 /UG_GENE=C14orf47 /UG=Hs.57787 /UG_TITLE=chromosome 14 open reading frame 47 /DEF=Homo sapiens chromosome 14 open reading frame 47 (C14orf47), mRNA. /FL=gb:NM_152332.1
1553141_at	83	279.127	173.394	243.752	0.34051	93.9706	165.831	237.395	0.349628	307.682	248.749	618.684	0.134156	1315.91	2100.72	3118.14	3722.43	0.0222973	gb:BC035749.1 /DB_XREF=gi:23242932 /TID=Hs2.210586.1 /CNT=19 /FEA=FLmRNA /TIER=FL /STK=1 /LL=144811 /UG_GENE=FLJ38725 /UG=Hs.210586 /DEF=Homo sapiens, clone MGC:46349 IMAGE:5750179, mRNA, complete cds. /PROD=Unknown (protein for MGC:46349) /FL=gb:BC035749.1 gb:NM_153218.1
1553142_at	41.1	163.222	99.9585	97.99	0.419431	55.0919	109.854	111.569	0.368383	206.589	156.41	433.862	0.0947306	839.674	1059.32	1802.3	2481.85	0.0165602	gb:NM_153218.1 /DB_XREF=gi:23397476 /TID=Hs2.210586.1 /CNT=19 /FEA=FLmRNA /TIER=FL /STK=1 /LL=144811 /UG_GENE=FLJ38725 /UG=Hs.210586 /UG_TITLE=hypothetical protein FLJ38725 /DEF=Homo sapiens hypothetical protein FLJ38725 (FLJ38725), mRNA. /FL=gb:BC035749.1 gb:NM_153218.1
1553151_at	26.8	5.52819	30.2663	82.2561	0.325812	14.3107	2.70132	69.185	0.387367	42.0798	28.1813	286.548	0.093527	176.086	435.189	1829.92	950.319	0.0282011	gb:AY079172.1 /DB_XREF=gi:24209681 /GEN=ATP6V0D2 /TID=Hs2.130017.1 /CNT=14 /FEA=FLmRNA /TIER=FL /STK=1 /LL=245972 /UG=Hs.130017 /DEF=Homo sapiens vacuolar H+ ATPase d2 subunit (ATP6V0D2) mRNA, complete cds. /PROD=vacuolar H+ ATPase d2 subunit /FL=gb:NM_152565.1 gb:AY079172.1
1553153_at	55.2	79.6434	156.031	213.589	0.258441	71.1397	56.8777	137.123	0.402557	104.734	76.4063	316.802	0.174241	323.423	490.512	1810.31	1004.19	0.0549694	gb:NM_152565.1 /DB_XREF=gi:22749164 /GEN=ATP6V0D2 /TID=Hs2.130017.1 /CNT=14 /FEA=FLmRNA /TIER=FL /STK=1 /LL=245972 /UG=Hs.130017 /DEF=Homo sapiens ATPase, H+ transporting, lysosomal 38kDa, V0 subunit d isoform 2 (ATP6V0D2), mRNA. /PROD=ATPase, H+ transporting, lysosomal 38kDa, V0subunit d isoform 2 /FL=gb:NM_152565.1 gb:AY079172.1
1553155_x_at	80.9	88.7322	100.357	134.675	0.600705	63.8603	38.944	105.725	0.76519	74.5074	66.2988	263.549	0.306964	228.601	356.742	1216.14	765.386	0.105698	gb:NM_152565.1 /DB_XREF=gi:22749164 /GEN=ATP6V0D2 /TID=Hs2.130017.1 /CNT=14 /FEA=FLmRNA /TIER=FL /STK=1 /LL=245972 /UG=Hs.130017 /DEF=Homo sapiens ATPase, H+ transporting, lysosomal 38kDa, V0 subunit d isoform 2 (ATP6V0D2), mRNA. /PROD=ATPase, H+ transporting, lysosomal 38kDa, V0subunit d isoform 2 /FL=gb:NM_152565.1 gb:AY079172.1
1553172_at	869.2	722.694	375.621	853.132	1.01883	526.103	226.535	275.026	3.16043	296.421	197.012	211.531	4.10908	414.896	314.592	459.422	505.616	1.71909	gb:NM_015694.1 /DB_XREF=gi:23821012 /TID=Hs2.119175.1 /CNT=16 /FEA=FLmRNA /TIER=FL /STK=1 /LL=27153 /UG_GENE=KIAA1285 /UG=Hs.119175 /UG_TITLE=KIAA1285 protein /DEF=Homo sapiens KIAA1285 protein (KIAA1285), mRNA. /FL=gb:NM_015694.1
1553175_s_at	20.3	34.6683	112.065	120.49	0.168478	107.289	261.878	1564.3	0.0129771	31.2423	26.4681	48.4725	0.418794	7.84055	8.70817	40.941	6.05347	3.35345	gb:AB015656.1 /DB_XREF=gi:5138965 /TID=Hs2.121852.1 /CNT=13 /FEA=FLmRNA /TIER=FL /STK=1 /LL=8654 /UG_GENE=PDE5A /UG=Hs.121852 /DEF=Homo sapiens mRNA for cGMP-binding cGMP specific phosphodiesterase 5A2, complete cds. /PROD=cGMP-binding cGMP specific phosphodiesterase5A2 /FL=gb:AB015656.1 gb:NM_033430.1 gb:NM_001083.2 gb:AF043731.1
1553185_at	705.7	963.873	2340.7	1444.09	0.488682	746.554	460.724	710.627	0.993067	874.108	962.874	311.197	2.2677	1138.92	545.029	441.771	193.56	3.6459	gb:NM_152573.1 /DB_XREF=gi:22749180 /TID=Hs2.351442.1 /CNT=9 /FEA=FLmRNA /TIER=FL /STK=1 /LL=158158 /UG_GENE=FLJ31614 /UG=Hs.351442 /UG_TITLE=hypothetical protein FLJ31614 /DEF=Homo sapiens hypothetical protein FLJ31614 (FLJ31614), mRNA. /FL=gb:NM_152573.1
1553219_a_at	122.9	1715.33	1851.26	2056.4	0.0597645	528.502	222.558	236.148	0.520435	221.575	163.263	195.456	0.628785	225.824	101.937	148.074	113.881	1.0792	gb:NM_015365.1 /DB_XREF=gi:7669553 /GEN=AMMECR1 /TID=Hs2.326142.1 /CNT=7 /FEA=FLmRNA /TIER=FL /STK=1 /LL=9949 /UG=Hs.326142 /DEF=Homo sapiens Alport syndrome, mental retardation, midface hypoplasia and elliptocytosis chromosomal region, gene 1 (AMMECR1), mRNA. /PROD=AMMECR1 protein /FL=gb:NM_015365.1
1553222_at	131.1	343.029	313.495	412.341	0.317941	324.099	210.327	179.741	0.729384	530.019	421.691	431.141	0.304077	421.92	417.626	372.065	306.23	0.42811	gb:AB083055.2 /DB_XREF=gi:22775411 /GEN=tg1019 /TID=Hs2.168439.1 /CNT=10 /FEA=FLmRNA /TIER=FL /STK=1 /LL=165140 /UG=Hs.168439 /DEF=Homo sapiens tg1019 mRNA for G-protein coupled receptor, complete cds. /PROD=G-protein coupled receptor /FL=gb:NM_148962.1 gb:AB083055.2
1553297_a_at	2840.1	1020.94	598.476	503.238	5.64365	1344.21	737.309	1250.47	2.27122	3488.98	4496.84	3639.72	0.780306	2603.39	2461.49	2975.86	1704.88	1.66586	gb:NM_172313.1 /DB_XREF=gi:27437044 /GEN=CSF3R /TID=Hs2.2175.4 /CNT=4 /FEA=FLmRNA /TIER=FL /STK=1 /LL=1441 /UG=Hs.2175 /DEF=Homo sapiens colony stimulating factor 3 receptor (granulocyte) (CSF3R), transcript variant 4, mRNA. /PROD=colony stimulating factor 3 receptor isoform dprecursor /FL=gb:NM_172313.1
1553316_at	48	20.3325	45.7977	43.1254	1.11303	18.0331	10.4301	28.1259	1.70661	63.3313	138.679	312.681	0.153511	274.664	453.118	211.569	578.333	0.0829971	gb:NM_080817.1 /DB_XREF=gi:18201869 /GEN=GPR82 /TID=Hs2.352219.1 /CNT=4 /FEA=FLmRNA /TIER=FL /STK=1 /LL=27197 /UG=Hs.352219 /DEF=Homo sapiens G protein-coupled receptor 82 (GPR82), mRNA. /PROD=G protein-coupled receptor 82 /FL=gb:NM_080817.1
1553432_s_at	3.3	45.2562	59.3379	9.70117	0.340165	2.89522	64.6065	27.0351	0.122063	21.5902	2.82669	115.823	0.0284918	12.0875	258.245	720.84	510.156	0.00646861	gb:NM_170664.1 /DB_XREF=gi:24638451 /GEN=OTOA /TID=Hs2.345232.1 /CNT=2 /FEA=FLmRNA /TIER=FL /STK=1 /LL=146183 /UG=Hs.345232 /DEF=Homo sapiens otoancorin (OTOA), mRNA. /PROD=otoancorin /FL=gb:NM_170664.1
1553514_a_at	29.4	59.0298	17.6819	54.8646	0.535865	51.535	32.4908	21.1918	1.38733	51.0545	269.307	630.967	0.0465952	10.1274	39.882	77.6327	47.5954	0.617707	gb:NM_078625.1 /DB_XREF=gi:17865818 /GEN=VNN3 /TID=Hs2.183656.2 /CNT=2 /FEA=FLmRNA /TIER=FL /STK=1 /LL=55350 /UG=Hs.183656 /DEF=Homo sapiens vanin 3 (VNN3), transcript variant 2, mRNA. /PROD=vanin 3 isoform 2 precursor /FL=gb:NM_078625.1
1553530_a_at	1529	4942.95	5689.59	5091.81	0.300286	2319.32	3762.48	5378.51	0.284279	1928.56	2079.59	2286.29	0.66877	1774.99	1738.63	2470.52	2075.13	0.736821	gb:NM_033669.1 /DB_XREF=gi:19743820 /GEN=ITGB1 /TID=Hs2.287797.5 /CNT=1 /FEA=FLmRNA /TIER=FL /STK=1 /LL=3688 /UG=Hs.287797 /DEF=Homo sapiens integrin, beta 1 (fibronectin receptor, beta polypeptide, antigen CD29 includes MDF2, MSK12) (ITGB1), transcript variant 1C-2, mRNA. /PROD=integrin beta 1 isoform 1C-2 precursor /FL=gb:NM_033669.1
1553605_a_at	554.2	20.801	1.35402	1.63045	339.906	9.59559	9.07942	27.113	20.4403	32.4277	155.896	71.06	7.79904	32.9957	0.292712	24.8425	0.605347	915.508	gb:NM_152701.1 /DB_XREF=gi:22749398 /TID=Hs2.226568.1 /CNT=8 /FEA=FLmRNA /TIER=FL /STK=3 /LL=206568 /UG_GENE=FLJ33951 /UG=Hs.226568 /UG_TITLE=hypothetical protein FLJ33951 /DEF=Homo sapiens hypothetical protein FLJ33951 (FLJ33951), mRNA. /FL=gb:NM_152701.1
1553635_s_at	794.7	136.706	56.3113	42.0656	18.8919	173.465	117.132	191.427	4.15144	472.022	541.697	443.672	1.79119	646.6	346.937	254.88	148.386	5.35564	gb:NM_152665.1 /DB_XREF=gi:22749350 /TID=Hs2.189192.1 /CNT=17 /FEA=FLmRNA /TIER=FL /STK=1 /LL=200132 /UG_GENE=FLJ40873 /UG=Hs.189192 /UG_TITLE=hypothetical protein FLJ40873 /DEF=Homo sapiens hypothetical protein FLJ40873 (FLJ40873), mRNA. /FL=gb:NM_152665.1
1553678_a_at	1489.7	5037.87	5189.4	4800.12	0.310346	2165.63	3498.05	5150.47	0.289236	1846.94	2343.5	2824.18	0.52748	1614.26	1720.12	2479.26	2172.44	0.685727	gb:NM_133376.1 /DB_XREF=gi:19743822 /GEN=ITGB1 /TID=Hs2.287797.6 /CNT=33 /FEA=FLmRNA /TIER=FL /STK=0 /LL=3688 /UG=Hs.287797 /DEF=Homo sapiens integrin, beta 1 (fibronectin receptor, beta polypeptide, antigen CD29 includes MDF2, MSK12) (ITGB1), transcript variant 1E, mRNA. /PROD=integrin beta 1 isoform 1A precursor /FL=gb:NM_133376.1
1553723_at	73.6	3.93532	32.4168	90.2453	0.815555	32.6746	10.6552	4.59675	16.0113	214.886	1307.47	1157.07	0.0636087	65.5013	52.9808	65.4566	30.4944	2.41356	gb:NM_170776.1 /DB_XREF=gi:25092692 /GEN=GPR-97 /TID=Hs2.400682.1 /CNT=16 /FEA=FLmRNA /TIER=FL /STK=0 /LL=222487 /UG=Hs.400682 /DEF=Homo sapiens similar to G protein-coupled receptor 56; EGF-TM7-like (GPR-97), mRNA. /PROD=similar to G protein-coupled receptor 56;EGF-TM7-like /FL=gb:AY140959.1 gb:NM_170776.1
1553749_at	1125.9	738.716	370.922	571.228	1.97102	894.872	503.42	366.104	3.07535	621.883	580.5	369.067	3.05067	607.643	357.547	661.185	461.728	2.43845	gb:NM_144664.1 /DB_XREF=gi:21389552 /TID=Hs2.288304.1 /CNT=9 /FEA=FLmRNA /TIER=FL /STK=0 /LL=143684 /UG_GENE=MGC33371 /UG=Hs.288304 /UG_TITLE=hypothetical protein MGC33371 /DEF=Homo sapiens hypothetical protein MGC33371 (MGC33371), mRNA. /FL=gb:NM_144664.1 gb:BC026013.1
1553808_a_at	583.1	156.007	72.3205	3.66851	158.947	163.952	61.53	54.4598	10.707	151.64	143.99	83.8376	6.95511	179.761	22.0997	42.9023	11.5773	50.366	gb:NM_145285.1 /DB_XREF=gi:21699077 /TID=Hs2.243272.1 /CNT=7 /FEA=FLmRNA /TIER=FL /STK=0 /LL=159296 /UG_GENE=NKX2-3 /UG=Hs.243272 /UG_TITLE=NK2 transcription factor related, locus 3 (Drosophila) /DEF=Homo sapiens NK2 transcription factor related, locus 3 (Drosophila) (NKX2-3), mRNA. /FL=gb:NM_145285.1 gb:BC025788.1
1553842_at	54.9	3.18574	23.6555	30.734	1.7863	23.4927	57.403	560.882	0.0978816	26.7549	52.5079	17.3116	3.17128	18.3763	18.8799	16.262	1.58904	34.5493	gb:NM_153346.1 /DB_XREF=gi:23503280 /TID=Hs2.403802.1 /CNT=5 /FEA=FLmRNA /TIER=FL /STK=0 /LL=139105 /UG_GENE=MGC33653 /UG=Hs.403802 /UG_TITLE=hypothetical protein MGC33653 /DEF=Homo sapiens hypothetical protein MGC33653 (MGC33653), mRNA. /FL=gb:NM_153346.1 gb:BC037301.1
1553906_s_at	770.8	423.609	454.074	410.873	1.876	33.0055	383.437	860.995	0.895243	586.069	510.261	1310.08	0.588363	1933.35	3950.29	5513.23	5650.91	0.136403	gb:NM_173558.1 /DB_XREF=gi:27734874 /TID=Hs2.136949.1 /CNT=3 /FEA=FLmRNA /TIER=FL /STK=0 /LL=221472 /UG_GENE=LOC221472 /UG=Hs.136949 /UG_TITLE=hypothetical protein LOC221472 /DEF=Homo sapiens hypothetical protein LOC221472 (LOC221472), mRNA. /FL=gb:NM_173558.1 gb:BC023645.1
1553928_at	138.2	417.706	349.576	315.329	0.438273	333.033	251.823	367.506	0.376048	415.04	425.032	491.155	0.281378	507.594	420.261	538.934	535.581	0.258038	gb:NM_153702.1 /DB_XREF=gi:24308455 /TID=Hs2.21857.1 /CNT=3 /FEA=FLmRNA /TIER=FL /STK=0 /LL=255520 /UG_GENE=MGC10084 /UG=Hs.21857 /UG_TITLE=hypothetical protein MGC10084 /DEF=Homo sapiens hypothetical protein MGC10084 (MGC10084), mRNA. /FL=gb:NM_153702.1 gb:BC015168.1
1553952_at	68.8	143.733	146.154	21.848	3.14903	84.2923	95.7466	6.23288	11.0382	330.965	666.585	999.045	0.0688658	111.238	21.0021	117.838	17.9334	3.83642	gb:NM_144637.1 /DB_XREF=gi:21389462 /TID=Hs2.111591.1 /CNT=2 /FEA=FLmRNA /TIER=FL /STK=0 /LL=131540 /UG_GENE=MGC33345 /UG=Hs.111591 /UG_TITLE=hypothetical protein MGC33345 /DEF=Homo sapiens hypothetical protein MGC33345 (MGC33345), mRNA. /FL=gb:NM_144637.1 gb:BC022078.1
1553972_a_at	46.1	359.707	537.546	911.992	0.0505487	504.43	137.017	87.0267	0.529723	225.724	125.916	68.7518	0.670528	56.5173	43.614	8.90733	18.0091	2.55982	gb:BC007257.1 /DB_XREF=gi:13938262 /TID=Hs2.84152.2 /CNT=70 /FEA=FLmRNA /TIER=FL+Stack /STK=33 /LL=875 /UG_GENE=CBS /UG=Hs.84152 /DEF=Homo sapiens, cystathionine-beta-synthase, clone MGC:15515 IMAGE:3028099, mRNA, complete cds. /PROD=cystathionine-beta-synthase /FL=gb:BC007257.1
1553982_a_at	142	121.339	55.6741	50.6254	2.80491	146.002	94.3209	184.805	0.768377	226.57	197.611	274.183	0.517902	380.185	1589.35	1405.48	469.068	0.302728	gb:AY094596.1 /DB_XREF=gi:20530863 /GEN=RAB7 /TID=Hs2.135717.1 /CNT=23 /FEA=FLmRNA /TIER=FL+Stack /STK=12 /UG=Hs.135717 /DEF=Homo sapiens Ras-related protein Rab-7 (RAB7) mRNA, complete cds. /PROD=Ras-related protein Rab-7 /FL=gb:AY094596.1 gb:BC017092.1
1553987_at	2452.6	1076.97	783.34	544.651	4.50306	1172.81	749.465	777.241	3.15552	1162.49	1056.93	916.196	2.67694	1143.9	1079.45	1088.9	975.971	2.51299	gb:BC007973.1 /DB_XREF=gi:14044110 /TID=Hs2.334467.2 /CNT=18 /FEA=FLmRNA /TIER=FL+Stack /STK=11 /LL=51275 /UG_GENE=LOC51275 /UG=Hs.334467 /DEF=Homo sapiens, clone MGC:15178 IMAGE:4122851, mRNA, complete cds. /PROD=Unknown (protein for MGC:15178) /FL=gb:BC007973.1
1554014_at	672.3	485.638	482.987	753.43	0.892319	262.969	374.507	334.628	2.0091	316.403	413.382	356.125	1.88782	208.755	203.801	313.799	178.275	3.77115	gb:BC007347.1 /DB_XREF=gi:13938415 /TID=Hs2.36787.2 /CNT=14 /FEA=FLmRNA /TIER=FL /STK=7 /LL=1106 /UG_GENE=CHD2 /UG=Hs.36787 /DEF=Homo sapiens, clone MGC:1566 IMAGE:3050321, mRNA, complete cds. /PROD=Unknown (protein for MGC:1566) /FL=gb:BC007347.1 gb:BC020810.1
1554018_at	19.1	154.883	288.804	446.091	0.0428164	46.8199	77.0625	309.774	0.0616578	30.311	71.6952	359.504	0.0531287	231.705	327.837	3984.35	2775.89	0.00688067	gb:BC011595.1 /DB_XREF=gi:15079529 /TID=Hs2.82226.2 /CNT=21 /FEA=FLmRNA /TIER=FL /STK=6 /LL=10457 /UG_GENE=GPNMB /UG=Hs.82226 /DEF=Homo sapiens, Similar to glycoprotein (transmembrane) nmb, clone MGC:1696 IMAGE:3345861, mRNA, complete cds. /PROD=Similar to glycoprotein (transmembrane) nmb /FL=gb:BC011595.1
1554029_a_at	129.2	590.767	383.347	295.845	0.436715	751.021	301.122	499.566	0.258625	506.905	387.428	245	0.527346	463.899	327.764	347.059	336.573	0.383869	gb:BC030966.1 /DB_XREF=gi:21410194 /TID=Hs2.170098.2 /CNT=9 /FEA=FLmRNA /TIER=FL /STK=6 /LL=9652 /UG_GENE=KIAA0372 /UG=Hs.170098 /DEF=Homo sapiens, Similar to KIAA0372 gene product, clone MGC:32587 IMAGE:4108519, mRNA, complete cds. /PROD=Similar to KIAA0372 gene product /FL=gb:BC030966.1
1554036_at	633.4	94.5414	85.7811	98.2345	6.44783	178.015	79.9139	62.173	10.1877	80.0955	80.8605	113.185	5.59615	39.1211	42.6627	67.3361	137.641	4.60183	gb:BC036731.1 /DB_XREF=gi:22478047 /TID=Hs2.32511.2 /CNT=9 /FEA=FLmRNA /TIER=FL /STK=6 /LL=9841 /UG_GENE=KIAA0441 /UG=Hs.32511 /DEF=Homo sapiens, Similar to KIAA0441 gene product, clone MGC:45124 IMAGE:5578893, mRNA, complete cds. /PROD=Similar to KIAA0441 gene product /FL=gb:BC036731.1
1554057_at	1127	527.895	431.693	461.417	2.44248	616.021	696.714	705.796	1.59678	618.073	591.978	409.131	2.75462	470.841	329.74	286.097	303.657	3.71142	gb:BC017347.1 /DB_XREF=gi:16878300 /TID=Hs2.339841.1 /CNT=11 /FEA=FLmRNA /TIER=FL /STK=5 /UG=Hs.339841 /DEF=Homo sapiens, clone MGC:29484 IMAGE:5014808, mRNA, complete cds. /PROD=Unknown (protein for MGC:29484) /FL=gb:BC017347.1
1554067_at	687.2	304.238	158.5	87.9627	7.8124	226.158	119.383	111.958	6.13801	308.021	218.255	74.7697	9.19089	320.319	215.802	197.269	179.183	3.83519	gb:BC036246.1 /DB_XREF=gi:23958530 /TID=Hs2.392148.1 /CNT=8 /FEA=FLmRNA /TIER=FL /STK=5 /UG=Hs.392148 /UG_TITLE=Homo sapiens, hypothetical protein FLJ32549, clone MGC:39839 IMAGE:5312126, mRNA, complete cds /DEF=Homo sapiens, hypothetical protein FLJ32549, clone MGC:39839 IMAGE:5312126, mRNA, complete cds. /FL=gb:BC036246.1
1554085_at	712.9	291.026	219.032	225.736	3.15812	413.851	211.603	156.212	4.56368	369.574	252.86	240.714	2.96161	347.598	315.616	275.637	254.851	2.79732	gb:BC012461.1 /DB_XREF=gi:15214664 /TID=Hs2.250638.1 /CNT=55 /FEA=FLmRNA /TIER=FL /STK=4 /LL=317781 /UG_GENE=MGC42193 /UG=Hs.250638 /DEF=Homo sapiens, Similar to RIKEN cDNA 2310061O04 gene, clone MGC:21583 IMAGE:4479998, mRNA, complete cds. /PROD=Similar to RIKEN cDNA 2310061O04 gene /FL=gb:BC012461.1 gb:BC040185.1
1554126_at	1398.7	768.512	411.622	257.366	5.43467	952.114	575.305	588.852	2.3753	1193.64	874.818	847.527	1.65033	1210.47	572.764	619.018	297.452	4.70227	gb:BC040053.1 /DB_XREF=gi:25123198 /TID=Hs2.339024.1 /CNT=5 /FEA=FLmRNA /TIER=FL /STK=4 /LL=253827 /UG_GENE=LOC253827 /UG=Hs.339024 /DEF=Homo sapiens, clone MGC:50900 IMAGE:6025598, mRNA, complete cds. /PROD=Unknown (protein for MGC:50900) /FL=gb:BC040053.1
1554127_s_at	1459.4	576.993	267.538	189.051	7.71963	833.576	399.119	481.88	3.02856	1344.61	904.798	828.072	1.76241	836.897	529.955	445.366	154.893	9.42198	gb:BC040053.1 /DB_XREF=gi:25123198 /TID=Hs2.339024.1 /CNT=5 /FEA=FLmRNA /TIER=FL /STK=4 /LL=253827 /UG_GENE=LOC253827 /UG=Hs.339024 /DEF=Homo sapiens, clone MGC:50900 IMAGE:6025598, mRNA, complete cds. /PROD=Unknown (protein for MGC:50900) /FL=gb:BC040053.1
1554152_a_at	140	429.606	363.514	355.112	0.394242	474.072	268.031	525.354	0.266487	502.587	374.408	414.572	0.337698	486.849	576.862	512.539	566.756	0.24702	gb:BC009580.1 /DB_XREF=gi:16307008 /TID=Hs2.168669.2 /CNT=24 /FEA=FLmRNA /TIER=FL /STK=3 /LL=4967 /UG_GENE=OGDH /UG=Hs.168669 /DEF=Homo sapiens, Similar to oxoglutarate (alpha-ketoglutarate) dehydrogenase (lipoamide), clone MGC:14605 IMAGE:4046929, mRNA, complete cds. /PROD=Similar to oxoglutarate (alpha-ketoglutarate)dehydrogenase (lipoamide) /FL=gb:BC009580.1
1554168_a_at	2729	1354.97	946.38	832.507	3.27805	2186.22	1828.42	2538.19	1.07518	3651.71	5771.08	5553.32	0.491418	3287.56	4280.03	4223.63	5087.79	0.536382	gb:AF542051.1 /DB_XREF=gi:25992718 /TID=Hs2.153260.2 /CNT=13 /FEA=FLmRNA /TIER=FL /STK=3 /LL=30011 /UG_GENE=SH3KBP1 /UG=Hs.153260 /DEF=Homo sapiens CD2 binding protein CD2BP3 mRNA, complete cds; alternatively spliced. /PROD=CD2 binding protein CD2BP3 /FL=gb:AF542051.1
1554228_a_at	563	35.4179	16.9651	107.365	5.24379	64.7703	60.6295	59.9915	9.38466	51.9012	35.6335	43.1141	13.0584	125.449	60.884	77.9596	49.4114	11.3941	gb:BC029562.1 /DB_XREF=gi:20809902 /TID=Hs2.252796.1 /CNT=3 /FEA=FLmRNA /TIER=FL /STK=3 /LL=157556 /UG_GENE=LOC157556 /UG=Hs.252796 /DEF=Homo sapiens, clone MGC:39526 IMAGE:4820412, mRNA, complete cds. /PROD=Unknown (protein for MGC:39526) /FL=gb:BC029562.1
1554240_a_at	1044	709.482	313.575	264.622	3.94525	1322.79	772.051	588.618	1.77365	1836.27	1988.79	1847.97	0.564943	2237.91	3051.37	2665.42	2554.87	0.408632	gb:BC008777.1 /DB_XREF=gi:14250627 /TID=Hs2.174103.2 /CNT=39 /FEA=FLmRNA /TIER=FL /STK=2 /LL=3683 /UG_GENE=ITGAL /UG=Hs.174103 /DEF=Homo sapiens, clone MGC:1714 IMAGE:3142951, mRNA, complete cds. /PROD=Unknown (protein for MGC:1714) /FL=gb:BC008777.1
1554241_at	602.8	1676.92	2575.03	3115.38	0.193492	737.785	746.088	1269.87	0.474693	725.94	931.181	689.084	0.874784	742.566	1229.54	956.516	620.481	0.971505	gb:BC007230.1 /DB_XREF=gi:13938218 /TID=Hs2.21016.2 /CNT=21 /FEA=FLmRNA /TIER=FL /STK=2 /LL=1690 /UG_GENE=COCH /UG=Hs.21016 /DEF=Homo sapiens, coagulation factor C (Limulus polyphemus) homology (cochlin), clone MGC:15268 IMAGE:2824361, mRNA, complete cds. /PROD=coagulation factor C (Limulus polyphemus)homology (cochlin) /FL=gb:BC007230.1
1554242_a_at	76.4	1869.56	1515.86	708.919	0.10777	313.511	183.089	155.9	0.490058	469.905	331.494	263.878	0.289527	101.927	140.428	208.628	46.082	1.65791	gb:BC007230.1 /DB_XREF=gi:13938218 /TID=Hs2.21016.2 /CNT=21 /FEA=FLmRNA /TIER=FL /STK=2 /LL=1690 /UG_GENE=COCH /UG=Hs.21016 /DEF=Homo sapiens, coagulation factor C (Limulus polyphemus) homology (cochlin), clone MGC:15268 IMAGE:2824361, mRNA, complete cds. /PROD=coagulation factor C (Limulus polyphemus)homology (cochlin) /FL=gb:BC007230.1
1554249_a_at	244.6	796.997	711.816	596.337	0.410171	659.201	368.279	739.843	0.33061	576.417	552.062	417.54	0.585813	510.289	322.129	420.524	297.755	0.821481	gb:BC024000.1 /DB_XREF=gi:18645136 /TID=Hs2.169984.2 /CNT=11 /FEA=FLmRNA /TIER=FL /STK=2 /LL=27332 /UG_GENE=NP220 /UG=Hs.169984 /DEF=Homo sapiens, clone MGC:26130 IMAGE:4824896, mRNA, complete cds. /PROD=Unknown (protein for MGC:26130) /FL=gb:BC024000.1
1554250_s_at	2474.1	653.451	405.648	272.122	9.09188	1158.01	725.904	607.161	4.07487	1468.3	1079.37	654.791	3.77846	2045.24	728.852	693.791	472.246	5.239	gb:BC033812.1 /DB_XREF=gi:21707476 /TID=Hs2.150490.2 /CNT=17 /FEA=FLmRNA /TIER=FL /STK=2 /LL=8468 /UG_GENE=FKBP6 /UG=Hs.150490 /DEF=Homo sapiens, Similar to LOC155399, clone MGC:45477 IMAGE:5181460, mRNA, complete cds. /PROD=Similar to LOC155399 /FL=gb:BC033812.1
1554271_a_at	194.1	828.76	768.446	1301.51	0.149135	707.758	630.907	505.409	0.384045	710.022	729.201	657.264	0.295315	578.976	581.252	548.005	382.277	0.507748	gb:BC019022.1 /DB_XREF=gi:17512083 /TID=Hs2.117305.1 /CNT=8 /FEA=FLmRNA /TIER=FL /STK=2 /LL=91687 /UG_GENE=dJ383J4.3 /UG=Hs.117305 /DEF=Homo sapiens, hypothetical gene supported by BC007071, clone MGC:20869 IMAGE:4546468, mRNA, complete cds. /PROD=hypothetical gene supported by BC007071 /FL=gb:BC019022.1
1554280_a_at	1065.5	217.005	79.8871	75.0006	14.2065	323.769	191.268	170.314	6.25611	235.122	128.229	62.9813	16.9177	368.016	164.943	165.644	120.54	8.83941	gb:BC033037.1 /DB_XREF=gi:21542529 /TID=Hs2.190121.2 /CNT=9 /FEA=FLmRNA /TIER=FL /STK=2 /LL=257169 /UG_GENE=MGC17358 /UG=Hs.190121 /DEF=Homo sapiens, clone MGC:33654 IMAGE:4827930, mRNA, complete cds. /PROD=Unknown (protein for MGC:33654) /FL=gb:BC033037.1
1554285_at	251.8	250.174	137.154	130.517	1.92924	310.864	247.095	266.612	0.944445	404.457	372.095	426.443	0.590466	670.204	1050.1	1294.99	1298.09	0.193977	gb:AF450243.1 /DB_XREF=gi:18182534 /GEN=TIM3 /TID=Hs2.155111.2 /CNT=7 /FEA=FLmRNA /TIER=FL /STK=2 /LL=84868 /UG=Hs.155111 /DEF=Homo sapiens clone 2 T cell immunoglobulin mucin-3 (TIM3) mRNA, complete cds. /PROD=T cell immunoglobulin mucin-3 /FL=gb:AF450242.1 gb:AY069944.1 gb:AF450243.1
1554300_a_at	884.1	266.103	112.065	56.332	15.6945	1507.17	835.007	545.845	1.61969	893.666	671.554	455.955	1.93901	206.059	48.956	9.6428	5.37245	164.562	gb:BC036796.1 /DB_XREF=gi:22478071 /TID=Hs2.99414.1 /CNT=6 /FEA=FLmRNA /TIER=FL /STK=2 /LL=136306 /UG_GENE=LOC136306 /UG=Hs.99414 /DEF=Homo sapiens, Similar to SV2 related protein, clone MGC:46715 IMAGE:5590416, mRNA, complete cds. /PROD=Similar to SV2 related protein /FL=gb:BC036796.1
1554310_a_at	122.7	216.068	201.908	178.697	0.686636	250.974	377.284	511.564	0.239853	167.049	215.086	108.898	1.12674	206.55	131.647	148.401	104.801	1.17079	gb:BC030578.1 /DB_XREF=gi:22539617 /TID=Hs2.25732.2 /CNT=6 /FEA=FLmRNA /TIER=FL /STK=2 /LL=8672 /UG_GENE=EIF4G3 /UG=Hs.25732 /DEF=Homo sapiens, Similar to eukaryotic translation initiation factor 4 gamma, 3, clone MGC:26048 IMAGE:4836870, mRNA, complete cds. /PROD=Similar to eukaryotic translation initiationfactor 4 gamma, 3 /FL=gb:BC030578.1
1554333_at	47.2	1516.04	1883.12	1255.2	0.0376035	69.8989	56.1273	51.655	0.913754	14.7322	79.233	55.8918	0.844489	59.4575	81.447	62.6782	52.2868	0.902713	gb:BC031044.1 /DB_XREF=gi:21410572 /TID=Hs2.76853.2 /CNT=4 /FEA=FLmRNA /TIER=FL /STK=2 /LL=55466 /UG_GENE=DNAJA4 /UG=Hs.76853 /DEF=Homo sapiens, Similar to DnaJ (Hsp40) homolog, subfamily A, member 4, clone MGC:33002 IMAGE:5277834, mRNA, complete cds. /PROD=Similar to DnaJ (Hsp40) homolog, subfamily A,member 4 /FL=gb:BC031044.1
1554334_a_at	198	5458.57	6948.11	4719.9	0.04195	331.792	256.1	235.058	0.842346	265.094	258.771	169.077	1.17107	305.21	198.605	213.286	194.543	1.01777	gb:BC031044.1 /DB_XREF=gi:21410572 /TID=Hs2.76853.2 /CNT=4 /FEA=FLmRNA /TIER=FL /STK=2 /LL=55466 /UG_GENE=DNAJA4 /UG=Hs.76853 /DEF=Homo sapiens, Similar to DnaJ (Hsp40) homolog, subfamily A, member 4, clone MGC:33002 IMAGE:5277834, mRNA, complete cds. /PROD=Similar to DnaJ (Hsp40) homolog, subfamily A,member 4 /FL=gb:BC031044.1
1554343_a_at	1360.2	344.903	221.103	101.006	13.4665	961.875	621.603	328.083	4.1459	1152.83	1212.48	795.592	1.70967	819.828	489.487	461.302	244.031	5.57389	gb:BC014958.1 /DB_XREF=gi:15928989 /TID=Hs2.121128.2 /CNT=3 /FEA=FLmRNA /TIER=FL /STK=2 /LL=26228 /UG_GENE=BRDG1 /UG=Hs.121128 /DEF=Homo sapiens, BCR downstream signaling 1, clone MGC:23010 IMAGE:4851485, mRNA, complete cds. /PROD=BCR downstream signaling 1 /FL=gb:BC014958.1
1554344_s_at	703.7	399.342	360.01	383.482	1.83503	226.985	373.082	483.75	1.45468	340.787	248.064	219.693	3.20311	373.733	346.132	259.293	281.108	2.50331	gb:AB040748.1 /DB_XREF=gi:27227818 /GEN=AQP12 /TID=Hs2.434410.1 /CNT=3 /FEA=FLmRNA /TIER=FL /STK=2 /UG=Hs.434410 /DEF=Homo sapiens AQP12 mRNA for aquaporin X2, complete cds. /PROD=aquaporin X2 /FL=gb:AB040748.1
1554352_s_at	424.9	1327.61	1451.27	1614.31	0.263209	961.379	955.966	1421.41	0.298929	652.871	673.01	770.531	0.551438	500.244	537.858	724.926	465.89	0.912018	gb:BC041706.1 /DB_XREF=gi:27469518 /TID=Hs2.145631.1 /CNT=3 /FEA=FLmRNA /TIER=FL /STK=2 /LL=10260 /UG_GENE=IRLB /UG=Hs.145631 /DEF=Homo sapiens, Similar to KIAA0476 gene product, clone MGC:48955 IMAGE:5530033, mRNA, complete cds. /PROD=Similar to KIAA0476 gene product /FL=gb:BC041706.1
1554390_s_at	829.1	3543.2	2893.7	2392.93	0.346479	5403.89	3947.52	5871.38	0.14121	5950.52	6181.72	7361.72	0.112623	6332.8	6886.19	7519.09	6093.8	0.136056	gb:BC036253.1 /DB_XREF=gi:23272532 /TID=Hs2.393201.2 /CNT=2 /FEA=FLmRNA /TIER=FL /STK=2 /LL=10097 /UG_GENE=ACTR2 /UG=Hs.393201 /DEF=Homo sapiens, clone MGC:43532 IMAGE:5268748, mRNA, complete cds. /PROD=Unknown (protein for MGC:43532) /FL=gb:BC036253.1
1554397_s_at	118.8	458.746	525.359	429.379	0.276679	399.458	399.87	515.148	0.230613	450.093	517.028	882.48	0.134621	609.685	723.949	867.606	913.393	0.130065	gb:BC011011.1 /DB_XREF=gi:15029613 /TID=Hs2.337778.2 /CNT=2 /FEA=FLmRNA /TIER=FL /STK=2 /LL=55293 /UG_GENE=UEV3 /UG=Hs.337778 /DEF=Homo sapiens, clone MGC:13394 IMAGE:4286315, mRNA, complete cds. /PROD=Unknown (protein for MGC:13394) /FL=gb:BC011011.1
1554406_a_at	179.5	297.492	272.954	273.182	0.657072	119.449	105.126	250.172	0.717505	549.154	815.458	2856.99	0.0628283	983.908	1260.42	2295.88	2164.65	0.0829235	gb:BC013385.1 /DB_XREF=gi:15426543 /TID=Hs2.161786.3 /CNT=3 /FEA=FLmRNA /TIER=FL /STK=1 /LL=64581 /UG_GENE=CLECSF12 /UG=Hs.161786 /DEF=Homo sapiens, Similar to C-type (calcium dependent, carbohydrate-recognition domain) lectin, superfamily member 12, clone MGC:22810 IMAGE:3684130, mRNA, complete cds. /PROD=Similar to C-type (calcium dependent,carbohydrate-recognition domain) lectin, superfamilyme…
1554408_a_at	852.7	4499.48	4105.86	7015.41	0.121547	4030.31	2559.35	1090.44	0.781976	2875.31	2811.53	2188.19	0.389683	1658.03	1527.15	1290.42	1198.74	0.711331	gb:BC007986.1 /DB_XREF=gi:14124927 /TID=Hs2.105097.2 /CNT=49 /FEA=FLmRNA /TIER=FL /STK=1 /LL=7083 /UG_GENE=TK1 /UG=Hs.105097 /DEF=Homo sapiens, clone MGC:3644 IMAGE:2966331, mRNA, complete cds. /PROD=Unknown (protein for MGC:3644) /FL=gb:BC007986.1
1554450_s_at	157.6	635.461	760.242	977.699	0.161195	334.522	203.724	206.464	0.763328	330.034	247.721	213.015	0.739853	321.953	205.703	317.477	168.438	0.935657	gb:BC041348.1 /DB_XREF=gi:27552790 /TID=Hs2.419195.2 /CNT=32 /FEA=FLmRNA /TIER=FL /STK=1 /LL=166968 /UG_GENE=FLJ35954 /UG=Hs.419195 /DEF=Homo sapiens, Similar to hypothetical protein 5730509D14, clone MGC:43770 IMAGE:5272287, mRNA, complete cds. /PROD=Similar to hypothetical protein 5730509D14 /FL=gb:BC041348.1
1554452_a_at	529.3	2279.3	1767.71	1106.42	0.478389	971.471	531.859	469.648	1.12701	1195.84	3472.12	1590.52	0.332783	803.412	608.401	534.685	733.529	0.72158	gb:BC001863.1 /DB_XREF=gi:12804834 /TID=Hs2.61762.2 /CNT=14 /FEA=FLmRNA /TIER=FL /STK=1 /LL=29923 /UG_GENE=HIG2 /UG=Hs.61762 /DEF=Homo sapiens, hypoxia-inducible protein 2, clone MGC:1087 IMAGE:3535660, mRNA, complete cds. /PROD=hypoxia-inducible protein 2 /FL=gb:BC001863.1
1554462_a_at	275.3	764.202	717.471	1096.31	0.251114	319.219	859.994	946.308	0.29092	1076.89	837.044	957.744	0.287446	722.066	634.453	1159.26	649.386	0.423939	gb:AF115512.1 /DB_XREF=gi:27356606 /GEN=MST049 /TID=Hs2.6790.2 /CNT=13 /FEA=FLmRNA /TIER=FL /STK=1 /LL=4189 /UG=Hs.6790 /DEF=Homo sapiens MSTP049 (MST049) mRNA, complete cds. /PROD=MSTP049 /FL=gb:AF115512.1
1554466_a_at	2136.4	1537.49	676.054	630.984	3.38582	1433.38	938.857	537.898	3.97176	1496.08	1154.75	891.136	2.39739	1379.77	1227.49	952.512	897.049	2.38159	gb:BC007207.1 /DB_XREF=gi:13938176 /TID=Hs2.239500.2 /CNT=12 /FEA=FLmRNA /TIER=FL /STK=1 /LL=84326 /UG_GENE=MGC13114 /UG=Hs.239500 /DEF=Homo sapiens, Similar to RIKEN cDNA 0610011F06 gene, clone MGC:13114 IMAGE:4054799, mRNA, complete cds. /PROD=Similar to RIKEN cDNA 0610011F06 gene /FL=gb:BC007207.1
1554470_s_at	1053.9	820.327	741.047	564.787	1.86601	721.076	458.098	315.306	3.34247	616.803	657.934	564.194	1.86798	670.04	342.765	361.932	299.571	3.51803	gb:BC030580.1 /DB_XREF=gi:21040474 /TID=Hs2.374951.1 /CNT=26 /FEA=FLmRNA /TIER=FL /STK=1 /UG=Hs.374951 /DEF=Homo sapiens, clone MGC:26123 IMAGE:4823171, mRNA, complete cds. /PROD=Unknown (protein for MGC:26123) /FL=gb:BC030580.1
1554481_a_at	84.3	1378.58	1712.6	1890.42	0.0445932	574.991	267.28	730.182	0.115451	464.909	336.291	367.501	0.229387	477.294	339.472	415.948	227.156	0.37111	gb:BC039079.1 /DB_XREF=gi:24657822 /TID=Hs2.37427.2 /CNT=14 /FEA=FLmRNA /TIER=FL /STK=1 /LL=2035 /UG_GENE=EPB41 /UG=Hs.37427 /DEF=Homo sapiens, Similar to erythrocyte membrane protein band 4.1 (elliptocytosis 1, RH-linked), clone MGC:34494 IMAGE:5167140, mRNA, complete cds. /PROD=Similar to erythrocyte membrane protein band 4.1(elliptocytosis 1, RH-linked) /FL=gb:BC039079.1 gb:AF156225.1
1554482_a_at	455.3	1318.9	1241.16	1503.19	0.302889	599.559	541.014	714.756	0.637001	821.106	738.795	724.367	0.628549	807.413	930.311	1002.03	948.503	0.48002	gb:BC002847.1 /DB_XREF=gi:12803992 /TID=Hs2.279582.2 /CNT=14 /FEA=FLmRNA /TIER=FL /STK=1 /LL=51128 /UG_GENE=LOC51128 /UG=Hs.279582 /DEF=Homo sapiens, GTP-binding protein Sara, clone MGC:3354 IMAGE:3636540, mRNA, complete cds. /PROD=GTP-binding protein Sara /FL=gb:BC002847.1
1554489_a_at	516.7	478.61	457.977	332.122	1.55575	463.153	313.653	214.567	2.4081	363.224	216.542	149.045	3.46675	155.096	92.131	113.099	56.9783	9.06837	gb:BC016050.1 /DB_XREF=gi:16359168 /TID=Hs2.42315.2 /CNT=10 /FEA=FLmRNA /TIER=FL /STK=1 /LL=80321 /UG_GENE=BITE /UG=Hs.42315 /DEF=Homo sapiens, Similar to p10-binding protein, clone MGC:22949 IMAGE:4858367, mRNA, complete cds. /PROD=Similar to p10-binding protein /FL=gb:BC016050.1
1554503_a_at	67.7	86.296	77.8959	56.0059	1.2088	22.9963	47.7983	73.0027	0.927363	128.949	398.392	740.937	0.0913708	214.145	365.67	667.723	640.457	0.105706	gb:BC035023.1 /DB_XREF=gi:23273931 /TID=Hs2.347655.3 /CNT=12 /FEA=FLmRNA /TIER=FL /STK=1 /LL=126014 /UG_GENE=OSCAR /UG=Hs.347655 /DEF=Homo sapiens, Similar to osteoclast-associated receptor, clone MGC:33613 IMAGE:4825982, mRNA, complete cds. /PROD=Similar to osteoclast-associated receptor /FL=gb:BC035023.1
1554508_at	322.4	537.172	367.736	315.247	1.02269	624.293	682.532	786.902	0.409708	883.337	1661.84	2825.17	0.114117	929.759	1089.47	1575.37	1567.62	0.205662	gb:BC029917.1 /DB_XREF=gi:20987485 /TID=Hs2.374836.2 /CNT=10 /FEA=FLmRNA /TIER=FL /STK=1 /LL=118788 /UG_GENE=FLJ35564 /UG=Hs.374836 /DEF=Homo sapiens, similar to B cell phosphoinositide 3-kinase adaptor, clone MGC:35132 IMAGE:5168493, mRNA, complete cds. /PROD=similar to B cell phosphoinositide 3-kinaseadaptor /FL=gb:BC029917.1
1554510_s_at	2632.2	5267.9	5857.09	8868.17	0.296814	3545.9	3447.25	3422.71	0.76904	4311.1	3790.94	4266.4	0.61696	3956.13	3500.32	3821.49	3756.93	0.700624	gb:AB009685.1 /DB_XREF=gi:7384765 /TID=Hs2.433957.2 /CNT=10 /FEA=FLmRNA /TIER=FL /STK=1 /LL=27069 /UG_GENE=GHITM /UG=Hs.433957 /DEF=Homo sapiens mRNA for DERP2, complete cds. /PROD=DERP2 /FL=gb:AB009685.1
1554519_at	22.4	126.211	143.526	119.349	0.187685	11.9945	50.7247	40.5917	0.551837	108.459	34.3486	332.053	0.0674591	75.792	136.989	571.867	305.852	0.0732381	gb:BC042665.1 /DB_XREF=gi:27503575 /TID=Hs2.838.2 /CNT=13 /FEA=FLmRNA /TIER=FL /STK=1 /LL=941 /UG_GENE=CD80 /UG=Hs.838 /DEF=Homo sapiens, Similar to CD80 antigen (CD28 antigen ligand 1, B7-1 antigen), clone MGC:34467 IMAGE:5181343, mRNA, complete cds. /PROD=Similar to CD80 antigen (CD28 antigen ligand 1,B7-1 antigen) /FL=gb:BC042665.1
1554522_at	131.3	236.963	264.83	741.039	0.177184	180.166	181.063	91.0001	1.44286	161.8	146.56	130.497	1.00616	56.0273	75.0806	96.5097	62.3507	2.10583	gb:BC021222.1 /DB_XREF=gi:18203730 /TID=Hs2.271221.2 /CNT=12 /FEA=FLmRNA /TIER=FL /STK=1 /LL=54805 /UG_GENE=CNNM2 /UG=Hs.271221 /DEF=Homo sapiens, Similar to cyclin M2, clone MGC:12933 IMAGE:4308662, mRNA, complete cds. /PROD=Similar to cyclin M2 /FL=gb:BC021222.1
1554539_a_at	342.3	190.395	144.88	244.486	1.40008	467.868	735.508	1672.98	0.204604	372.707	461.179	503.273	0.680148	419.143	432.701	327.365	442.206	0.774074	gb:BC018208.1 /DB_XREF=gi:17390467 /TID=Hs2.96593.2 /CNT=9 /FEA=FLmRNA /TIER=FL /STK=1 /LL=54509 /UG_GENE=ARHF /UG=Hs.96593 /DEF=Homo sapiens, clone MGC:8870 IMAGE:3864426, mRNA, complete cds. /PROD=Unknown (protein for MGC:8870) /FL=gb:BC018208.1
1554553_s_at	868.2	1759.46	1366.68	1384.58	0.627051	1880.65	2628.38	2786.96	0.311523	1814.51	1802.66	1704.04	0.509495	1061.9	1476.22	1430.48	1610.6	0.539053	gb:BC014974.1 /DB_XREF=gi:15929031 /TID=Hs2.334725.2 /CNT=11 /FEA=FLmRNA /TIER=FL /STK=1 /LL=90522 /UG_GENE=LOC90522 /UG=Hs.334725 /DEF=Homo sapiens, Similar to RIKEN cDNA 9430029K10 gene, clone MGC:23132 IMAGE:4865479, mRNA, complete cds. /PROD=Similar to RIKEN cDNA 9430029K10 gene /FL=gb:BC014974.1
1554569_a_at	509.9	494.914	325.124	160.762	3.17176	1889.42	1789.55	2038.78	0.250101	927.279	1222.5	888.25	0.57405	642.027	749.927	658.734	546.553	0.932938	gb:BC036391.1 /DB_XREF=gi:22137758 /TID=Hs2.211610.4 /CNT=7 /FEA=FLmRNA /TIER=FL /STK=1 /LL=10659 /UG_GENE=CUGBP2 /UG=Hs.211610 /DEF=Homo sapiens, Similar to CUG triplet repeat, RNA binding protein 2, clone MGC:41846 IMAGE:5260623, mRNA, complete cds. /PROD=Similar to CUG triplet repeat, RNA bindingprotein 2 /FL=gb:BC036391.1
1554574_a_at	1167.3	2272.56	1460.27	2659.91	0.438849	2445.8	3035	4022.63	0.290184	2316.59	2314.63	1876.66	0.622009	1773.43	1827.77	1899.06	2234.56	0.522384	gb:AF361370.1 /DB_XREF=gi:19421845 /TID=Hs2.274464.3 /CNT=7 /FEA=FLmRNA /TIER=FL /STK=1 /LL=1727 /UG_GENE=DIA1 /UG=Hs.274464 /DEF=Homo sapiens NADH-cytochrome b5 reductase mRNA, complete cds. /PROD=NADH-cytochrome b5 reductase /FL=gb:AF361370.1
1554597_at	1180.3	442.162	330.301	285.166	4.139	465.8	319.205	246.199	4.79409	603.51	562.083	436.17	2.70605	556.516	446.312	347.549	205.894	5.73257	gb:BC016767.1 /DB_XREF=gi:16876988 /TID=Hs2.30724.2 /CNT=7 /FEA=FLmRNA /TIER=FL /STK=1 /LL=2967 /UG_GENE=GTF2H3 /UG=Hs.30724 /DEF=Homo sapiens, general transcription factor IIH, polypeptide 3 (34kD subunit), clone MGC:22720 IMAGE:4077665, mRNA, complete cds. /PROD=general transcription factor IIH, polypeptide 3(34kD subunit) /FL=gb:BC016767.1
1554599_x_at	1091	595.358	552.918	433.129	2.51888	759.872	447.368	438.25	2.48945	820.683	777.426	638.716	1.70811	943.071	585.423	644.27	339.978	3.20903	gb:BC016767.1 /DB_XREF=gi:16876988 /TID=Hs2.30724.2 /CNT=7 /FEA=FLmRNA /TIER=FL /STK=1 /LL=2967 /UG_GENE=GTF2H3 /UG=Hs.30724 /DEF=Homo sapiens, general transcription factor IIH, polypeptide 3 (34kD subunit), clone MGC:22720 IMAGE:4077665, mRNA, complete cds. /PROD=general transcription factor IIH, polypeptide 3(34kD subunit) /FL=gb:BC016767.1
1554600_s_at	286.2	3546.01	3352.55	3239.29	0.0883526	1758.56	5433.17	8099.56	0.0353353	845.913	1497.2	2314.73	0.123643	2898.15	4589.5	4305.02	3772.52	0.0758644	gb:BC033088.1 /DB_XREF=gi:21619980 /TID=Hs2.377973.4 /CNT=7 /FEA=FLmRNA /TIER=FL /STK=1 /LL=4000 /UG_GENE=LMNA /UG=Hs.377973 /DEF=Homo sapiens, Similar to lamin AC, clone MGC:45654 IMAGE:3623265, mRNA, complete cds. /PROD=Similar to lamin AC /FL=gb:BC033088.1
1554624_a_at	38.5	38.8847	20.4696	52.3374	0.735612	35.4871	37.3682	78.6123	0.489745	134.367	424.004	851.814	0.0451977	315.991	388.941	646.231	765.007	0.0503263	gb:BC025286.1 /DB_XREF=gi:19263928 /TID=Hs2.194784.2 /CNT=10 /FEA=FLmRNA /TIER=FL /STK=1 /LL=10326 /UG_GENE=SIRPB1 /UG=Hs.194784 /DEF=Homo sapiens, Similar to signal-regulatory protein beta 1, clone MGC:39217 IMAGE:5444785, mRNA, complete cds. /PROD=Similar to signal-regulatory protein beta 1 /FL=gb:BC025286.1
1554660_a_at	311.9	303.395	248.502	270.002	1.15518	492.353	1070.85	3296.11	0.0946268	270.174	191.444	207.492	1.50319	242.159	147.161	157.635	82.9325	3.76089	gb:BC036200.1 /DB_XREF=gi:23274135 /TID=Hs2.288742.2 /CNT=5 /FEA=FLmRNA /TIER=FL /STK=1 /LL=163882 /UG_GENE=FLJ32001 /UG=Hs.288742 /DEF=Homo sapiens, Similar to hypothetical protein FLJ32001, clone MGC:39559 IMAGE:4828136, mRNA, complete cds. /PROD=Similar to hypothetical protein FLJ32001 /FL=gb:BC036200.1
1554661_s_at	660.4	455.842	438.543	413.563	1.59685	840.855	1771.31	4578.21	0.144249	530.019	476.597	430.07	1.53556	374.305	212.07	304.892	259.694	2.54299	gb:BC036200.1 /DB_XREF=gi:23274135 /TID=Hs2.288742.2 /CNT=5 /FEA=FLmRNA /TIER=FL /STK=1 /LL=163882 /UG_GENE=FLJ32001 /UG=Hs.288742 /DEF=Homo sapiens, Similar to hypothetical protein FLJ32001, clone MGC:39559 IMAGE:4828136, mRNA, complete cds. /PROD=Similar to hypothetical protein FLJ32001 /FL=gb:BC036200.1
1554676_at	160.5	134.457	130.862	108.343	1.4814	118.456	64.6065	281.493	0.570175	549.577	1331.54	786.607	0.204041	264.374	344.449	256.923	126.518	1.2686	gb:BC022313.1 /DB_XREF=gi:18490840 /TID=Hs2.352421.1 /CNT=5 /FEA=FLmRNA /TIER=FL /STK=1 /UG=Hs.352421 /DEF=Homo sapiens, Similar to proteoglycan 1, secretory granule, clone MGC:22605 IMAGE:4688573, mRNA, complete cds. /PROD=Similar to proteoglycan 1, secretory granule /FL=gb:BC022313.1
1554679_a_at	6501.1	3632.49	1851.34	1316.83	4.93692	6379.83	4840.68	4835.24	1.34453	5927.15	4948.94	3751.34	1.73301	4520.24	2810.69	2464.22	2026.32	3.20832	gb:AF317417.1 /DB_XREF=gi:14582684 /GEN=LAPTM4beta /TID=Hs2.296398.2 /CNT=5 /FEA=FLmRNA /TIER=FL /STK=1 /LL=55353 /UG=Hs.296398 /DEF=Homo sapiens lysosomal-associated transmembrane protein 4 beta (LAPTM4beta) mRNA, complete cds. /PROD=lysosomal-associated transmembrane protein 4beta /FL=gb:AF317417.1
1554690_a_at	408.8	691.305	937.698	896.095	0.456202	577.886	999.037	1254.37	0.325901	683.267	708.044	621.075	0.658214	755.225	1045.64	1001.95	1143.8	0.357404	gb:BC041391.1 /DB_XREF=gi:27552854 /TID=Hs2.173159.3 /CNT=6 /FEA=FLmRNA /TIER=FL /STK=1 /LL=6867 /UG_GENE=TACC1 /UG=Hs.173159 /DEF=Homo sapiens, Similar to transforming, acidic coiled-coil containing protein 1, clone MGC:43967 IMAGE:5276767, mRNA, complete cds. /PROD=Similar to transforming, acidic coiled-coilcontaining protein 1 /FL=gb:BC041391.1
1554691_a_at	590	1284.32	1478.11	1886.1	0.312814	1816.63	1721.71	2662.53	0.221594	1139.71	1175.99	1424.33	0.414229	1560.84	1545.52	1914.01	1820.51	0.324086	gb:BC008037.1 /DB_XREF=gi:14165479 /TID=Hs2.18842.3 /CNT=6 /FEA=FLmRNA /TIER=FL /STK=1 /LL=11252 /UG_GENE=PACSIN2 /UG=Hs.18842 /DEF=Homo sapiens, clone MGC:1214 IMAGE:2967052, mRNA, complete cds. /PROD=Unknown (protein for MGC:1214) /FL=gb:BC008037.1
1554696_s_at	2479.8	9148.97	7644.23	8881.05	0.279224	10175.1	7035.28	4670.61	0.530937	8890.43	7443.37	6024.6	0.411612	6285.75	4480.54	3847.23	3243.15	0.764628	gb:AB077208.1 /DB_XREF=gi:18150850 /GEN=TS /TID=Hs2.432651.1 /CNT=6 /FEA=FLmRNA /TIER=FL /STK=1 /UG=Hs.432651 /DEF=Homo sapiens TS mRNA for thymidylate synthase, complete cds, cell_line:KATO III. /PROD=thymidylate synthase /FL=gb:AB077208.1
1554747_a_at	703.5	2195.07	1904.95	1867.92	0.376621	2104.25	1851.23	2101.26	0.334799	2110.93	1729.16	1708.49	0.411767	2255.79	1975.95	2185.65	2452.56	0.286843	gb:BC033559.1 /DB_XREF=gi:23274162 /TID=Hs2.155595.3 /CNT=4 /FEA=FLmRNA /TIER=FL /STK=1 /LL=4735 /UG_GENE=NEDD5 /UG=Hs.155595 /DEF=Homo sapiens, Similar to neural precursor cell expressed, developmentally down-regulated 5, clone MGC:42401 IMAGE:4821654, mRNA, complete cds. /PROD=Similar to neural precursor cell expressed,developmentally down-regulated 5 /FL=gb:BC033559.1
1554757_a_at	337.2	269.57	229.307	286.062	1.17876	480.276	849.564	2080.69	0.162061	407.336	568.85	463.209	0.727965	368.506	258.172	248.016	207.104	1.62816	gb:AF273055.1 /DB_XREF=gi:21262189 /TID=Hs2.124029.2 /CNT=4 /FEA=FLmRNA /TIER=FL /STK=1 /LL=3632 /UG_GENE=INPP5A /UG=Hs.124029 /DEF=Homo sapiens CTCL tumor antigen HD-CL-02 mRNA, complete cds. /PROD=CTCL tumor antigen HD-CL-02 /FL=gb:AF273055.1
1554768_a_at	1161.2	4748.06	4362.81	4680.86	0.248074	4151.33	2973.7	1904.61	0.609677	3574.75	2713.71	2344.73	0.495237	2427.14	2148.06	1891.21	1564.9	0.742029	gb:AF394735.1 /DB_XREF=gi:25229109 /GEN=MAD2L1 /TID=Hs2.79078.2 /CNT=4 /FEA=FLmRNA /TIER=FL /STK=1 /LL=4085 /UG=Hs.79078 /DEF=Homo sapiens MAD2 mitotic arrest deficient-like 1 variant (MAD2L1) mRNA, complete cds. /PROD=MAD2 mitotic arrest deficient-like 1 variant /FL=gb:AF394735.1
1554806_a_at	435.9	887.509	966.849	1395.26	0.312416	341.719	600.142	1399.83	0.311395	405.558	435.653	561.226	0.776693	468.473	526.881	669.684	832.201	0.523792	gb:BC040456.1 /DB_XREF=gi:26251707 /TID=Hs2.76917.2 /CNT=4 /FEA=FLmRNA /TIER=FL /STK=1 /LL=26269 /UG_GENE=FBXO8 /UG=Hs.76917 /DEF=Homo sapiens, Similar to F-box only protein 8, clone MGC:23836 IMAGE:4281341, mRNA, complete cds. /PROD=Similar to F-box only protein 8 /FL=gb:BC040456.1
1554821_a_at	266.1	418.55	238.148	191.822	1.38722	442.39	367.604	285.232	0.932923	576.163	381.518	395.282	0.673191	605.111	823.691	863.929	1087.73	0.244637	gb:BC015030.1 /DB_XREF=gi:15929150 /TID=Hs2.9933.2 /CNT=3 /FEA=FLmRNA /TIER=FL /STK=1 /LL=9189 /UG_GENE=ALTE /UG=Hs.9933 /DEF=Homo sapiens, Ac-like transposable element, clone MGC:9091 IMAGE:3908412, mRNA, complete cds. /PROD=Ac-like transposable element /FL=gb:BC015030.1
1554830_a_at	48.4	680.998	607.556	707.696	0.0683909	182.316	169.658	175.845	0.275242	189.232	202.237	144.923	0.333971	216.432	165.236	276.127	249.706	0.193828	gb:AF262322.1 /DB_XREF=gi:19919069 /TID=Hs2.57655.3 /CNT=3 /FEA=FLmRNA /TIER=FL /STK=1 /LL=55240 /UG_GENE=TSAP6 /UG=Hs.57655 /DEF=Homo sapiens pHYDE II mRNA, complete cds. /PROD=pHYDE II /FL=gb:AF262322.1
1554834_a_at	395.1	423.422	196.492	223.942	1.76429	866.333	388.014	303.697	1.30097	701.894	1209.05	2327.83	0.169729	717.655	873.013	1018.46	806.247	0.490049	gb:AY062002.1 /DB_XREF=gi:17864747 /GEN=RASSF3 /TID=Hs2.238730.3 /CNT=3 /FEA=FLmRNA /TIER=FL /STK=1 /LL=83593 /UG=Hs.238730 /DEF=Homo sapiens putative tumor suppressor RASSF3 isoform A (RASSF3) mRNA, complete cds; alternatively spliced. /PROD=putative tumor suppressor RASSF3 isoform A /FL=gb:AY062002.1
1554835_a_at	135.9	347.526	257.264	296.253	0.45873	189.099	84.9414	127.618	1.06489	653.887	773.914	709.858	0.191447	459.571	230.584	204.051	187.052	0.726535	gb:BC028058.1 /DB_XREF=gi:24081080 /TID=Hs2.136414.2 /CNT=3 /FEA=FLmRNA /TIER=FL /STK=1 /LL=84002 /UG_GENE=B3GNT5 /UG=Hs.136414 /DEF=Homo sapiens, UDP-GlcNAc:betaGal beta-1,3-N-acetylglucosaminyltransferase 5, clone MGC:39847 IMAGE:5175670, mRNA, complete cds. /PROD=UDP-GlcNAc:betaGalbeta-1,3-N-acetylglucosaminyltransferase 5 /FL=gb:BC028058.1
1554892_a_at	816.4	1548.08	1635.65	901.394	0.905709	640.34	985.305	2020	0.404158	7929.03	11214.1	8821.58	0.0925457	2282.91	2112.35	2573.56	1376.79	0.592975	gb:AY095480.1 /DB_XREF=gi:20750349 /GEN=MS4A3 /TID=Hs2.99960.2 /CNT=3 /FEA=FLmRNA /TIER=FL /STK=1 /LL=932 /UG=Hs.99960 /DEF=Homo sapiens membrane-spanning 4-domains,subfamily A, member3 isoform (MS4A3) mRNA, complete cds; alternatively spliced. /PROD=membrane-spanning 4-domains,subfamily A, member3isoform /FL=gb:AY095480.1
1554899_s_at	723.5	1336.14	1025.55	1414.99	0.511313	1118.3	3670.11	4671.08	0.154889	2192.3	6404.34	11111.3	0.0651137	4558.71	8346.97	10721.9	11999.6	0.0602938	gb:BC020763.1 /DB_XREF=gi:18088866 /TID=Hs2.433300.2 /CNT=3 /FEA=FLmRNA /TIER=FL /STK=1 /LL=2207 /UG_GENE=FCER1G /UG=Hs.433300 /DEF=Homo sapiens, Similar to Fc fragment of IgE, high affinity I, receptor for; gamma polypeptide, clone MGC:22620 IMAGE:4704425, mRNA, complete cds. /PROD=Similar to Fc fragment of IgE, high affinity I,receptor for; gamma polypeptide /FL=gb:BC020763.1
1554918_a_at	201.8	3566.06	2989.67	2557.44	0.078907	7290.42	6232.84	7973.81	0.0253079	3512.43	3626.05	1887.62	0.106907	782.748	384.184	320.5	313.494	0.643712	gb:BC041560.1 /DB_XREF=gi:27371327 /TID=Hs2.139336.2 /CNT=3 /FEA=FLmRNA /TIER=FL /STK=1 /LL=10257 /UG_GENE=ABCC4 /UG=Hs.139336 /DEF=Homo sapiens, Similar to ATP-binding cassette, sub-family C (CFTRMRP), member 4, clone MGC:52221 IMAGE:5812052, mRNA, complete cds. /PROD=Similar to ATP-binding cassette, sub-family C(CFTRMRP), member 4 /FL=gb:BC041560.1
1554930_a_at	484.4	830.166	932.68	533.238	0.908412	698.907	1491.05	3222.48	0.150319	307.259	408.5	409.626	1.18254	383.615	274.71	205.114	245.922	1.96973	gb:AB049740.2 /DB_XREF=gi:18265337 /TID=Hs2.118722.3 /CNT=3 /FEA=FLmRNA /TIER=FL /STK=1 /LL=2530 /UG_GENE=FUT8 /UG=Hs.118722 /DEF=Homo sapiens mRNA for alpha 1,6-fucosyltransferase, complete cds. /PROD=alpha 1,6-fucosyltransferase /FL=gb:AB049740.2
1554974_at	744.1	14.898	11.1507	5.462	136.232	43.6765	7.65373	9.34933	79.5886	16.0868	11.3068	3.70963	200.586	153.136	89.0575	178.147	95.4935	7.79215	gb:AY032593.1 /DB_XREF=gi:20384688 /GEN=HCBP1 /TID=Hs2.126265.2 /CNT=3 /FEA=FLmRNA /TIER=FL /STK=1 /LL=91703 /UG=Hs.126265 /DEF=Homo sapiens hepatitis C virus core-binding protein 1 (HCBP1) mRNA, complete cds. /PROD=hepatitis C virus core-binding protein 1 /FL=gb:AF359506.1 gb:AY032593.1
1554980_a_at	218.6	339.656	302.982	1055.88	0.207031	125.239	142.644	160.575	1.36136	242.234	206.948	80.128	2.72813	145.377	216.021	202.907	115.546	1.89189	gb:AB066566.1 /DB_XREF=gi:18369792 /GEN=ATF3 /TID=Hs2.460.4 /CNT=3 /FEA=FLmRNA /TIER=FL /STK=1 /LL=467 /UG=Hs.460 /DEF=Homo sapiens ATF3 mRNA for activating transcription factor 3 delta Zip2, complete cds. /PROD=activating transcription factor 3 delta Zip2 /FL=gb:AB066566.1 gb:AB078027.1
1554997_a_at	58	38.1351	39.5851	75.1637	0.771649	128.134	134.39	163.302	0.355171	154.857	681.832	1550.54	0.0374062	139.415	323.739	124.948	501.606	0.115629	gb:AY151286.1 /DB_XREF=gi:24430027 /TID=Hs2.196384.2 /CNT=2 /FEA=FLmRNA /TIER=FL /STK=1 /LL=5743 /UG_GENE=PTGS2 /UG=Hs.196384 /DEF=Homo sapiens cyclooxygenase 2b mRNA, complete cds; alternatively spliced. /PROD=cyclooxygenase 2b /FL=gb:AY151286.1
1555037_a_at	1580.8	4640.78	3719.57	3094.92	0.510773	3078.86	2952.46	3055.36	0.517386	4261.23	4911.42	4096.5	0.38589	3953.68	3839.94	3930.99	6062.47	0.260752	gb:BC012846.1 /DB_XREF=gi:15277487 /TID=Hs2.11223.2 /CNT=2 /FEA=FLmRNA /TIER=FL /STK=1 /LL=3417 /UG_GENE=IDH1 /UG=Hs.11223 /DEF=Homo sapiens, clone MGC:21176 IMAGE:3880331, mRNA, complete cds. /PROD=Unknown (protein for MGC:21176) /FL=gb:BC012846.1
1555039_a_at	107	2033.62	1865.52	1547.46	0.0691456	4525.73	3734.34	5008.67	0.021363	2073.93	2380.16	1171.01	0.0913744	516.251	244.341	258.231	170.784	0.626524	gb:AY133679.1 /DB_XREF=gi:27447553 /GEN=ABCC4 /TID=Hs2.139336.3 /CNT=2 /FEA=FLmRNA /TIER=FL /STK=1 /LL=10257 /UG=Hs.139336 /DEF=Homo sapiens ATP-binding cassette subfamily C member 4 variant 1 (ABCC4) mRNA, complete cds, alternatively spliced. /PROD=ATP-binding cassette subfamily C member 4variant 1 /FL=gb:AY133679.1
1555041_a_at	873.9	1031.43	837.262	1039.9	0.840369	1762.45	1662.06	1435.75	0.608674	1749.57	2024.6	3032.75	0.288155	2326.19	3027.01	3365.91	4178.26	0.209154	gb:M29276.1 /DB_XREF=gi:189052 /GEN=NAGA /TID=Hs2.75372.2 /CNT=2 /FEA=FLmRNA /TIER=FL /STK=1 /LL=4668 /UG=Hs.75372 /DEF=Human alpha-N-acetylgalactosaminidase mRNA, complete cds. /PROD=alpha-N-acetylgalactosaminidase /FL=gb:M29276.1
1555120_at	17.5	11.1501	47.7093	8.64138	2.02514	1.48897	134.691	527.925	0.0331486	70.6974	23.0418	24.8957	0.702931	36.0992	0.951313	10.7869	8.02085	2.18181	gb:BC020749.1 /DB_XREF=gi:18088449 /TID=Hs2.142023.2 /CNT=2 /FEA=FLmRNA /TIER=FL /STK=1 /LL=10225 /UG_GENE=TACTILE /UG=Hs.142023 /DEF=Homo sapiens, Similar to T cell activation, increased late expression, clone MGC:22596 IMAGE:4669495, mRNA, complete cds. /PROD=Similar to T cell activation, increased lateexpression /FL=gb:BC020749.1
1555167_s_at	239.4	888.446	682.266	788.404	0.303652	638.521	431.61	255.081	0.938526	1023.88	4051.76	7504.01	0.031903	1486.19	1935.19	3827.86	1484.76	0.161238	gb:BC020691.1 /DB_XREF=gi:18089094 /TID=Hs2.239138.2 /CNT=2 /FEA=FLmRNA /TIER=FL /STK=1 /LL=10135 /UG_GENE=PBEF /UG=Hs.239138 /DEF=Homo sapiens, Similar to pre-B-cell colony-enhancing factor, clone MGC:22427 IMAGE:4717726, mRNA, complete cds. /PROD=Similar to pre-B-cell colony-enhancing factor /FL=gb:BC020691.1
1555214_a_at	32.8	131.646	76.064	127.583	0.257088	6.70037	5.5527	123.489	0.265611	356.45	445.247	1928.84	0.017005	649.051	929.067	1518.9	1484.61	0.0220933	gb:AF400602.1 /DB_XREF=gi:15986713 /GEN=BGR /TID=Hs2.161786.4 /CNT=2 /FEA=FLmRNA /TIER=FL /STK=1 /LL=64581 /UG=Hs.161786 /DEF=Homo sapiens beta-glucan receptor isoform H (BGR) mRNA, complete cds, alternatively spliced. /PROD=beta-glucan receptor isoform H /FL=gb:AF400602.1
1555241_at	532.9	309.11	315.327	275.546	1.93398	355.616	320.706	213.476	2.4963	412.839	305.111	253.821	2.09951	419.388	290.004	297.946	135.446	3.9344	gb:BC032347.1 /DB_XREF=gi:21595394 /TID=Hs2.406962.1 /CNT=2 /FEA=FLmRNA /TIER=FL /STK=1 /UG=Hs.406962 /DEF=Homo sapiens, Similar to hypothetical gene LOC137781, clone MGC:40429 IMAGE:5212747, mRNA, complete cds. /PROD=Similar to hypothetical gene LOC137781 /FL=gb:BC032347.1
1555272_at	1402.8	887.79	625.238	1099.74	1.27558	608.493	414.277	388.854	3.60752	689.871	846.551	659.984	2.1255	578.976	433.799	597.445	397.032	3.53322	gb:BC044242.1 /DB_XREF=gi:28279826 /TID=Hs2Affx.1.135 /CNT=1 /FEA=FLmRNA /TIER=FL /STK=1 /NOTE=sequence(s) not in UniGene /DEF=Homo sapiens, Similar to hypothetical protein LOC222967, clone MGC:50833 IMAGE:5753714, mRNA, complete cds. /PROD=Similar to hypothetical protein LOC222967 /FL=gb:BC044242.1
1555281_x_at	217.7	401.497	437.826	687.56	0.316627	439.081	308.55	456.169	0.477235	214.378	218.769	198.754	1.09533	155.668	103.839	154.693	112.595	1.93349	gb:BC007934.1 /DB_XREF=gi:14044003 /TID=Hs2Affx.1.146 /CNT=1 /FEA=FLmRNA /TIER=FL /STK=1 /NOTE=sequence(s) not in UniGene /DEF=Homo sapiens, DKFZP434A043 protein, clone MGC:14234 IMAGE:4127359, mRNA, complete cds. /PROD=DKFZP434A043 protein /FL=gb:BC007934.1
1555292_at	48.6	543.918	430.578	572.451	0.0848982	152.041	295.944	442.145	0.109919	107.951	78.0338	98.3464	0.494172	73.0968	78.4467	43.0657	34.2021	1.42097	gb:BC019064.1 /DB_XREF=gi:17512155 /TID=Hs2.268044.1 /CNT=1 /FEA=FLmRNA /TIER=FL /STK=1 /LL=57464 /UG_GENE=KIAA1170 /UG=Hs.268044 /DEF=Homo sapiens, Similar to hypothetical protein FLJ14743, clone MGC:29781 IMAGE:4590587, mRNA, complete cds. /PROD=Similar to hypothetical protein FLJ14743 /FL=gb:BC019064.1
1555320_a_at	59	73.1783	69.055	61.8755	0.953527	95.7905	15.2324	108.998	0.541296	51.9012	55.1633	66.6909	0.884678	246.896	349.717	585.841	671.557	0.0878556	gb:AB052957.1 /DB_XREF=gi:22779438 /GEN=FELE-1 /TID=Hs2.301989.2 /CNT=1 /FEA=FLmRNA /TIER=FL /STK=1 /LL=23166 /UG=Hs.301989 /DEF=Homo sapiens mRNA for soluble form FELE-1, complete cds. /PROD=soluble form FELE-1 /FL=gb:AB052957.1
1555326_a_at	96.5	320.541	359.213	559.733	0.172404	121.02	160.803	254.458	0.379238	419.866	571.249	952.138	0.101351	1052.02	1554.67	2172	2309.4	0.0417858	gb:AF495383.1 /DB_XREF=gi:21359695 /GEN=ADAM9 /TID=Hs2.2442.2 /CNT=1 /FEA=FLmRNA /TIER=FL /STK=1 /LL=8754 /UG=Hs.2442 /DEF=Homo sapiens disintegrinmetalloproteinase domain 9 short protein precursor (ADAM9) mRNA, complete cds; alternatively spliced. /PROD=disintegrinmetalloproteinase domain 9 shortprotein precursor /FL=gb:AF495383.1
1555334_s_at	572.5	1204.12	1077.08	903.513	0.633638	1921.35	3411.46	4967.92	0.115239	1370.6	1161.51	1157.73	0.4945	1252.61	1061.67	1146.1	1104.23	0.518461	gb:AF439324.1 /DB_XREF=gi:19071290 /GEN=ZTL1 /TID=Hs2Affx.1.207 /CNT=1 /FEA=FLmRNA /TIER=FL /STK=1 /NOTE=sequence(s) not in UniGene /DEF=Homo sapiens zinc transporter ZTL1 (ZTL1) mRNA, complete cds. /PROD=zinc transporter ZTL1 /FL=gb:AF439324.1
1555338_s_at	69.6	55.4693	73.9932	83.3975	0.834558	353.052	336.989	546.936	0.127254	30.565	39.745	39.9816	1.7408	34.3841	5.85423	13.075	5.14545	13.5265	gb:AF159174.1 /DB_XREF=gi:16564852 /TID=Hs2Affx.1.212 /CNT=1 /FEA=FLmRNA /TIER=FL /STK=1 /NOTE=sequence(s) not in UniGene /DEF=Homo sapiens small intestine aquaporin mRNA, complete cds. /PROD=small intestine aquaporin /FL=gb:AF159174.1
1555349_a_at	2248.6	3812.11	1615.11	1508.98	1.49015	2405.18	1696.5	1781.36	1.2623	7015.38	13586.9	20404.8	0.1102	9082.71	16904	18808	19194	0.117151	gb:L78790.1 /DB_XREF=gi:17467029 /TID=Hs2.83968.2 /CNT=1 /FEA=FLmRNA /TIER=FL /STK=1 /LL=3689 /UG_GENE=ITGB2 /UG=Hs.83968 /UG_TITLE=integrin, beta 2 (antigen CD18 (p95), lymphocyte function-associated antigen 1; macrophage antigen 1 (mac-1) beta subunit) /DEF=Homo sapiens integrin-like protein mRNA, complete cds. /FL=gb:L78790.1
1555355_a_at	77.6	119.559	80.4447	68.4789	1.1332	117.794	372.707	1708.51	0.0454196	321.906	599.516	673.092	0.115289	144.07	75.0074	59.3277	31.5537	2.4593	gb:BC017314.1 /DB_XREF=gi:16878228 /TID=Hs2.18063.2 /CNT=1 /FEA=FLmRNA /TIER=FL /STK=1 /LL=2113 /UG_GENE=ETS1 /UG=Hs.18063 /DEF=Homo sapiens, Similar to v-ets avian erythroblastosis virus E26 oncogene homolog 1, clone MGC:29755 IMAGE:3946751, mRNA, complete cds. /PROD=Similar to v-ets avian erythroblastosis virusE26 oncogene homolog 1 /FL=gb:BC017314.1
1555411_a_at	4077.1	1517.44	1642.11	1410.42	2.8907	1668.48	1544.1	1262.86	3.22846	2607.25	2626.43	2183.08	1.86759	2174.45	1910.38	2248.65	2137.63	1.9073	gb:AF367476.1 /DB_XREF=gi:20385176 /TID=Hs2.4859.3 /CNT=1 /FEA=FLmRNA /TIER=FL /STK=1 /LL=57018 /UG_GENE=LOC57018 /UG=Hs.4859 /DEF=Homo sapiens cyclin L beta mRNA, complete cds; alternatively spliced. /PROD=cyclin L beta /FL=gb:AF367476.1
1555416_a_at	91.1	53.5953	75.8251	82.9083	1.0988	11.5809	4.87738	49.1619	1.85306	48.2605	28.5239	190.098	0.479227	7.51386	174.09	858.536	1357.11	0.0671278	gb:AF468053.1 /DB_XREF=gi:18643348 /TID=Hs2.111256.4 /CNT=1 /FEA=FLmRNA /TIER=FL /STK=1 /LL=247 /UG_GENE=ALOX15B /UG=Hs.111256 /DEF=Homo sapiens 15-lipoxygenase 2 splice variant b mRNA, complete cds, alternatively spliced. /PROD=15-lipoxygenase 2 splice variant b /FL=gb:AF468053.1
1555419_a_at	1989.6	3714.66	2387.85	2243.09	0.886991	2530.92	2178.69	3919.47	0.507619	3890.81	3946.92	7609.77	0.261453	5177.13	8337.82	17170.7	11640.7	0.170918	gb:BC016828.1 /DB_XREF=gi:16877107 /TID=Hs2.75811.3 /CNT=1 /FEA=FLmRNA /TIER=FL /STK=1 /LL=427 /UG_GENE=ASAH1 /UG=Hs.75811 /DEF=Homo sapiens, clone MGC:24572 IMAGE:4109317, mRNA, complete cds. /PROD=Unknown (protein for MGC:24572) /FL=gb:BC016828.1
1555426_a_at	205.2	380.977	369.488	539.271	0.380514	392.344	430.26	615.809	0.33322	267.634	297.831	360.329	0.56948	222.884	305.079	411.78	295.334	0.694807	gb:BC028225.1 /DB_XREF=gi:20380410 /TID=Hs2.184029.1 /CNT=1 /FEA=FLmRNA /TIER=FL /STK=1 /LL=55593 /UG_GENE=DKFZp761A052 /UG=Hs.184029 /DEF=Homo sapiens, Similar to hypothetical protein DKFZp761A052, clone MGC:40086 IMAGE:5241560, mRNA, complete cds. /PROD=Similar to hypothetical protein DKFZp761A052 /FL=gb:BC028225.1
1555526_a_at	1863.8	1059.91	477.093	257.285	7.24411	1717.69	967.821	1102.36	1.69073	1590.4	1251.71	890.064	2.09401	1612.79	1118.89	788.993	712.872	2.6145	gb:AF403061.1 /DB_XREF=gi:15430748 /GEN=SEPTIN6 /TID=Hs2.90998.4 /CNT=1 /FEA=FLmRNA /TIER=FL /STK=1 /LL=23157 /UG=Hs.90998 /DEF=Homo sapiens SEPTIN6 type IV (SEPTIN6) mRNA, complete cds. /PROD=SEPTIN6 type IV /FL=gb:AF403061.1
1555536_at	94.5	83.2977	54.7183	21.7665	4.34154	209.449	49.8993	208.1	0.454108	626.879	214.058	566.172	0.16691	306.843	420.773	231.019	229.881	0.411083	gb:AY040326.1 /DB_XREF=gi:15418998 /TID=Hs2.5897.3 /CNT=1 /FEA=FLmRNA /TIER=FL /STK=1 /LL=118429 /UG_GENE=CMG2 /UG=Hs.5897 /DEF=Homo sapiens capillary morphogenesis protein-2 mRNA, complete cds. /PROD=capillary morphogenesis protein-2 /FL=gb:AY040326.1
1555565_s_at	411.9	1024.4	568.768	546.934	0.753107	885.938	481.134	811.054	0.507858	1450.1	1366.32	1203.82	0.342162	1358.7	1311.28	1595.72	1591.76	0.25877	gb:AF314222.1 /DB_XREF=gi:11225590 /TID=Hs2.370937.6 /CNT=1 /FEA=FLmRNA /TIER=FL /STK=1 /LL=6892 /UG_GENE=TAPBP /UG=Hs.370937 /DEF=Homo sapiens tapasin mRNA, complete cds, alternatively spliced. /PROD=tapasin /FL=gb:AF314222.1
1555579_s_at	681	75.8955	16.4872	2.69024	253.137	134.338	48.0234	46.5129	14.6411	186.438	190.245	171.302	3.97542	156.893	71.568	68.3168	87.5483	7.77856	gb:BC029442.1 /DB_XREF=gi:20809535 /TID=Hs2Affx.1.373 /CNT=1 /FEA=FLmRNA /TIER=FL /STK=1 /NOTE=sequence(s) not in UniGene /DEF=Homo sapiens, Similar to immunity associated protein 1, clone MGC:32707 IMAGE:4618467, mRNA, complete cds. /PROD=Similar to immunity associated protein 1 /FL=gb:BC029442.1
1555590_a_at	455.9	2884.87	2468.22	2919.97	0.156132	1908.2	2213.65	3532.88	0.129045	898.153	591.635	644.899	0.706933	263.23	140.209	67.9899	66.7395	6.83104	gb:BC009797.1 /DB_XREF=gi:14602570 /TID=Hs2.765.2 /CNT=1 /FEA=FLmRNA /TIER=FL /STK=1 /LL=2623 /UG_GENE=GATA1 /UG=Hs.765 /DEF=Homo sapiens, GATA-binding protein 1 (globin transcription factor 1), clone MGC:13628 IMAGE:4048082, mRNA, complete cds. /PROD=GATA-binding protein 1 (globin transcriptionfactor 1) /FL=gb:BC009797.1
1555594_a_at	308.2	1932.99	1523.91	887.209	0.347382	1835.24	1120.9	2405.58	0.128119	1643.82	1433.48	1339.84	0.230028	1740.68	1231.51	1326.37	1028.86	0.299554	gb:AF401998.1 /DB_XREF=gi:15290632 /GEN=MBNL /TID=Hs2.28578.3 /CNT=1 /FEA=FLmRNA /TIER=FL /STK=1 /LL=4154 /UG=Hs.28578 /DEF=Homo sapiens muscleblind 41kD isoform (MBNL) mRNA, complete cds. /PROD=muscleblind 41kD isoform /FL=gb:AF401998.1
1555600_s_at	11.6	2316.22	2227.84	1487.3	0.00779939	75.5239	25.1372	5.68751	2.03956	439.255	599.687	551.004	0.0210525	34.3024	7.17144	13.2384	6.50748	1.78256	gb:AF305226.1 /DB_XREF=gi:13374350 /TID=Hs2.355475.4 /CNT=1 /FEA=FLmRNA /TIER=FL /STK=1 /LL=80832 /UG_GENE=APOL4 /UG=Hs.355475 /DEF=Homo sapiens apolipoprotein L4 mRNA, complete cds. /PROD=apolipoprotein L4 /FL=gb:AF305226.1
1555608_at	97.3	546.448	692.302	686.908	0.141649	82.0589	50.0494	16.2055	6.00413	18.1189	55.8486	43.4439	2.23967	18.703	63.3721	23.3715	33.3698	2.91581	gb:AF326778.1 /DB_XREF=gi:15077417 /TID=Hs2.234355.3 /CNT=1 /FEA=FLmRNA /TIER=FL /STK=1 /LL=65981 /UG_GENE=EEG1 /UG=Hs.234355 /DEF=Homo sapiens gastric cancer multidrug resistance-associated protein mRNA, complete cds. /PROD=gastric cancer multidrug resistance-associatedprotein /FL=gb:AF326778.1
1555620_a_at	33.5	35.0431	128.871	189.703	0.176592	108.529	495.541	1208.32	0.0277244	17.0182	181.165	134.948	0.248244	70.1566	266.514	694.445	341.34	0.0981426	gb:BC017857.1 /DB_XREF=gi:17389668 /TID=Hs2.393.2 /CNT=1 /FEA=FLmRNA /TIER=FL /STK=1 /LL=5739 /UG_GENE=PTGIR /UG=Hs.393 /DEF=Homo sapiens, Similar to prostaglandin I2 (prostacyclin) receptor (IP), clone MGC:22584 IMAGE:4690793, mRNA, complete cds. /PROD=Similar to prostaglandin I2 (prostacyclin)receptor (IP) /FL=gb:BC017857.1
1555628_a_at	77.1	192.55	56.3909	14.7556	5.22515	140.46	143.62	203.582	0.378718	212.77	186.219	323.15	0.238589	317.297	492.195	621.47	821.456	0.0938578	gb:BC020843.1 /DB_XREF=gi:18088588 /TID=Hs2.155111.3 /CNT=1 /FEA=FLmRNA /TIER=FL /STK=1 /LL=84868 /UG_GENE=HAVCR2 /UG=Hs.155111 /DEF=Homo sapiens, Similar to hypothetical protein FLJ14428, clone MGC:23970 IMAGE:4701288, mRNA, complete cds. /PROD=Similar to hypothetical protein FLJ14428 /FL=gb:BC020843.1
1555630_a_at	3235.5	1606.55	685.691	346.226	9.34506	3575.19	2485.96	2031.38	1.59276	3139.13	2354.55	2284.72	1.41615	3127.81	2997.88	3079.81	2692.73	1.20157	gb:AF327350.1 /DB_XREF=gi:15667940 /TID=Hs2.301853.2 /CNT=1 /FEA=FLmRNA /TIER=FL /STK=1 /LL=83871 /UG_GENE=RAB34 /UG=Hs.301853 /DEF=Homo sapiens Ras-related GTP-binding protein RAB39 mRNA, complete cds. /PROD=Ras-related GTP-binding protein RAB39 /FL=gb:AF327350.1
1555638_a_at	965.4	1526.91	1012.65	902.78	1.06936	2541.76	1618.61	1372.25	0.703517	3403.55	5224.24	7708.2	0.125243	3488.64	3893.87	4103.58	5361.26	0.18007	gb:AF519621.1 /DB_XREF=gi:21693567 /GEN=SAMSN1 /TID=Hs2.24633.3 /CNT=1 /FEA=FLmRNA /TIER=FL /STK=1 /LL=64092 /UG=Hs.24633 /DEF=Homo sapiens SAMSN1 variant b (SAMSN1) mRNA, complete cds; alternatively spliced. /PROD=SAMSN1 variant b /FL=gb:AF519621.1
1555643_s_at	60.8	41.0398	31.6203	15.8154	3.84437	26.3879	34.3667	9.27142	6.55779	32.9357	209.946	792.707	0.0766992	580.773	955.411	535.992	1113.46	0.0546046	gb:AF499918.1 /DB_XREF=gi:23334581 /GEN=LIR9s1 /TID=Hs2.113277.6 /CNT=1 /FEA=FLmRNA /TIER=FL /STK=1 /LL=11026 /UG=Hs.113277 /DEF=Homo sapiens leukocyte Ig-like receptor 9s1 (LIR9s1) mRNA, complete cds. /PROD=leukocyte Ig-like receptor 9s1 /FL=gb:AF499918.1
1555659_a_at	209.9	9.18242	152.526	277.176	0.75728	240.386	1752.03	6152.95	0.0341137	32.0043	9.59362	114.009	1.84108	13.5576	3.73207	48.214	6.05347	34.6743	gb:AF534823.1 /DB_XREF=gi:27451948 /GEN=TLT1 /TID=Hs2.117331.1 /CNT=1 /FEA=FLmRNA /TIER=FL /STK=1 /UG=Hs.117331 /DEF=Homo sapiens TREM-like transcript 1 splice variant TLT1sv (TLT1) mRNA, complete cds, alternatively spliced. /PROD=TREM-like transcript 1 splice variant TLT1sv /FL=gb:AF534823.1
1555677_s_at	79.3	508.687	481.314	486.852	0.162883	363.888	153.45	185.974	0.426404	639.155	319.416	102.056	0.777024	494.69	225.022	107.95	190.306	0.416697	gb:BC046147.1 /DB_XREF=gi:28278223 /TID=Hs2Affx.1.433 /CNT=1 /FEA=FLmRNA /TIER=FL /STK=1 /NOTE=sequence(s) not in UniGene /DEF=Homo sapiens, Similar to SMC (structural maintenance of chromosomes 1)-like 1 (S. cerevisiae), clone MGC:57662 IMAGE:6064730, mRNA, complete cds. /PROD=Similar to SMC (structural maintenance ofchromosomes 1)-like 1 (S. cerevisiae) /FL=gb:BC046147.1
1555680_a_at	152.9	172.311	153.801	623.076	0.245395	118.208	373.457	1323.63	0.115516	205.149	158.809	144.181	1.06047	214.472	267.904	336.762	219.741	0.695819	gb:AY033891.1 /DB_XREF=gi:16554964 /TID=Hs2.92374.4 /CNT=1 /FEA=FLmRNA /TIER=FL /STK=1 /LL=54498 /UG_GENE=C20orf16 /UG=Hs.92374 /DEF=Homo sapiens polyamine oxidase isoform-3 mRNA, complete cds. /PROD=polyamine oxidase isoform-3 /FL=gb:AY033891.1
1555688_s_at	308.3	56.0315	43.0897	37.9895	8.11541	440.239	278.611	1296.91	0.237719	134.198	103.046	97.3572	3.16669	159.915	75.5196	40.2056	39.7259	7.76068	gb:AF290986.1 /DB_XREF=gi:17351922 /TID=Hs2.334489.2 /CNT=1 /FEA=FLmRNA /TIER=FL /STK=1 /LL=84174 /UG_GENE=SLA2 /UG=Hs.334489 /DEF=Homo sapiens Src-like adaptor protein-2 splice isoform mRNA, complete cds; alternatively spliced. /PROD=Src-like adaptor protein-2 splice isoform /FL=gb:AF290986.1
1555705_a_at	1220.5	446.753	276.618	283.698	4.30211	919.026	1256.41	1383.93	0.881906	1064.44	1051.53	1352.78	0.902217	1401.09	1849.35	2438.73	2543.9	0.479776	gb:AY166714.1 /DB_XREF=gi:26000283 /TID=Hs2.7773.3 /CNT=1 /FEA=FLmRNA /TIER=FL /STK=1 /LL=123920 /UG_GENE=CKLFSF3 /UG=Hs.7773 /DEF=Homo sapiens chemokine-like factor super family 3a mRNA, complete cds. /PROD=chemokine-like factor super family 3a /FL=gb:AY166714.1
1555728_a_at	254.4	252.329	133.172	211.958	1.20024	32.261	23.1113	43.0848	5.90463	129.711	256.544	942.906	0.269804	850.7	2289.08	2764.95	6075.57	0.0418726	gb:AF354928.1 /DB_XREF=gi:15808758 /TID=Hs2.325960.4 /CNT=1 /FEA=FLmRNA /TIER=FL /STK=1 /LL=51338 /UG_GENE=MS4A4A /UG=Hs.325960 /DEF=Homo sapiens MS4A4A protein mRNA, complete cds, alternatively spliced. /PROD=MS4A4A protein /FL=gb:AF354928.1
1555736_a_at	837.1	1478.46	1152.43	670.685	1.24813	1207.64	1168.39	1228.19	0.681572	1684.38	2728.44	4016.38	0.208422	1228.52	2167.75	3384.46	3470.68	0.241192	gb:AF165187.1 /DB_XREF=gi:9621815 /TID=Hs2.12854.2 /CNT=1 /FEA=FLmRNA /TIER=FL /STK=1 /LL=57085 /UG_GENE=AGTRAP /UG=Hs.12854 /DEF=Homo sapiens ATRAP mRNA, complete cds. /PROD=ATRAP /FL=gb:AF165187.1
1555745_a_at	2161.3	14584	11297.4	6957.37	0.310649	2667.49	3382.72	11542.7	0.187244	14170.8	20416	23923.9	0.0903406	7943.7	11567.3	19423.9	12287.8	0.17589	gb:U25677.1 /DB_XREF=gi:847819 /TID=Hs2.234734.3 /CNT=1 /FEA=FLmRNA /TIER=FL /STK=1 /LL=4069 /UG_GENE=LYZ /UG=Hs.234734 /DEF=Homo sapiens lysozyme precursor, mRNA, complete cds. /PROD=lysozyme precursor /FL=gb:U25677.1
1555756_a_at	135.9	401.684	199.519	242.04	0.561477	55.7537	131.389	269.806	0.503695	811.454	1427.99	4650.56	0.0292223	1664.73	2265.59	3430.47	3065.93	0.0443258	gb:AF400600.1 /DB_XREF=gi:15986709 /GEN=BGR /TID=Hs2.161786.9 /CNT=1 /FEA=FLmRNA /TIER=FL /STK=1 /LL=64581 /UG=Hs.161786 /DEF=Homo sapiens beta-glucan receptor isoform F (BGR) mRNA, complete cds, alternatively spliced. /PROD=beta-glucan receptor isoform F /FL=gb:AF400600.1
1555758_a_at	504.7	4432.3	4338.28	6168.23	0.0818225	2567.23	2919.37	2024.05	0.249351	2090.78	2379.73	2053.32	0.245797	1880.26	1996.15	1547.91	1599.02	0.31563	gb:AF213040.1 /DB_XREF=gi:12734657 /TID=Hs2.84113.5 /CNT=1 /FEA=FLmRNA /TIER=FL /STK=1 /LL=1033 /UG_GENE=CDKN3 /UG=Hs.84113 /DEF=Homo sapiens isolate BX-11 mutant cyclin-dependent kinase associated protein phosphatase mRNA, complete cds. /PROD=mutant cyclin-dependent kinase associatedprotein phosphatase /FL=gb:AF213040.1
1555759_a_at	431.4	56.9685	55.1165	164.512	2.6223	120.772	411.575	1634.81	0.263884	150.539	292.605	307.652	1.40223	10.2907	57.6642	92.2603	14.7553	29.2369	gb:AF043341.1 /DB_XREF=gi:2905631 /TID=Hs2.241392.2 /CNT=1 /FEA=FLmRNA /TIER=FL /STK=1 /LL=6352 /UG_GENE=CCL5 /UG=Hs.241392 /DEF=Homo sapiens RANTES precursor, mRNA, complete cds. /PROD=RANTES precursor /FL=gb:AF043341.1
1555779_a_at	625.2	177.745	109.357	157.583	3.96744	224.421	129.588	159.484	3.92014	156.635	130.456	137.833	4.53591	229.336	85.9109	152.323	114.638	5.45371	gb:M74721.1 /DB_XREF=gi:337419 /GEN=MB-1 /TID=Hs2.79630.3 /CNT=23 /FEA=FLmRNA /TIER=FL /STK=0 /LL=973 /UG=Hs.79630 /DEF=Human B-cell antigen receptor (MB-1) mRNA, complete cds. /PROD=B-cell antigen receptor alpha subunit /FL=gb:M74721.1
1555788_a_at	129.9	211.852	1113	2677.36	0.0485179	287.289	198.247	78.6123	1.65241	466.434	429.572	408.884	0.317694	253.675	158.577	182.478	111.687	1.16308	gb:AF250311.1 /DB_XREF=gi:14276268 /TID=Hs2.26802.3 /CNT=11 /FEA=FLmRNA /TIER=FL /STK=0 /LL=57761 /UG_GENE=C20orf97 /UG=Hs.26802 /DEF=Homo sapiens SKIP3 mRNA, complete cds. /PROD=SKIP3 /FL=gb:AF250311.1
1555797_a_at	1581.6	2411.32	2127.8	2372.47	0.666648	2810.35	3876.76	5262.5	0.300541	3710.72	4695.05	7426.6	0.212964	4921.09	5596.36	7076.1	6681.44	0.236715	gb:AF017807.1 /DB_XREF=gi:2407610 /GEN=ARC16 /TID=Hs2.82425.2 /CNT=4 /FEA=FLmRNA /TIER=FL /STK=0 /LL=10092 /UG=Hs.82425 /DEF=Homo sapiens Arp23 complex 16kDa subunit (ARC16) mRNA, complete cds. /PROD=Arp23 complex 16kDa subunit /FL=gb:AF017807.1
1555812_a_at	19467.1	11047.7	5526.07	5080.97	3.83138	19631.1	18222.3	18409.6	1.05744	21349.3	23335.9	25980.8	0.749287	19395.9	21218.5	22550.7	23199.2	0.839129	gb:AF498927.1 /DB_XREF=gi:20379029 /GEN=ARHGDIB /TID=Hs2.83656.2 /CNT=2 /FEA=FLmRNA /TIER=FL /STK=0 /LL=397 /UG=Hs.83656 /DEF=Homo sapiens Rho GDP dissociation inhibitor beta (ARHGDIB) mRNA, complete cds. /PROD=Rho GDP dissociation inhibitor beta /FL=gb:AF498927.1
1555819_s_at	13.2	3.65423	65.1522	4.7283	2.7917	218.713	759.145	622.12	0.0212178	11.0068	4.19721	3.62719	3.63918	32.3423	4.82974	10.7051	8.09652	1.63033	gb:AY148482.1 /DB_XREF=gi:25140394 /TID=Hs2.106890.1 /CNT=1 /FEA=FLmRNA /TIER=FL /STK=0 /LL=201191 /UG_GENE=LOC201191 /UG=Hs.106890 /UG_TITLE=hypothetical protein LOC201191 /DEF=Homo sapiens hypothetical protein mRNA, complete cds. /FL=gb:AY148482.1
1555824_a_at	540.5	292.994	94.9406	71.006	7.61203	354.21	284.914	272.455	1.98381	346.036	280.528	218.291	2.47605	379.042	332.96	354.74	338.616	1.5962	gb:AK098354.1 /DB_XREF=gi:21758350 /TID=Hs2.170421.1 /CNT=27 /FEA=FLmRNA /TIER=Stack /STK=9 /UG=Hs.170421 /UG_TITLE=Homo sapiens nbla 3076 mRNA, complete cds. /DEF=Homo sapiens cDNA FLJ25488 fis, clone CBR00232. /FL=gb:AB072449.1
1555826_at	164.1	474.019	606.68	738.593	0.222179	453.64	483.686	241.914	0.678341	319.874	357.02	350.354	0.468383	240.607	152.722	182.968	150.883	1.0876	gb:BQ021146 /DB_XREF=gi:19756424 /DB_XREF=UI-H-DH1-axf-e-21-0-UI.s1 /CLONE=IMAGE:5827964 /TID=Hs2.1578.4 /CNT=13 /FEA=FLmRNA /TIER=Stack /STK=9 /LL=332 /UG_GENE=BIRC5 /UG=Hs.1578 /UG_TITLE=baculoviral IAP repeat-containing 5 (survivin) /FL=gb:BC007606.1 gb:BC012164.1
1555832_s_at	7993.6	3170.46	2909.47	4831.92	1.65433	979.33	1713.31	2279.91	3.5061	2278.15	4588.24	5707.88	1.40045	3282.66	4849.14	6146.38	6139.05	1.30209	gb:BU683415 /DB_XREF=gi:23535331 /DB_XREF=UI-CF-EC1-ace-p-13-0-UI.s1 /CLONE=UI-CF-EC1-ace-p-13-0-UI /TID=Hs2.396194.1 /CNT=70 /FEA=mRNA /TIER=Stack /STK=52 /UG=Hs.396194 /UG_TITLE=Homo sapiens, clone IMAGE:4096273, mRNA
1555841_at	1149.5	880.575	862.749	928.051	1.23862	800.405	866.147	1312.57	0.875764	865.218	820.683	725.769	1.58384	648.887	274.929	510.905	297.831	3.85958	gb:BQ014020 /DB_XREF=gi:19738921 /DB_XREF=UI-H-ED1-axu-g-12-0-UI.s1 /CLONE=IMAGE:5833763 /TID=Hs2.78531.2 /CNT=72 /FEA=mRNA /TIER=Stack /STK=23 /LL=91283 /UG_GENE=MGC17337 /UG=Hs.78531 /UG_TITLE=similar to RIKEN cDNA 5730528L13 gene
1555845_at	1313.1	575.588	380.161	257.855	5.09239	665.984	343.292	325.824	4.03009	502.502	635.577	363.461	3.61276	746.404	381.989	338.315	367.37	3.57433	gb:AI688573 /DB_XREF=gi:4899867 /DB_XREF=wd39g10.x1 /CLONE=IMAGE:2330562 /TID=Hs2.29406.1 /CNT=33 /FEA=mRNA /TIER=Stack /STK=18 /UG=Hs.29406 /UG_TITLE=Homo sapiens cDNA FLJ39218 fis, clone OCBBF2006660.
1555846_a_at	1286.7	568.748	455.428	356.09	3.61341	584.752	274.934	400.619	3.21178	533.575	603.028	456.697	2.81741	636.881	435.336	421.178	324.466	3.96559	gb:AI688573 /DB_XREF=gi:4899867 /DB_XREF=wd39g10.x1 /CLONE=IMAGE:2330562 /TID=Hs2.29406.1 /CNT=33 /FEA=mRNA /TIER=Stack /STK=18 /UG=Hs.29406 /UG_TITLE=Homo sapiens cDNA FLJ39218 fis, clone OCBBF2006660.
1555852_at	2882.2	417.706	180.085	171.034	16.8516	1049.06	909.593	1191.81	2.41835	715.949	904.541	741.102	3.88907	901.827	783.955	567.781	588.624	4.8965	gb:AI375915 /DB_XREF=gi:4175905 /DB_XREF=tc14c11.x1 /CLONE=IMAGE:2063828 /TID=Hs2.436555.1 /CNT=41 /FEA=mRNA /TIER=Stack /STK=16 /UG=Hs.436555 /UG_TITLE=Homo sapiens cDNA FLJ36661 fis, clone UTERU2002736.
1555866_a_at	1208.8	375.823	362.081	299.024	4.04248	478.87	356.799	346.237	3.49125	465.079	361.388	318.369	3.79686	466.431	457.216	375.088	543.148	2.22555	gb:BM980844 /DB_XREF=gi:19602718 /DB_XREF=UI-CF-EN1-ade-e-10-0-UI.s1 /CLONE=UI-CF-EN1-ade-e-10-0-UI /TID=Hs2.278312.2 /CNT=25 /FEA=mRNA /TIER=Stack /STK=15 /LL=284004 /UG_GENE=FLJ23825 /UG=Hs.278312 /UG_TITLE=hypothetical protein FLJ23825
1555872_a_at	1299.5	212.133	162.164	170.626	7.61605	267.022	405.047	212.074	6.12758	341.38	218.341	56.0566	23.1819	240.689	99.522	125.275	75.517	17.208	gb:BC019880.1 /DB_XREF=gi:18044739 /TID=Hs2.121001.4 /CNT=22 /FEA=mRNA /TIER=Stack /STK=14 /LL=286286 /UG_GENE=LOC286286 /UG=Hs.121001 /UG_TITLE=hypothetical protein LOC286286 /DEF=Homo sapiens, clone IMAGE:3867537, mRNA, partial cds.
1555874_x_at	1017	233.777	192.191	95.7889	10.6171	358.18	390.04	152.472	6.67008	492.511	295.347	197.27	5.15537	380.757	112.328	138.431	95.4935	10.6499	gb:BC019880.1 /DB_XREF=gi:18044739 /TID=Hs2.121001.4 /CNT=22 /FEA=mRNA /TIER=Stack /STK=14 /LL=286286 /UG_GENE=LOC286286 /UG=Hs.121001 /UG_TITLE=hypothetical protein LOC286286 /DEF=Homo sapiens, clone IMAGE:3867537, mRNA, partial cds.
1555888_at	1867.9	801.4	386.612	228.833	8.1627	763.015	509.273	413.24	4.52013	806.628	783.593	496.513	3.76203	905.42	353.669	416.601	346.864	5.38511	gb:AK095151.1 /DB_XREF=gi:21754351 /TID=Hs2.278428.4 /CNT=15 /FEA=mRNA /TIER=Stack /STK=13 /LL=51366 /UG_GENE=DD5 /UG=Hs.278428 /UG_TITLE=progestin induced protein /DEF=Homo sapiens cDNA FLJ37832 fis, clone BRSSN2009630.
1555913_at	860.2	448.814	383.506	464.759	1.85085	546.866	401.671	378.492	2.2727	486.161	441.906	296.935	2.89693	466.104	339.033	319.52	233.059	3.69092	gb:AK098734.1 /DB_XREF=gi:21758837 /TID=Hs2.169813.1 /CNT=19 /FEA=mRNA /TIER=Stack /STK=10 /UG=Hs.169813 /UG_TITLE=Homo sapiens cDNA FLJ25868 fis, clone CBR02068. /DEF=Homo sapiens cDNA FLJ25868 fis, clone CBR02068.
1555950_a_at	1494.3	1784.76	1662.58	1723.55	0.866991	2738.3	3498.65	3969.26	0.376468	3177.23	6034.65	6715.34	0.22252	1390.31	1278.78	1606.91	1228.7	1.21616	gb:CA448665 /DB_XREF=gi:24813085 /DB_XREF=UI-H-EI0-ayo-p-15-0-UI.s1 /CLONE=UI-H-EI0-ayo-p-15-0-UI /TID=Hs2.1369.3 /CNT=31 /FEA=mRNA /TIER=Stack /STK=9 /LL=1604 /UG_GENE=DAF /UG=Hs.1369 /UG_TITLE=decay accelerating factor for complement (CD55, Cromer blood group system)
1555960_at	715.2	222.721	216.165	175.681	4.07102	324.596	254.974	117.178	6.10352	550.678	391.197	289.021	2.47456	567.378	333.911	321.644	194.619	3.67487	gb:AK054976.1 /DB_XREF=gi:16549614 /TID=Hs2.256697.3 /CNT=20 /FEA=mRNA /TIER=Stack /STK=9 /LL=3094 /UG_GENE=HINT1 /UG=Hs.256697 /UG_TITLE=histidine triad nucleotide binding protein 1 /DEF=Homo sapiens cDNA FLJ30414 fis, clone BRACE2008656, moderately similar to HINT PROTEIN.
1555961_a_at	32270	18396.6	17015	17224.3	1.87352	15630	10709.6	9322.99	3.46133	19428.4	16362.6	14744.5	2.18861	18374.7	15258.5	16696.1	14927.8	2.16174	gb:AK054976.1 /DB_XREF=gi:16549614 /TID=Hs2.256697.3 /CNT=20 /FEA=mRNA /TIER=Stack /STK=9 /LL=3094 /UG_GENE=HINT1 /UG=Hs.256697 /UG_TITLE=histidine triad nucleotide binding protein 1 /DEF=Homo sapiens cDNA FLJ30414 fis, clone BRACE2008656, moderately similar to HINT PROTEIN.
1555977_at	150.8	250.736	198.165	179.512	0.840053	310.616	308.85	527.925	0.285646	371.606	689.028	390.83	0.385845	337.634	589.668	336.436	257.953	0.584602	gb:AW467415 /DB_XREF=gi:7037521 /DB_XREF=he17a03.x1 /CLONE=IMAGE:2919244 /TID=Hs2.311412.1 /CNT=16 /FEA=mRNA /TIER=ConsEnd /STK=2 /UG=Hs.311412 /UG_TITLE=Homo sapiens cDNA FLJ33153 fis, clone UTERU2000332.
1555989_at	383	1851.57	2474.35	2908.07	0.131703	1844.17	6326.18	11100.5	0.0345028	333.505	237.185	496.843	0.770867	123.734	103.181	101.086	85.4296	4.48322	gb:AA890373 /DB_XREF=gi:3017252 /DB_XREF=ak13e07.s1 /CLONE=IMAGE:1405860 /TID=Hs2.356537.1 /CNT=10 /FEA=mRNA /TIER=Stack /STK=9 /UG=Hs.356537 /UG_TITLE=Homo sapiens mRNA; cDNA DKFZp564M243 (from clone DKFZp564M243)
1556046_a_at	51	150.104	22.5404	6.60332	7.72339	44.6691	62.8806	17.7637	2.87102	83.8209	200.524	281.19	0.181372	425.677	705.728	809.423	643.711	0.0792281	gb:AL832535.1 /DB_XREF=gi:21733107 /TID=Hs2.12513.1 /CNT=9 /FEA=mRNA /TIER=Stack /STK=8 /UG=Hs.12513 /UG_TITLE=Homo sapiens clone 23687 mRNA sequence /DEF=Homo sapiens mRNA; cDNA DKFZp547J1816 (from clone DKFZp547J1816).
1556060_a_at	1611.8	1632.6	1964.12	2553.45	0.631225	1367.29	1557.68	923.558	1.74521	1495.65	972.039	738.134	2.18361	971.983	987.683	1137.03	487.607	3.30553	gb:AK027074.1 /DB_XREF=gi:10440104 /TID=Hs2.188662.1 /CNT=40 /FEA=mRNA /TIER=Stack /STK=8 /LL=80822 /UG_GENE=KIAA1702 /UG=Hs.188662 /UG_TITLE=KIAA1702 protein /DEF=Homo sapiens cDNA: FLJ23421 fis, clone HEP22533.
1556102_x_at	906.9	411.241	315.646	278.888	3.25184	372.822	271.857	159.718	5.67814	540.856	390.34	248.463	3.65004	330.773	354.401	227.995	275.811	3.28812	gb:BM678298 /DB_XREF=gi:18988194 /DB_XREF=UI-E-EJ0-aif-l-19-0-UI.s1 /CLONE=UI-E-EJ0-aif-l-19-0-UI /TID=Hs2.379564.2 /CNT=9 /FEA=mRNA /TIER=ConsEnd /STK=6 /LL=286434 /UG_GENE=LOC286434 /UG=Hs.379564 /UG_TITLE=hypothetical protein LOC286434
1556121_at	771.4	328.412	208.041	339.215	2.27407	406.572	621.528	1315.53	0.58638	408.775	224.165	157.041	4.91209	399.541	173.651	289.12	175.702	4.39039	gb:AK021751.1 /DB_XREF=gi:10432997 /TID=Hs2.419776.1 /CNT=28 /FEA=mRNA /TIER=ConsEnd /STK=5 /UG=Hs.419776 /UG_TITLE=Homo sapiens cDNA FLJ11689 fis, clone HEMBA1004977. /DEF=Homo sapiens cDNA FLJ11689 fis, clone HEMBA1004977.
1556180_at	864.7	523.492	367.019	269.35	3.21032	463.566	362.802	491.775	1.75833	272.545	376.207	478.46	1.80726	358.869	409.65	801.578	708.71	1.2201	gb:BE646146 /DB_XREF=gi:9970457 /DB_XREF=7e82a02.x1 /CLONE=IMAGE:3288938 /TID=Hs2.377356.1 /CNT=23 /FEA=mRNA /TIER=ConsEnd /STK=4 /LL=255458 /UG_GENE=LOC255458 /UG=Hs.377356 /UG_TITLE=hypothetical protein LOC255458
1556209_at	750.6	106.816	39.6648	4.15764	180.535	146.498	80.064	18.4649	40.6501	158.921	136.966	101.644	7.38461	240.607	109.255	157.88	123.264	6.08938	gb:CA447397 /DB_XREF=gi:24811824 /DB_XREF=UI-H-EI0-aye-g-15-0-UI.s1 /CLONE=UI-H-EI0-aye-g-15-0-UI /TID=Hs2.348583.1 /CNT=7 /FEA=mRNA /TIER=ConsEnd /STK=4 /UG=Hs.348583 /UG_TITLE=Homo sapiens, clone IMAGE:5228386, mRNA
1556283_s_at	529.1	996.948	1111.97	1755.83	0.301339	829.357	1081.13	1314.36	0.402553	516.133	640.289	630.472	0.839212	625.529	818.495	1053.68	865.949	0.611006	gb:W74643 /DB_XREF=gi:1384856 /DB_XREF=zd77d05.s1 /CLONE=IMAGE:346665 /TID=Hs2.384590.1 /CNT=5 /FEA=mRNA /TIER=ConsEnd /STK=4 /UG=Hs.384590 /UG_TITLE=Homo sapiens full length insert cDNA clone ZD77D05
1556314_a_at	10.7	59.2172	1.83191	1.71197	6.2501	18.6949	3.37664	4.75257	2.25141	68.5807	211.488	495.442	0.0215969	236.033	1063.57	843.581	976.803	0.0109541	gb:BQ002274 /DB_XREF=gi:19727174 /DB_XREF=UI-H-EI1-ayu-d-01-0-UI.s1 /CLONE=IMAGE:5843664 /TID=Hs2.224794.1 /CNT=12 /FEA=mRNA /TIER=ConsEnd /STK=3 /UG=Hs.224794 /UG_TITLE=Homo sapiens cDNA FLJ33375 fis, clone BRACE2006137.
1556341_s_at	651.5	406.65	209.395	70.0278	9.30345	422.289	229.912	219.164	2.97266	399.715	224.08	138.246	4.71263	289.774	223.632	231.917	155.65	4.18568	gb:AK098058.1 /DB_XREF=gi:21757988 /TID=Hs2.432642.1 /CNT=6 /FEA=mRNA /TIER=ConsEnd /STK=3 /UG=Hs.432642 /UG_TITLE=Homo sapiens cDNA FLJ40739 fis, clone TKIDN2004748, highly similar to MITOGEN-ACTIVATED PROTEIN KINASE 12 (EC 2.7.1.-). /DEF=Homo sapiens cDNA FLJ40739 fis, clone TKIDN2004748, highly similar to MITOGEN-ACTIVATED PROTEIN KINASE 12 (EC 2.7.1.-).
1556389_at	1160.8	512.997	268.016	216.85	5.35302	509.311	516.552	586.437	1.97941	590.556	573.133	548.366	2.11684	1003.51	731.779	817.676	628.275	1.8476	gb:AF161347.1 /DB_XREF=gi:6841107 /TID=Hs2.56828.4 /CNT=6 /FEA=mRNA /TIER=ConsEnd /STK=3 /LL=10695 /UG_GENE=TNRC5 /UG=Hs.56828 /UG_TITLE=trinucleotide repeat containing 5 /DEF=Homo sapiens HSPC084 mRNA, partial cds.
1556579_s_at	599.3	536.047	660.602	486.118	1.23283	955.258	1998.75	2722.99	0.220089	465.418	404.902	346.727	1.72845	247.876	144.453	170.547	108.811	5.50771	gb:AF087980.1 /DB_XREF=gi:3523186 /TID=Hs2.386296.1 /CNT=8 /FEA=mRNA /TIER=ConsEnd /STK=2 /UG=Hs.386296 /UG_TITLE=Homo sapiens full length insert cDNA clone YW27H10 /DEF=Homo sapiens full length insert cDNA clone YW27H10.
1556643_at	1160.6	266.571	239.024	109.077	10.6402	125.404	114.731	75.2621	15.4208	368.812	342.201	292.731	3.96473	402.482	371.524	387.755	395.292	2.93606	gb:AK055623.1 /DB_XREF=gi:16550399 /TID=Hs2.416135.1 /CNT=8 /FEA=mRNA /TIER=ConsEnd /STK=2 /UG=Hs.416135 /UG_TITLE=Homo sapiens cDNA FLJ31061 fis, clone HSYRA2000927. /DEF=Homo sapiens cDNA FLJ31061 fis, clone HSYRA2000927.
1556646_at	679.2	392.314	253.998	318.019	2.13572	317.73	266.83	330.421	2.05556	449.669	316.076	222.66	3.05039	451.322	303.981	310.122	279.973	2.42595	gb:AA714835 /DB_XREF=gi:2727109 /DB_XREF=nx93e06.s1 /CLONE=IMAGE:1269826 /TID=Hs2.271863.1 /CNT=8 /FEA=mRNA /TIER=ConsEnd /STK=2 /UG=Hs.271863 /UG_TITLE=Homo sapiens cDNA FLJ30738 fis, clone FEBRA2000297.
1556874_a_at	690.5	64.6517	51.6917	51.033	13.5304	47.6471	53.1259	87.6499	7.87793	25.4849	25.6972	36.3544	18.9936	32.5056	9.43995	24.8425	45.0227	15.3367	gb:BC032952.1 /DB_XREF=gi:21432052 /TID=Hs2.320858.1 /CNT=4 /FEA=mRNA /TIER=ConsEnd /STK=2 /UG=Hs.320858 /UG_TITLE=Homo sapiens, clone IMAGE:4828930, mRNA /DEF=Homo sapiens, clone IMAGE:4828930, mRNA.
1557055_s_at	587.7	1343.54	1736.57	1927.03	0.304977	700.396	452.545	371.558	1.58172	499.539	621.016	617.282	0.952076	566.97	421.578	533.868	518.404	1.13367	gb:BC042880.1 /DB_XREF=gi:27503010 /TID=Hs2.436154.1 /CNT=17 /FEA=mRNA /TIER=ConsEnd /STK=1 /UG=Hs.436154 /UG_TITLE=Homo sapiens, clone IMAGE:5313366, mRNA /DEF=Homo sapiens, clone IMAGE:5313366, mRNA.
1557100_s_at	196.5	755.301	650.407	630.658	0.31158	510.221	423.881	432.796	0.454025	717.811	503.751	366.924	0.535534	611.236	336.033	388.409	277.854	0.707205	gb:AL038005 /DB_XREF=gi:5407315 /DB_XREF=DKFZp566B191_s1 /CLONE=DKFZp566B191 /TID=Hs2.421481.1 /CNT=11 /FEA=mRNA /TIER=ConsEnd /STK=1 /UG=Hs.421481 /UG_TITLE=Human HepG2 3 region cDNA, clone hmd3g04.
1557121_s_at	519.9	290.745	252.564	131.17	3.96357	342.463	186.091	151.537	3.43084	249.685	206.862	229.585	2.26452	226.233	193.995	228.567	189.247	2.74721	gb:BU631635 /DB_XREF=gi:23298890 /DB_XREF=UI-H-FL0-bdo-f-11-0-UI.s1 /CLONE=UI-H-FL0-bdo-f-11-0-UI /TID=Hs2.435298.1 /CNT=16 /FEA=mRNA /TIER=ConsEnd /STK=1 /UG=Hs.435298 /UG_TITLE=Homo sapiens, clone IMAGE:6045023, mRNA
1557135_at	532.6	231.434	163.836	79.8105	6.67331	193.98	137.992	102.219	5.21037	127.425	181.508	130.579	4.07876	164.897	88.5453	104.028	86.6403	6.14726	gb:AK056973.1 /DB_XREF=gi:16552522 /TID=Hs2.374237.1 /CNT=11 /FEA=mRNA /TIER=ConsEnd /STK=1 /UG=Hs.374237 /UG_TITLE=Homo sapiens cDNA FLJ32411 fis, clone SKMUS2000515. /DEF=Homo sapiens cDNA FLJ32411 fis, clone SKMUS2000515.
1557186_s_at	74.5	263.479	212.501	205.763	0.362068	150.552	136.867	227.111	0.328034	189.317	219.797	246.237	0.302554	199.934	418.066	545.472	689.642	0.108027	gb:BU630557 /DB_XREF=gi:23297622 /DB_XREF=UI-H-FL0-bdk-d-21-0-UI.s1 /CLONE=UI-H-FL0-bdk-d-21-0-UI /TID=Hs2.423136.1 /CNT=11 /FEA=mRNA /TIER=ConsEnd /STK=1 /UG=Hs.423136 /UG_TITLE=Homo sapiens cDNA FLJ90590 fis, clone PLACE1001016, weakly similar to SODIUM CHANNEL PROTEIN PARA.
1557197_a_at	13.3	80.4867	138.747	118.208	0.112514	18.4467	25.2123	40.9812	0.324539	69.3427	84.5438	167.016	0.0796332	135.576	420.846	716.509	255.381	0.0520791	gb:AW085690 /DB_XREF=gi:6040842 /DB_XREF=xb42f08.x1 /CLONE=IMAGE:2578983 /TID=Hs2.63428.1 /CNT=10 /FEA=mRNA /TIER=ConsEnd /STK=1 /UG=Hs.63428 /UG_TITLE=Homo sapiens cDNA FLJ34457 fis, clone HLUNG2002707.
1557302_at	507	301.614	176.739	198.018	2.56037	230.129	167.181	151.771	3.34056	271.698	251.49	193.808	2.616	275.726	202.264	257.577	259.618	1.95287	gb:BU689502 /DB_XREF=gi:23547311 /DB_XREF=UI-CF-EN1-aee-m-24-0-UI.s1 /CLONE=UI-CF-EN1-aee-m-24-0-UI /TID=Hs2.289958.1 /CNT=6 /FEA=mRNA /TIER=ConsEnd /STK=1 /UG=Hs.289958 /UG_TITLE=Homo sapiens cDNA FLJ33255 fis, clone ASTRO2005553.
1557353_at	671.7	172.405	131.181	118.778	5.65508	267.601	440.615	435.445	1.54256	368.812	269.992	235.932	2.847	346.944	284.369	356.211	187.885	3.57507	gb:BM985423 /DB_XREF=gi:19611864 /DB_XREF=UI-CF-EC1-acg-j-14-0-UI.s1 /CLONE=UI-CF-EC1-acg-j-14-0-UI /TID=Hs2.332749.1 /CNT=8 /FEA=mRNA /TIER=ConsEnd /STK=1 /UG=Hs.332749 /UG_TITLE=Homo sapiens cDNA FLJ38904 fis, clone NT2NE2001524.
1557370_s_at	1705	934.452	727.108	413.563	4.12271	1298.47	1201.56	1071.43	1.59133	1092.47	950.539	899.627	1.89523	1279.48	973.266	905.279	974.457	1.74969	gb:AK000968.1 /DB_XREF=gi:7021960 /TID=Hs2.396417.1 /CNT=7 /FEA=mRNA /TIER=ConsEnd /STK=1 /LL=55685 /UG_GENE=FLJ10106 /UG=Hs.396417 /UG_TITLE=hypothetical protein FLJ10106 /DEF=Homo sapiens cDNA FLJ10106 fis, clone HEMBA1002569, highly similar to Homo sapiens protein associated with Myc mRNA.
1557383_a_at	821.4	129.491	87.0555	32.0383	25.638	273.392	156.751	75.1063	10.9365	140.463	118.635	61.4974	13.3567	140.64	108.596	81.1466	68.3285	12.0213	gb:AI925316 /DB_XREF=gi:5661280 /DB_XREF=wn02g08.x1 /CLONE=IMAGE:2444318 /TID=Hs2.212617.1 /CNT=6 /FEA=mRNA /TIER=ConsEnd /STK=1 /UG=Hs.212617 /UG_TITLE=Homo sapiens cDNA FLJ38112 fis, clone D3OST2002272.
1557384_at	506.8	196.298	303.539	269.676	1.87929	313.677	264.729	186.363	2.71942	346.544	273.847	182.019	2.78432	365.729	164.211	175.123	112.292	4.51324	gb:AL832081.1 /DB_XREF=gi:21732623 /TID=Hs2.97845.1 /CNT=6 /FEA=mRNA /TIER=ConsEnd /STK=1 /UG=Hs.97845 /UG_TITLE=Homo sapiens mRNA; cDNA DKFZp313O1223 (from clone DKFZp313O1223) /DEF=Homo sapiens mRNA; cDNA DKFZp313O1223 (from clone DKFZp313O1223).
1557455_s_at	191	512.248	568.13	885.578	0.215678	239.311	223.309	202.257	0.944343	300.485	253.546	338.895	0.563596	289.447	235.779	353.188	314.024	0.608234	gb:AF086333.1 /DB_XREF=gi:3483678 /TID=Hs2.384597.1 /CNT=5 /FEA=mRNA /TIER=ConsEnd /STK=1 /UG=Hs.384597 /UG_TITLE=Homo sapiens full length insert cDNA clone ZD55A11 /DEF=Homo sapiens full length insert cDNA clone ZD55A11.
1557684_at	657.4	207.823	156.509	142.909	4.60014	343.539	210.928	171.249	3.83887	289.648	245.237	132.887	4.94705	269.274	158.211	174.469	145.964	4.50384	gb:BM968434 /DB_XREF=gi:19586021 /DB_XREF=UI-CF-DU1-aap-h-16-0-UI.s1 /CLONE=UI-CF-DU1-aap-h-16-0-UI /TID=Hs2.333150.1 /CNT=4 /FEA=mRNA /TIER=ConsEnd /STK=1 /UG=Hs.333150 /UG_TITLE=Homo sapiens cDNA FLJ11416 fis, clone HEMBA1000943.
1557799_at	700.2	265.166	160.571	150.98	4.63771	417.408	289.491	237.94	2.94275	323.938	222.366	171.962	4.07183	321.463	131.72	172.59	161.098	4.34642	gb:AF085883.1 /DB_XREF=gi:3483213 /TID=Hs2.236448.1 /CNT=3 /FEA=mRNA /TIER=ConsEnd /STK=1 /UG=Hs.236448 /UG_TITLE=Homo sapiens full length insert cDNA clone YP41H12 /DEF=Homo sapiens full length insert cDNA clone YP41H12.
1557801_x_at	716.3	244.177	168.854	141.849	5.04973	427.914	222.483	205.374	3.48779	314.794	268.022	208.151	3.44124	290.754	210.24	175.286	132.268	5.41551	gb:AF085883.1 /DB_XREF=gi:3483213 /TID=Hs2.236448.1 /CNT=3 /FEA=mRNA /TIER=ConsEnd /STK=1 /UG=Hs.236448 /UG_TITLE=Homo sapiens full length insert cDNA clone YP41H12 /DEF=Homo sapiens full length insert cDNA clone YP41H12.
1557813_at	1147.4	245.208	162.482	150.898	7.60381	219.292	190.668	253.211	4.5314	287.616	217.655	115.905	9.89946	379.94	156.235	147.502	118.799	9.6583	gb:BF724621 /DB_XREF=gi:12040530 /DB_XREF=bx07a06.x1 /CLONE=bx07a06 /TID=Hs2.302216.1 /CNT=3 /FEA=mRNA /TIER=ConsEnd /STK=1 /UG=Hs.302216 /UG_TITLE=Homo sapiens full length insert cDNA clone YB34C04
1557814_a_at	819.8	122.276	117.959	173.724	4.71897	170.653	113.38	112.737	7.27177	256.543	110.155	41.6303	19.6924	234.073	133.696	107.787	62.9561	13.0218	gb:BF724621 /DB_XREF=gi:12040530 /DB_XREF=bx07a06.x1 /CLONE=bx07a06 /TID=Hs2.302216.1 /CNT=3 /FEA=mRNA /TIER=ConsEnd /STK=1 /UG=Hs.302216 /UG_TITLE=Homo sapiens full length insert cDNA clone YB34C04
1557850_at	31.8	1.78026	8.12411	17.5273	1.81431	14.3934	96.6471	528.704	0.060147	8.63609	4.79681	40.9708	0.776162	4.90034	5.6347	5.06655	5.29679	6.00364	gb:BC037931.1 /DB_XREF=gi:23138694 /TID=Hs2.385491.1 /CNT=3 /FEA=mRNA /TIER=ConsEnd /STK=1 /LL=285954 /UG_GENE=LOC285954 /UG=Hs.385491 /UG_TITLE=hypothetical protein LOC285954 /DEF=Homo sapiens, clone IMAGE:5285013, mRNA.
1557905_s_at	1804.5	1182.47	937.14	740.957	2.43536	821.829	471.305	532.678	3.3876	1295.5	1909.99	4517.59	0.399439	2450.74	2041.01	3826.56	3008.8	0.59974	gb:AL552534 /DB_XREF=gi:12891525 /DB_XREF=AL552534 /CLONE=CS0DI067YE03 (5 prime) /TID=Hs2.423212.1 /CNT=82 /FEA=mRNA /TIER=ConsEnd /STK=0 /UG=Hs.423212 /UG_TITLE=Human mRNA for CD44 antigen, 5UTR (sequence from the 5cap to the start codon).
1557938_s_at	828	364.111	286.256	149.757	5.52897	1033.68	1140.41	547.715	1.51174	379.734	364.815	297.018	2.78771	262.25	129.452	80.5745	41.0123	20.1891	gb:AL545542 /DB_XREF=gi:12878024 /DB_XREF=AL545542 /CLONE=CS0DI015YL22 (5 prime) /TID=Hs2.406061.1 /CNT=41 /FEA=mRNA /TIER=ConsEnd /STK=0 /UG=Hs.406061 /UG_TITLE=Homo sapiens cDNA FLJ90031 fis, clone HEMBA1001390, weakly similar to Mus musculus polymerase I-transcript release factor mRNA.
1557944_s_at	118.9	546.729	471.119	609.462	0.19509	393.833	264.654	414.565	0.286807	376.601	387.086	363.296	0.327281	421.838	573.495	377.867	531.57	0.223677	gb:BG248249 /DB_XREF=gi:12758064 /DB_XREF=602400479F1 /CLONE=IMAGE:4546003 /TID=Hs2.426620.1 /CNT=43 /FEA=mRNA /TIER=ConsEnd /STK=0 /UG=Hs.426620 /UG_TITLE=H.sapiens (xs148) mRNA, 250bp
1557948_at	553.1	368.14	208.997	128.316	4.31044	308.796	175.135	149.511	3.69939	219.628	295.518	120.11	4.60496	340.002	267.173	240.988	346.939	1.59423	gb:BC007947.1 /DB_XREF=gi:14044042 /TID=Hs2.126920.1 /CNT=36 /FEA=mRNA /TIER=ConsEnd /STK=0 /UG=Hs.126920 /UG_TITLE=Homo sapiens, clone IMAGE:4299555, mRNA, partial cds /DEF=Homo sapiens, clone IMAGE:4299555, mRNA, partial cds.
1557953_at	1961	701.705	516.996	429.053	4.57054	836.223	751.716	609.576	3.21699	1164.77	1090.67	940.515	2.08503	1040.02	829.325	787.931	731.562	2.68057	gb:BG761185 /DB_XREF=gi:14071838 /DB_XREF=602718526F1 /CLONE=IMAGE:4858326 /TID=Hs2.379753.1 /CNT=53 /FEA=mRNA /TIER=ConsEnd /STK=0 /UG=Hs.379753 /UG_TITLE=Homo sapiens cDNA FLJ33176 fis, clone ADRGL2002477.
1558014_s_at	160.4	582.615	559.608	500.385	0.320553	563.079	389.14	440.509	0.364124	560.33	728.516	702.192	0.228428	852.415	631.891	632.665	576.517	0.278222	gb:BG261090 /DB_XREF=gi:12770906 /DB_XREF=602372718F1 /CLONE=IMAGE:4480468 /TID=Hs2.418339.1 /CNT=25 /FEA=mRNA /TIER=ConsEnd /STK=0 /UG=Hs.418339 /UG_TITLE=Homo sapiens cDNA FLJ33561 fis, clone BRAMY2009693, highly similar to Torpedo marmorata mRNA for male sterility protein 2-like protein.
1558015_s_at	597.2	3067.4	2523.89	1907.87	0.313019	4793.83	3188.6	5019.89	0.118967	4829.27	4933.43	6066.56	0.0984412	5426.56	5447.07	6481.67	4855.72	0.122989	gb:BU175810 /DB_XREF=gi:22689794 /DB_XREF=AGENCOURT_7844984 /CLONE=IMAGE:6044327 /TID=Hs2.12755.1 /CNT=23 /FEA=mRNA /TIER=ConsEnd /STK=0 /UG=Hs.12755 /UG_TITLE=Homo sapiens cDNA FLJ31019 fis, clone HLUNG2000362.
1558044_s_at	607.7	549.821	403.02	806.175	0.753806	391.269	366.629	276.428	2.1984	910.43	276.845	260.334	2.33431	504.654	449.166	239.599	146.494	4.14829	gb:BF692729 /DB_XREF=gi:11978137 /DB_XREF=602079807F1 /CLONE=IMAGE:4244520 /TID=Hs2.432795.1 /CNT=40 /FEA=mRNA /TIER=ConsEnd /STK=0 /UG=Hs.432795 /UG_TITLE=Homo sapiens cDNA FLJ14214 fis, clone NT2RP3003576.
1558045_a_at	947.7	614.847	449.136	256.144	3.69988	479.366	258.276	163.379	5.80061	583.698	397.707	217.055	4.36618	692.419	457.143	399.441	222.616	4.2571	gb:BC017239.1 /DB_XREF=gi:23270785 /TID=Hs2.379564.3 /CNT=24 /FEA=mRNA /TIER=ConsEnd /STK=0 /LL=286434 /UG_GENE=LOC286434 /UG=Hs.379564 /UG_TITLE=hypothetical protein LOC286434 /DEF=Homo sapiens, clone IMAGE:3938771, mRNA.
1558105_a_at	1502.6	372.825	220.227	90.4899	16.6052	588.061	597.441	419.629	3.58078	400.816	302.884	183.503	8.18842	415.386	344.302	403.281	366.084	4.10453	gb:AK096921.1 /DB_XREF=gi:21756524 /TID=Hs2.91389.1 /CNT=30 /FEA=mRNA /TIER=ConsEnd /STK=0 /UG=Hs.91389 /UG_TITLE=Homo sapiens cDNA FLJ39602 fis, clone SKNSH2005061. /DEF=Homo sapiens cDNA FLJ39602 fis, clone SKNSH2005061.
1558111_at	1350.7	523.866	361.682	459.705	2.93819	368.52	554.22	655.699	2.05994	538.824	501.866	299.408	4.51123	411.139	336.692	265.34	183.95	7.34276	gb:AL562860 /DB_XREF=gi:12911701 /DB_XREF=AL562860 /CLONE=CS0DC022YP14 (3 prime) /TID=Hs2.326710.1 /CNT=21 /FEA=mRNA /TIER=ConsEnd /STK=0 /UG=Hs.326710 /UG_TITLE=Homo sapiens, clone IMAGE:3935812, mRNA, partial cds
1558143_a_at	60	1146.4	1690.61	1982.38	0.0302666	772.611	1604.36	1883.81	0.0318503	349.338	455.697	790.399	0.0759111	143.008	244.487	285.28	334.833	0.179194	gb:AK027160.1 /DB_XREF=gi:10440219 /TID=Hs2.84063.1 /CNT=28 /FEA=mRNA /TIER=ConsEnd /STK=0 /UG=Hs.84063 /UG_TITLE=Homo sapiens cDNA: FLJ23507 fis, clone LNG03128. /DEF=Homo sapiens cDNA: FLJ23507 fis, clone LNG03128.
1558147_a_at	588.9	136.143	209.554	139.077	4.23434	234.844	342.167	318.812	1.84717	300.4	161.293	264.868	2.22337	288.875	261.831	217.453	247.587	2.37856	gb:BG030541 /DB_XREF=gi:12419922 /DB_XREF=602298084F1 /CLONE=IMAGE:4392260 /TID=Hs2.182648.1 /CNT=25 /FEA=mRNA /TIER=ConsEnd /STK=0 /UG=Hs.182648 /UG_TITLE=Homo sapiens cDNA FLJ14444 fis, clone HEMBB1001153.
1558211_s_at	93.2	134.457	211.147	259.894	0.358608	79.8254	296.845	1007.16	0.0925378	104.31	88.741	156.546	0.595351	132.554	156.308	236.657	115.697	0.805553	gb:BG767702 /DB_XREF=gi:14078355 /DB_XREF=602741695F1 /CLONE=IMAGE:4871614 /TID=Hs2.383588.1 /CNT=11 /FEA=mRNA /TIER=ConsEnd /STK=0 /UG=Hs.383588 /UG_TITLE=Homo sapiens SRC tyrosine kinase mRNA, partial sequence, alternatively spliced
1558214_s_at	396	1418.22	1594.16	2155.53	0.183713	1402.28	965.495	1141.47	0.34692	810.861	817.942	801.198	0.49426	816.234	594.644	915.003	603.077	0.656633	gb:BG330076 /DB_XREF=gi:13136514 /DB_XREF=602428955F1 /CLONE=IMAGE:4558668 /TID=Hs2.435812.1 /CNT=11 /FEA=mRNA /TIER=ConsEnd /STK=0 /UG=Hs.435812 /UG_TITLE=Human alpha-catenin mRNA, partial cds.
1558292_s_at	717.6	669.099	564.865	800.713	0.896201	868.07	757.644	430.225	1.66796	528.495	326.269	294.71	2.43494	742.239	227.291	272.858	188.868	3.79947	gb:BF037819 /DB_XREF=gi:10746205 /DB_XREF=601461989F1 /CLONE=IMAGE:3865247 /TID=Hs2.378885.1 /CNT=16 /FEA=mRNA /TIER=ConsEnd /STK=0 /UG=Hs.378885 /UG_TITLE=Homo sapiens cDNA FLJ37433 fis, clone BRAWH2001873.
1558304_s_at	2003.3	1281.88	881.466	704.028	2.84548	1334.61	737.534	778.176	2.57435	1292.03	816.143	722.718	2.7719	1118.26	650.552	488.269	370.548	5.40632	gb:BI905836 /DB_XREF=gi:16168427 /DB_XREF=603062909F1 /CLONE=IMAGE:5211939 /TID=Hs2.378501.1 /CNT=13 /FEA=mRNA /TIER=ConsEnd /STK=0 /LL=283989 /UG_GENE=LOC283989 /UG=Hs.378501 /UG_TITLE=hypothetical protein LOC283989
1558322_a_at	4.4	593.109	828.58	2047.03	0.00214946	27.0496	1.20058	22.75	0.193406	2.28602	23.8127	12.1181	0.363092	4.00195	10.1717	17.9781	34.0508	0.129219	gb:BG702061 /DB_XREF=gi:13973026 /DB_XREF=602683876F1 /CLONE=IMAGE:4816554 /TID=Hs2.114073.1 /CNT=11 /FEA=mRNA /TIER=ConsEnd /STK=0 /UG=Hs.114073 /UG_TITLE=Homo sapiens, clone IMAGE:4816505, mRNA
1558369_at	1116.2	724.568	619.583	758.566	1.47146	769.881	446.543	370.467	3.01295	684.96	619.217	410.697	2.71782	561.825	402.625	310.204	249.479	4.47413	gb:BC036600.1 /DB_XREF=gi:22477464 /TID=Hs2.399761.1 /CNT=17 /FEA=mRNA /TIER=ConsEnd /STK=0 /UG=Hs.399761 /UG_TITLE=Homo sapiens, clone IMAGE:5274123, mRNA /DEF=Homo sapiens, clone IMAGE:5274123, mRNA.
1558397_at	610	40.8524	56.9484	68.1528	8.95048	164.779	340.891	762.983	0.799494	89.9169	72.0378	143.604	4.2478	87.1445	190.482	257.087	204.91	2.97692	gb:BF976693 /DB_XREF=gi:12343908 /DB_XREF=602243610F1 /CLONE=IMAGE:4334546 /TID=Hs2.376675.1 /CNT=13 /FEA=mRNA /TIER=ConsEnd /STK=0 /UG=Hs.376675 /UG_TITLE=Homo sapiens cDNA FLJ34100 fis, clone FCBBF3007597.
1558426_x_at	2734.3	1451.48	952.672	765.414	3.57231	2270.18	2543.89	2088.41	1.30928	2400.83	2153.08	1751.44	1.56117	2012.16	1466.92	1038.23	926.03	2.95271	gb:BC016797.1 /DB_XREF=gi:16877044 /TID=Hs2.335147.1 /CNT=11 /FEA=mRNA /TIER=ConsEnd /STK=0 /UG=Hs.335147 /UG_TITLE=Homo sapiens, clone IMAGE:4070303, mRNA /DEF=Homo sapiens, clone IMAGE:4070303, mRNA.
1558486_at	1118.8	321.104	394.418	278.807	4.01282	428.493	221.733	192.596	5.80905	568.035	488.247	390.995	2.86142	471.74	309.762	262.562	193.787	5.77336	gb:BC022394.1 /DB_XREF=gi:18490640 /TID=Hs2.346482.1 /CNT=8 /FEA=mRNA /TIER=ConsEnd /STK=0 /UG=Hs.346482 /UG_TITLE=Homo sapiens, clone IMAGE:4617832, mRNA, partial cds /DEF=Homo sapiens, clone IMAGE:4617832, mRNA, partial cds.
1558487_a_at	2162.6	881.044	863.625	614.598	3.51872	1665.41	657.02	590.644	3.66143	1681.07	926.47	669.135	3.23193	1666.61	1199.39	783.436	869.354	2.48759	gb:AK074557.1 /DB_XREF=gi:22760074 /TID=Hs2.177391.1 /CNT=8 /FEA=mRNA /TIER=ConsEnd /STK=0 /UG=Hs.177391 /UG_TITLE=Homo sapiens cDNA FLJ90076 fis, clone HEMBA1004444, moderately similar to GLYCOPROTEIN 25L PRECURSOR. /DEF=Homo sapiens cDNA FLJ90076 fis, clone HEMBA1004444, moderately similar to GLYCOPROTEIN 25L PRECURSOR.
1558501_at	27.7	61.5597	141.614	149.105	0.185776	340.147	1603.31	3442.97	0.00804538	18.4575	52.5079	144.181	0.19212	32.0973	9.73266	21.0017	16.647	1.66396	gb:AI631915 /DB_XREF=gi:4683245 /DB_XREF=wa37f07.x1 /CLONE=IMAGE:2300293 /TID=Hs2.407324.1 /CNT=8 /FEA=mRNA /TIER=ConsEnd /STK=0 /UG=Hs.407324 /UG_TITLE=H.sapiens gene from PAC 106H8.
1558502_s_at	29.6	78.9875	99.2416	185.219	0.159811	356.443	857.518	2859.26	0.0103523	8.55142	34.8625	130.661	0.22654	11.4341	9.2936	15.4448	47.8981	0.617979	gb:AI631915 /DB_XREF=gi:4683245 /DB_XREF=wa37f07.x1 /CLONE=IMAGE:2300293 /TID=Hs2.407324.1 /CNT=8 /FEA=mRNA /TIER=ConsEnd /STK=0 /UG=Hs.407324 /UG_TITLE=H.sapiens gene from PAC 106H8.
1558549_s_at	63.6	48.4419	54.1608	74.1039	0.858254	111.011	92.6701	84.1439	0.755848	98.299	269.135	551.828	0.115253	69.3399	213.24	160.822	180.999	0.351384	gb:BG120535 /DB_XREF=gi:12614044 /DB_XREF=602346858F1 /CLONE=IMAGE:4441695 /TID=Hs2.379831.1 /CNT=12 /FEA=mRNA /TIER=ConsEnd /STK=0 /UG=Hs.379831 /UG_TITLE=Homo sapiens cDNA FLJ38142 fis, clone D9OST2003108, highly similar to Homo sapiens mRNA for VNN1 protein.
1558604_a_at	697.8	239.118	112.224	96.1965	7.2539	156.59	201.248	375.298	1.85932	177.548	90.4541	66.8558	10.4374	235.788	121.622	121.842	87.3213	7.99118	gb:AL536899 /DB_XREF=gi:12800392 /DB_XREF=AL536899 /CLONE=CS0DF020YD11 (5 prime) /TID=Hs2.290856.1 /CNT=9 /FEA=mRNA /TIER=ConsEnd /STK=0 /UG=Hs.290856 /UG_TITLE=H.sapiens mRNA; clone CD 43T7
1558662_s_at	553.2	221.315	221.024	350.791	1.57701	762.684	2681.96	4724.37	0.117095	255.696	321.643	603.598	0.916504	201.731	142.551	136.307	86.4133	6.40179	gb:BG200452 /DB_XREF=gi:13722139 /DB_XREF=RST19765 /TID=Hs2.376530.1 /CNT=7 /FEA=mRNA /TIER=ConsEnd /STK=0 /UG=Hs.376530 /UG_TITLE=Homo sapiens cDNA FLJ35705 fis, clone SPLEN2020223.
1558688_at	374.2	917.773	1204.04	710.06	0.526997	687.491	814.297	1217.91	0.307249	609.098	760.38	730.797	0.512044	682.781	620.402	602.511	622.524	0.601102	gb:BG701300 /DB_XREF=gi:13971496 /DB_XREF=602682977F1 /CLONE=IMAGE:4815474 /TID=Hs2.163155.1 /CNT=7 /FEA=mRNA /TIER=ConsEnd /STK=0 /UG=Hs.163155 /UG_TITLE=Homo sapiens, clone IMAGE:4815474, mRNA
1558693_s_at	803.4	606.789	459.65	519.216	1.54733	528.088	665.124	565.401	1.42094	538.74	929.553	1157.24	0.694238	780.625	1191.48	2276.44	2413.52	0.332875	gb:AW090182 /DB_XREF=gi:6047526 /DB_XREF=xc92b03.x1 /CLONE=IMAGE:2591693 /TID=Hs2.400300.1 /CNT=7 /FEA=mRNA /TIER=ConsEnd /STK=0 /UG=Hs.400300 /UG_TITLE=Homo sapiens full length insert cDNA clone ZD63A01
1558703_at	172	120.777	51.7713	35.1362	4.89524	147.987	101.074	106.427	1.61614	74.1688	73.5797	96.6153	1.78026	237.177	295.2	278.415	584.765	0.294135	gb:AL832613.1 /DB_XREF=gi:21733188 /TID=Hs2.343553.2 /CNT=13 /FEA=mRNA /TIER=ConsEnd /STK=0 /LL=113235 /UG_GENE=MGC9564 /UG=Hs.343553 /UG_TITLE=similar to RIKEN cDNA 1110002C08 gene /DEF=Homo sapiens mRNA; cDNA DKFZp451K1917 (from clone DKFZp451K1917).
1558871_at	2370	1812.03	1310.45	542.532	4.36841	1025.57	1118.57	1683.97	1.40739	734.745	624.099	744.976	3.18131	658.933	311.811	453.538	183.344	12.9265	gb:BC016361.1 /DB_XREF=gi:16741019 /TID=Hs2.337220.1 /CNT=7 /FEA=mRNA /TIER=ConsEnd /STK=0 /UG=Hs.337220 /UG_TITLE=Homo sapiens, clone IMAGE:4105785, mRNA /DEF=Homo sapiens, clone IMAGE:4105785, mRNA.
1558890_at	209	280.626	262.202	275.953	0.757374	301.599	737.384	838.557	0.249238	40.0477	137.566	135.855	1.53841	94.25	73.6902	62.7599	112.292	1.86122	gb:AI309481 /DB_XREF=gi:4004352 /DB_XREF=tb46d04.x1 /CLONE=IMAGE:2057383 /TID=Hs2.192784.1 /CNT=6 /FEA=mRNA /TIER=ConsEnd /STK=0 /UG=Hs.192784 /UG_TITLE=Homo sapiens cDNA FLJ36653 fis, clone UTERU2001176.
1558953_s_at	1027.8	584.114	587.883	656.582	1.56538	503.19	260.602	234.123	4.39	445.605	473.685	449.607	2.286	607.071	624.574	665.925	563.2	1.82493	gb:BC000602.1 /DB_XREF=gi:13937549 /TID=Hs2.423187.1 /CNT=6 /FEA=mRNA /TIER=ConsEnd /STK=0 /UG=Hs.423187 /UG_TITLE=Homo sapiens, Similar to KIAA1052 protein, clone IMAGE:3346652, mRNA /DEF=Homo sapiens, Similar to KIAA1052 protein, clone IMAGE:3346652, mRNA.
1558956_s_at	1286.9	771.604	571.715	869.518	1.48001	702.629	533.585	512.499	2.51103	619.851	553.004	400.64	3.21211	649.949	321.617	384.976	341.037	3.77349	gb:AI473255 /DB_XREF=gi:4326300 /DB_XREF=th57e01.x1 /CLONE=IMAGE:2122392 /TID=Hs2.407402.1 /CNT=6 /FEA=mRNA /TIER=ConsEnd /STK=0 /UG=Hs.407402 /UG_TITLE=Human HepG2 3 region MboI cDNA, clone hmd2c10m3.
1559034_at	100.5	144.951	72.0816	77.3648	1.29904	33.5846	41.4202	72.4573	1.38702	217.765	348.454	470.134	0.213769	253.103	575.837	743.067	1021.3	0.0984044	gb:AK095499.1 /DB_XREF=gi:21754765 /TID=Hs2.405994.1 /CNT=8 /FEA=mRNA /TIER=ConsEnd /STK=0 /UG=Hs.405994 /UG_TITLE=Homo sapiens cDNA FLJ38180 fis, clone FCBBF1000121, weakly similar to Homo sapiens mRNA for SHPS-1. /DEF=Homo sapiens cDNA FLJ38180 fis, clone FCBBF1000121, weakly similar to Homo sapiens mRNA for SHPS-1.
1559064_at	598.6	242.772	126.083	71.4952	8.37259	319.55	275.684	156.757	3.81865	415.464	268.878	221.341	2.70442	312.642	227.803	155.02	144.981	4.12883	gb:BC035502.1 /DB_XREF=gi:23270806 /TID=Hs2.424445.1 /CNT=8 /FEA=mRNA /TIER=ConsEnd /STK=0 /UG=Hs.424445 /UG_TITLE=Homo sapiens, clone IMAGE:4335787, mRNA /DEF=Homo sapiens, clone IMAGE:4335787, mRNA.
1559066_at	60	163.222	131.34	143.643	0.417704	104.724	283.938	759.711	0.0789774	109.814	113.496	118.131	0.50791	97.7619	53.4199	78.7767	88.1537	0.68063	gb:AI199398 /DB_XREF=gi:3752004 /DB_XREF=qs75f03.x1 /CLONE=IMAGE:1943933 /TID=Hs2.41011.1 /CNT=8 /FEA=mRNA /TIER=ConsEnd /STK=0 /UG=Hs.41011 /UG_TITLE=Human HepG2 3 region MboI cDNA, clone hmd2g09m3.
1559067_a_at	388.6	373.012	342.646	333.59	1.1649	350.818	831.48	1464.18	0.265404	260.099	304.769	332.136	1.17	126.837	113.353	144.07	177.972	2.18349	gb:AI199398 /DB_XREF=gi:3752004 /DB_XREF=qs75f03.x1 /CLONE=IMAGE:1943933 /TID=Hs2.41011.1 /CNT=8 /FEA=mRNA /TIER=ConsEnd /STK=0 /UG=Hs.41011 /UG_TITLE=Human HepG2 3 region MboI cDNA, clone hmd2g09m3.
1559078_at	668	239.118	199.837	160.844	4.1531	106.048	57.1028	73.2364	9.12115	327.833	256.201	127.199	5.25161	345.556	362.011	228.894	102.304	6.52958	gb:BM193618 /DB_XREF=gi:17652074 /DB_XREF=TCAAP1D12016 /CLONE=TCAAP1201 /TID=Hs2.371364.1 /CNT=7 /FEA=mRNA /TIER=ConsEnd /STK=0 /UG=Hs.371364 /UG_TITLE=Homo sapiens mRNA; cDNA DKFZp667E155 (from clone DKFZp667E155)
1559131_a_at	57.1	3146.85	3235.95	2208.44	0.0258553	92.0681	61.1548	26.8793	2.12431	111.93	121.205	151.848	0.376035	60.6826	60.3718	47.6419	53.0435	1.07647	gb:BC039678.1 /DB_XREF=gi:24901306 /TID=Hs2.326933.1 /CNT=7 /FEA=mRNA /TIER=ConsEnd /STK=0 /UG=Hs.326933 /UG_TITLE=Homo sapiens, clone IMAGE:5189615, mRNA /DEF=Homo sapiens, clone IMAGE:5189615, mRNA.
1559315_s_at	570.9	72.9909	45.3198	99.1313	5.75903	82.8033	52.1504	43.6302	13.085	98.299	85.5717	12.283	46.4789	79.3856	23.7096	3.92249	24.1382	23.6513	gb:AK054607.1 /DB_XREF=gi:16549181 /TID=Hs2.351744.1 /CNT=5 /FEA=mRNA /TIER=ConsEnd /STK=0 /UG=Hs.351744 /UG_TITLE=Homo sapiens cDNA FLJ30045 fis, clone 3NB692001637. /DEF=Homo sapiens cDNA FLJ30045 fis, clone 3NB692001637.
1559410_at	62.1	145.326	370.444	514.977	0.120588	86.3603	35.7924	35.2158	1.76341	117.519	237.014	50.3685	1.23291	114.015	32.9301	31.3799	9.15587	6.78253	gb:AA524609 /DB_XREF=gi:2265537 /DB_XREF=nh34c11.s1 /CLONE=IMAGE:954260 /TID=Hs2.166817.2 /CNT=9 /FEA=mRNA /TIER=ConsEnd /STK=0 /UG=Hs.166817 /UG_TITLE=Homo sapiens cDNA FLJ36460 fis, clone THYMU2014801.
1559425_at	642.1	70.9295	70.409	62.6092	10.2557	43.7592	41.7203	63.2638	10.1496	64.2627	40.4303	24.8957	25.7916	64.0312	54.9566	41.8399	44.493	14.4315	gb:AL512701.1 /DB_XREF=gi:12224940 /TID=Hs2.381882.1 /CNT=8 /FEA=mRNA /TIER=ConsEnd /STK=0 /UG=Hs.381882 /UG_TITLE=Homo sapiens cDNA FLJ39866 fis, clone SPLEN2015276. /DEF=Homo sapiens mRNA; cDNA DKFZp667O095 (from clone DKFZp667O095).
1559467_at	696.8	319.042	277.972	200.382	3.47736	454.715	383.287	438.094	1.59053	458.559	495.528	421.909	1.65154	509.881	216.68	314.944	278.838	2.49894	gb:BI520422 /DB_XREF=gi:15345214 /DB_XREF=603071605F1 /CLONE=IMAGE:5163721 /TID=Hs2.407031.1 /CNT=7 /FEA=mRNA /TIER=ConsEnd /STK=0 /UG=Hs.407031 /UG_TITLE=Homo sapiens cDNA FLJ36734 fis, clone UTERU2012890.
1559477_s_at	1200.6	459.683	310.07	283.046	4.24171	1395.08	2487.99	4746.42	0.252949	409.114	268.364	320.512	3.74588	509.881	148.258	144.642	153.682	7.81221	gb:AL832770.1 /DB_XREF=gi:21733352 /TID=Hs2.130584.1 /CNT=6 /FEA=mRNA /TIER=ConsEnd /STK=0 /UG=Hs.130584 /UG_TITLE=Homo sapiens mRNA; cDNA DKFZp686A197 (from clone DKFZp686A197) /DEF=Homo sapiens mRNA; cDNA DKFZp686A197 (from clone DKFZp686A197).
1559502_s_at	137.3	189.458	79.4092	167.773	0.818367	10.0919	39.094	79.8588	1.71928	168.742	394.452	1416.01	0.0969628	931.882	1742.37	2829.18	2789.29	0.049224	gb:AJ422148.1 /DB_XREF=gi:21489376 /GEN=MAPA /TID=Hs2.332156.2 /CNT=6 /FEA=mRNA /TIER=ConsEnd /STK=0 /LL=126364 /UG=Hs.332156 /DEF=Homo sapiens mRNA for MAPA protein. /PROD=MAPA protein
1559520_at	15.9	277.44	620.459	668.076	0.0237997	17.6195	4.7273	2.72689	5.83082	5.67273	27.6673	1.89603	8.38593	3.02188	22.612	3.84077	16.1174	0.986514	gb:AL833104.1 /DB_XREF=gi:21733695 /TID=Hs2.344709.1 /CNT=6 /FEA=mRNA /TIER=ConsEnd /STK=0 /UG=Hs.344709 /UG_TITLE=Homo sapiens mRNA; cDNA DKFZp313N2115 (from clone DKFZp313N2115) /DEF=Homo sapiens mRNA; cDNA DKFZp313N2115 (from clone DKFZp313N2115).
1559584_a_at	3433.8	541.294	395.453	216.85	15.8349	1347.6	1266.17	1301.43	2.63849	1392.87	1833.15	1339.34	2.5638	905.257	591.936	948.835	531.495	6.46065	gb:BC025741.1 /DB_XREF=gi:22213021 /TID=Hs2.331095.1 /CNT=5 /FEA=mRNA /TIER=ConsEnd /STK=0 /UG=Hs.331095 /UG_TITLE=Homo sapiens cDNA FLJ35681 fis, clone SPLEN2019077. /DEF=Homo sapiens, clone IMAGE:5223907, mRNA.
1559776_at	694.5	613.442	359.691	502.993	1.38073	754.826	509.798	629.521	1.10322	1104.32	1320.32	1850.28	0.375348	1547.37	2008.22	4839.05	3033.77	0.228923	gb:H41167 /DB_XREF=gi:917219 /DB_XREF=yp64g06.s1 /CLONE=IMAGE:192250 /TID=Hs2.191285.1 /CNT=4 /FEA=mRNA /TIER=ConsEnd /STK=0 /UG=Hs.191285 /UG_TITLE=Homo sapiens cDNA FLJ36989 fis, clone BRACE2006753.
1559883_s_at	107.3	226.843	111.428	41.821	2.5657	89.6692	54.4015	80.4042	1.33451	215.648	241.982	552.57	0.194184	1127.65	3097.26	2959.52	2855.65	0.0375746	gb:AF147427.1 /DB_XREF=gi:4761778 /TID=Hs2.407312.1 /CNT=4 /FEA=mRNA /TIER=ConsEnd /STK=0 /UG=Hs.407312 /UG_TITLE=Homo sapiens full length insert cDNA clone YP80A10 /DEF=Homo sapiens full length insert cDNA clone YP80A10.
1559946_s_at	8189.2	7602.11	6838.11	6450.22	1.2696	4537.06	2955.99	2150.19	3.80859	5411.53	4228.47	3678.55	2.2262	4067.29	3265.05	3216.93	2657.62	3.0814	gb:AI860098 /DB_XREF=gi:5513714 /DB_XREF=tx73e07.x1 /CLONE=IMAGE:2275236 /TID=Hs2.403943.1 /CNT=4 /FEA=mRNA /TIER=ConsEnd /STK=0 /UG=Hs.403943 /UG_TITLE=Homo sapiens reptin52 protein mRNA, partial cds
1559993_at	706.3	175.871	245.157	200.382	3.52476	315.745	272.158	218.541	3.23189	427.91	396.251	270.473	2.61135	296.553	203.654	154.203	196.813	3.58868	gb:AK091504.1 /DB_XREF=gi:21749888 /TID=Hs2.406340.1 /CNT=5 /FEA=mRNA /TIER=ConsEnd /STK=0 /UG=Hs.406340 /UG_TITLE=Homo sapiens cDNA FLJ34185 fis, clone FCBBF3017071. /DEF=Homo sapiens cDNA FLJ34185 fis, clone FCBBF3017071.
1560034_a_at	30.1	181.025	127.198	77.5278	0.388248	21.6728	32.1156	70.042	0.429742	81.2808	299.372	379.701	0.0792728	168.082	553.225	636.67	818.732	0.0367642	gb:AL833097.1 /DB_XREF=gi:21733688 /TID=Hs2.32202.1 /CNT=5 /FEA=mRNA /TIER=ConsEnd /STK=0 /UG=Hs.32202 /UG_TITLE=Homo sapiens mRNA; cDNA DKFZp313E1515 (from clone DKFZp313E1515) /DEF=Homo sapiens mRNA; cDNA DKFZp313E1515 (from clone DKFZp313E1515).
1560060_s_at	1273.5	2122.45	1823.15	2411.19	0.528163	1901.66	2686.53	4033.53	0.315728	1507.17	1976.2	2584.79	0.49269	1955.73	2106.43	3427.77	2250.6	0.565848	gb:BM452172 /DB_XREF=gi:18501212 /DB_XREF=AGENCOURT_6386011 /CLONE=IMAGE:5526528 /TID=Hs2.376047.1 /CNT=5 /FEA=mRNA /TIER=ConsEnd /STK=0 /UG=Hs.376047 /UG_TITLE=Homo sapiens cDNA FLJ40007 fis, clone STOMA2004884.
1560396_at	2273	557.691	334.921	355.682	6.39053	1119.54	897.137	1119.74	2.02994	583.783	659.562	734.424	3.09494	624.141	452.825	945.893	842.189	2.69892	gb:AK097976.1 /DB_XREF=gi:21757890 /TID=Hs2.375949.1 /CNT=3 /FEA=mRNA /TIER=ConsEnd /STK=0 /UG=Hs.375949 /UG_TITLE=Homo sapiens cDNA FLJ40657 fis, clone THYMU2019436. /DEF=Homo sapiens cDNA FLJ40657 fis, clone THYMU2019436.
1560562_a_at	610	225.157	289.362	308.644	1.97639	242.206	198.397	162.289	3.75873	361.022	266.651	196.033	3.11172	187.602	152.942	172.181	142.03	4.29488	gb:AK026366.1 /DB_XREF=gi:10439208 /TID=Hs2.310029.1 /CNT=3 /FEA=mRNA /TIER=ConsEnd /STK=0 /UG=Hs.310029 /UG_TITLE=Homo sapiens, similar to KRAB zinc finger protein KR18, clone IMAGE:5169384, mRNA /DEF=Homo sapiens cDNA: FLJ22713 fis, clone HSI13536.
1560916_a_at	162	576.244	532.607	499.814	0.324121	601.296	569.152	900.262	0.179948	417.157	460.922	376.239	0.430577	340.982	321.617	341.829	229.578	0.705643	gb:BI461155 /DB_XREF=gi:15251811 /DB_XREF=603207052F1 /CLONE=IMAGE:5272741 /TID=Hs2.11217.3 /CNT=2 /FEA=mRNA /TIER=ConsEnd /STK=0 /LL=23333 /UG_GENE=KIAA0877 /UG=Hs.11217 /UG_TITLE=KIAA0877 protein
1561167_at	668.5	78.0506	25.6467	4.07612	164.004	135.166	58.9037	64.0429	10.4383	173.484	210.717	103.128	6.48225	147.582	133.257	147.175	58.0376	11.5184	gb:AF147300.1 /DB_XREF=gi:4761651 /TID=Hs2.384174.1 /CNT=3 /FEA=mRNA /TIER=ConsEnd /STK=1 /UG=Hs.384174 /UG_TITLE=Homo sapiens full length insert cDNA clone YA75A09 /DEF=Homo sapiens full length insert cDNA clone YA75A09.
1561651_s_at	187.9	783.691	947.813	1240.2	0.151508	708.668	613.049	1575.6	0.119257	184.914	181.422	156.134	1.20345	164.08	60.884	40.2873	53.4219	3.51729	gb:AW300901 /DB_XREF=gi:6710578 /DB_XREF=xk08a03.x1 /CLONE=IMAGE:2666092 /TID=Hs2.407413.1 /CNT=2 /FEA=mRNA /TIER=ConsEnd /STK=1 /UG=Hs.407413 /UG_TITLE=Tal-1=Ex1A-Ex2-Ex4 (human, HEL cell line, mRNA Partial, 237 nt)
1562228_s_at	85.1	117.966	172.359	224.594	0.378905	126.232	386.213	1398.5	0.0608508	97.9604	91.482	97.6869	0.87115	114.668	77.3491	106.152	97.0825	0.876574	gb:AF043732.1 /DB_XREF=gi:3420186 /TID=Hs2.121852.4 /CNT=3 /FEA=mRNA /TIER=ConsEnd /STK=0 /LL=8654 /UG_GENE=PDE5A /UG=Hs.121852 /UG_TITLE=phosphodiesterase 5A, cGMP-specific /DEF=Homo sapiens cGMP-binding cGMP-specific 3,5-cyclic nucleotide phosphodiesterase (PDE5A2) mRNA, partial cds.
1562367_at	66	14.0547	2.62839	62.4462	1.05691	37.4724	211.678	767.346	0.0860107	28.533	20.3008	29.0176	2.27449	24.175	12.733	21.492	3.63208	18.1714	gb:AK096850.1 /DB_XREF=gi:21756432 /TID=Hs2.376109.1 /CNT=2 /FEA=mRNA /TIER=ConsEnd /STK=0 /UG=Hs.376109 /UG_TITLE=Homo sapiens cDNA FLJ39531 fis, clone PUAEN2004511. /DEF=Homo sapiens cDNA FLJ39531 fis, clone PUAEN2004511.
1562403_a_at	1029.7	323.446	124.172	60.8157	16.9315	710.736	610.272	596.175	1.72718	398.361	295.432	90.515	11.376	378.715	158.577	71.6672	27.9216	36.8782	gb:AK096553.1 /DB_XREF=gi:21756074 /TID=Hs2.337696.3 /CNT=2 /FEA=mRNA /TIER=ConsEnd /STK=0 /LL=6547 /UG_GENE=SLC8A3 /UG=Hs.337696 /UG_TITLE=solute carrier family 8 (sodium-calcium exchanger), member 3 /DEF=Homo sapiens cDNA FLJ39234 fis, clone OCBBF2007762, highly similar to SODIUMCALCIUM EXCHANGER 3 PRECURSOR.
1562603_at	168.3	364.298	332.372	654.544	0.257126	219.706	214.605	287.258	0.585884	232.074	311.193	308.806	0.545002	256.125	241.414	313.146	291.626	0.577109	gb:BG330374 /DB_XREF=gi:13136812 /DB_XREF=602430521F1 /CLONE=IMAGE:4548196 /TID=Hs2.172694.4 /CNT=2 /FEA=mRNA /TIER=ConsEnd /STK=0 /LL=117584 /UG_GENE=LOC117584 /UG=Hs.172694 /UG_TITLE=fring
1562902_at	25.4	10.2131	72.0816	69.3756	0.366123	38.6305	570.878	465.441	0.0545719	20.9976	18.9303	37.9207	0.669819	8.90229	7.75686	57.9385	27.619	0.919658	gb:BC040730.1 /DB_XREF=gi:26252074 /TID=Hs2.434365.1 /CNT=2 /FEA=mRNA /TIER=ConsEnd /STK=0 /UG=Hs.434365 /UG_TITLE=Homo sapiens, clone IMAGE:5176738, mRNA /DEF=Homo sapiens, clone IMAGE:5176738, mRNA.
1562903_at	26.7	376.948	660.921	1048.46	0.0254659	34.6599	15.6076	41.137	0.64905	67.3107	75.2928	50.3685	0.530093	42.0613	24.0755	17.4061	47.8224	0.558316	gb:BC035792.1 /DB_XREF=gi:23243297 /TID=Hs2.397040.1 /CNT=2 /FEA=mRNA /TIER=ConsEnd /STK=0 /UG=Hs.397040 /UG_TITLE=Homo sapiens, Similar to hypothetical protein FLJ10661, clone IMAGE:5725923, mRNA /DEF=Homo sapiens, Similar to hypothetical protein FLJ10661, clone IMAGE:5725923, mRNA.
1562981_at	78.4	421.08	1136.42	829.491	0.0945158	112.748	57.3279	81.6508	0.960187	84.4135	68.0119	34.1286	2.29719	61.6627	51.5173	83.0261	95.7962	0.818404	gb:AY034472.1 /DB_XREF=gi:14595983 /TID=Hs2.339844.1 /CNT=2 /FEA=mRNA /TIER=ConsEnd /STK=0 /UG=Hs.339844 /UG_TITLE=Homo sapiens clone BGL4 mRNA sequence /DEF=Homo sapiens clone BGL4 mRNA sequence.
1563315_s_at	1152.1	430.449	392.984	232.502	4.95523	390.193	308.175	457.26	2.51957	351.286	443.962	498.492	2.31117	275.808	463.875	443.487	419.203	2.74831	gb:BC016017.1 /DB_XREF=gi:18677824 /TID=Hs2.406115.2 /CNT=2 /FEA=mRNA /TIER=ConsEnd /STK=0 /LL=157697 /UG_GENE=LOC157697 /UG=Hs.406115 /UG_TITLE=hypothetical protein LOC157697 /DEF=Homo sapiens, clone IMAGE:4712459, mRNA.
1564053_a_at	301.8	958.157	833.677	604.244	0.499467	1076.36	735.808	1024.69	0.294529	1226.75	1096.24	1124.68	0.268344	1080.28	1143.48	1843.98	1160.75	0.260004	gb:AK093081.1 /DB_XREF=gi:21751833 /TID=Hs2.5518.4 /CNT=1 /FEA=mRNA /TIER=ConsEnd /STK=0 /LL=253943 /UG_GENE=FLJ31657 /UG=Hs.5518 /UG_TITLE=hypothetical protein FLJ31657 /DEF=Homo sapiens cDNA FLJ35762 fis, clone TESTI2004793, moderately similar to Homo sapiens NY-REN-2 antigen mRNA.
1564064_a_at	242.4	1610.11	1929.48	2171.92	0.111606	983.962	1000.99	1197.88	0.202357	736.354	1449.66	1540.4	0.157361	714.47	616.744	681.697	587.565	0.41255	gb:AK093727.1 /DB_XREF=gi:21752654 /TID=Hs2.75478.5 /CNT=1 /FEA=mRNA /TIER=ConsEnd /STK=0 /LL=23200 /UG_GENE=ATP11B /UG=Hs.75478 /UG_TITLE=ATPase, Class VI, type 11B /DEF=Homo sapiens cDNA FLJ36408 fis, clone THYMU2010094, highly similar to POTENTIAL PHOSPHOLIPID-TRANSPORTING ATPASE IR (EC 3.6.1.-).
1564308_a_at	147.2	198.64	334.124	264.459	0.556608	139.715	360.626	1592.74	0.0924196	124.631	176.625	229.09	0.642541	77.5071	82.1056	91.2797	73.02	2.01589	gb:AK057360.1 /DB_XREF=gi:16553028 /TID=Hs2.350684.3 /CNT=1 /FEA=mRNA /TIER=ConsEnd /STK=0 /LL=143098 /UG_GENE=FLJ32798 /UG=Hs.350684 /UG_TITLE=hypothetical protein FLJ32798 /DEF=Homo sapiens cDNA FLJ32798 fis, clone TESTI2002498, moderately similar to Danio rerio p55-related MAGUK protein DLG3 (dlg3) mRNA.
1564494_s_at	1282.4	5141.5	3953.02	3693.46	0.347209	4920.72	4227.93	3765.29	0.340585	14272.9	12215.8	10573.7	0.121282	6553.15	4157.31	4884.32	5378.21	0.238444	gb:AK075503.1 /DB_XREF=gi:22761689 /TID=Hs2.397055.1 /CNT=1 /FEA=mRNA /TIER=ConsEnd /STK=0 /UG=Hs.397055 /UG_TITLE=Homo sapiens cDNA PSEC0201 fis, clone HEMBA1002107, highly similar to PROTEIN DISULFIDE ISOMERASE PRECURSOR (PDI) (EC 5.3.4.1). /DEF=Homo sapiens cDNA PSEC0201 fis, clone HEMBA1002107, highly similar to PROTEIN DISULFIDE ISOMERASE PRECURSOR (PDI) (EC 5.3.4.1).
1564520_s_at	2183.8	1905.91	1459.79	1108.54	1.96997	1343.96	860.219	509.928	4.28257	1255.2	876.96	769.872	2.83658	1257.51	849.888	744.048	742.004	2.94311	gb:AK027737.1 /DB_XREF=gi:14042636 /TID=Hs2.367854.1 /CNT=1 /FEA=mRNA /TIER=ConsEnd /STK=0 /UG=Hs.367854 /UG_TITLE=Homo sapiens cDNA FLJ14831 fis, clone OVARC1001107, highly similar to Homo sapiens protein methyltransferase (JBP1) mRNA. /DEF=Homo sapiens cDNA FLJ14831 fis, clone OVARC1001107, highly similar to Homo sapiens protein methyltransferase (JBP1) mRNA.
1565162_s_at	1096.5	6746.92	4392.28	3113.42	0.352185	2583.45	2720.08	1812.13	0.605088	7588.07	7749.59	5719.84	0.191701	4999.66	4135.58	5402.58	3366.03	0.325754	gb:D16947.1 /DB_XREF=gi:598932 /TID=Hs2.421244.1 /CNT=1 /FEA=mRNA /TIER=ConsEnd /STK=0 /UG=Hs.421244 /UG_TITLE=Human HepG2 3 region cDNA, clone hmd6b10. /DEF=Human HepG2 3 region cDNA, clone hmd6b10.
1565651_at	1123.4	170.624	267.06	375.003	2.99571	271.985	325.809	470.115	2.38963	489.886	460.922	448.618	2.50414	411.466	487.292	396.335	288.751	3.89056	gb:BI868311 /DB_XREF=gi:16041984 /DB_XREF=603392270F1 /CLONE=IMAGE:5402272 /TID=Hs2.282450.1 /CNT=7 /FEA=mRNA /TIER=ConsEnd /STK=0 /UG=Hs.282450 /UG_TITLE=Homo sapiens cDNA FLJ33210 fis, clone ADRGL2008535.
1565717_s_at	702.8	7436.92	5874.21	6595.41	0.106559	8029.03	4690.76	3537.4	0.198677	7790.6	4922.56	3815.73	0.184185	7290.98	5928.36	5984.42	3478.1	0.202065	gb:BE930017 /DB_XREF=gi:10456093 /DB_XREF=CM3-GN0053-180800-293-g10 /TID=Hs2.392171.1 /CNT=4 /FEA=mRNA /TIER=ConsEnd /STK=0 /UG=Hs.392171 /UG_TITLE=Homo sapiens partial mRNA for FUSCHOP chimaeric fusion protein (type 9 transcript variant)
1565752_at	73.6	102.318	74.7896	106.876	0.688649	120.028	62.3554	64.3545	1.14366	126.663	133.368	175.259	0.419949	349.068	665.7	685.047	494.871	0.148726	gb:BU430052 /DB_XREF=gi:22768455 /DB_XREF=UI-HF-BN0-aer-c-06-0-UI.r1 /CLONE=IMAGE:3065098 /TID=Hs2.381869.1 /CNT=4 /FEA=mRNA /TIER=ConsEnd /STK=0 /UG=Hs.381869 /UG_TITLE=Homo sapiens cDNA FLJ40929 fis, clone UTERU2006705.
1565754_x_at	120.5	56.7811	141.774	83.9681	1.43507	13.7316	71.81	45.1884	2.66661	87.6309	107.072	115.328	1.04484	357.317	786.809	848.811	527.409	0.228476	gb:BU430052 /DB_XREF=gi:22768455 /DB_XREF=UI-HF-BN0-aer-c-06-0-UI.r1 /CLONE=IMAGE:3065098 /TID=Hs2.381869.1 /CNT=4 /FEA=mRNA /TIER=ConsEnd /STK=0 /UG=Hs.381869 /UG_TITLE=Homo sapiens cDNA FLJ40929 fis, clone UTERU2006705.
1566362_at	672.4	32.8881	10.8322	4.07612	164.961	2.72978	1.27562	32.8006	20.4997	7.28141	7.96613	3.8745	173.545	14.9461	25.9782	3.26874	37.0018	18.1721	gb:AA585152 /DB_XREF=gi:2385040 /DB_XREF=ATH627 /TID=Hs2.407439.1 /CNT=2 /FEA=mRNA /TIER=ConsEnd /STK=0 /UG=Hs.407439 /UG_TITLE=Homo sapiens deoxynucleotidyltransferase (DNTT) mRNA, 3 end.
1566363_at	7041.6	81.9859	53.2846	43.8591	160.551	114.734	37.0681	36.6182	192.298	138.347	50.7091	13.7669	511.49	128.797	65.8601	35.3024	40.4069	174.267	gb:AA585152 /DB_XREF=gi:2385040 /DB_XREF=ATH627 /TID=Hs2.407439.1 /CNT=2 /FEA=mRNA /TIER=ConsEnd /STK=0 /UG=Hs.407439 /UG_TITLE=Homo sapiens deoxynucleotidyltransferase (DNTT) mRNA, 3 end.
1566557_at	1328.3	373.2	193.226	188.154	7.05965	370.092	351.996	456.247	2.91136	436.631	454.241	353.487	3.75771	616.872	341.156	396.09	459.383	2.89149	gb:AK096609.1 /DB_XREF=gi:21756142 /TID=Hs2.182648.2 /CNT=1 /FEA=mRNA /TIER=ConsEnd /STK=0 /UG=Hs.182648 /UG_TITLE=Homo sapiens cDNA FLJ14444 fis, clone HEMBB1001153. /DEF=Homo sapiens cDNA FLJ39290 fis, clone OCBBF2012262.
1566558_x_at	681	178.026	136.597	77.1202	8.83037	208.621	182.414	302.139	2.25393	226.74	285.325	230.574	2.9535	158.689	255.757	252.184	285.799	2.38279	gb:AK096609.1 /DB_XREF=gi:21756142 /TID=Hs2.182648.2 /CNT=1 /FEA=mRNA /TIER=ConsEnd /STK=0 /UG=Hs.182648 /UG_TITLE=Homo sapiens cDNA FLJ14444 fis, clone HEMBB1001153. /DEF=Homo sapiens cDNA FLJ39290 fis, clone OCBBF2012262.
1567013_at	67.9	309.579	193.067	227.937	0.29789	127.969	100.099	107.361	0.632443	214.209	127.458	262.065	0.259096	151.829	416.163	573.91	496.99	0.136623	gb:AF323119.1 /DB_XREF=gi:12698719 /TID=Hs2.406403.1 /CNT=1 /FEA=mRNA /TIER=ConsEnd /STK=0 /UG=Hs.406403 /UG_TITLE=Homo sapiens NF-E2-related factor 2 mRNA, partial cds /DEF=Homo sapiens NF-E2-related factor 2 mRNA, partial cds.
1567107_s_at	394.2	286.342	297.406	421.96	0.934211	1041.12	1959.8	2486.92	0.158509	981.551	1018.38	607.143	0.649271	1411.79	970.413	908.956	670.649	0.587789	gb:AF362887.1 /DB_XREF=gi:14010353 /TID=Hs2.438676.1 /CNT=1 /FEA=mRNA /TIER=ConsEnd /STK=0 /LL=7170 /UG_GENE=TPM3 /UG=Hs.438676 /UG_TITLE=tropomyosin 3 /DEF=Homo sapiens tropomyosin 4-anaplastic lymphoma kinase fusion protein minor isoform mRNA, partial cds.
1567213_at	1479.4	1494.58	1308.22	685.522	2.15806	1254.95	695.739	479.854	3.08302	1287.54	1137.87	719.998	2.05473	1074.81	736.463	967.548	541.861	2.73022	gb:U59479.1 /DB_XREF=gi:1401243 /TID=Hs2.44499.4 /CNT=1 /FEA=mRNA /TIER=ConsEnd /STK=0 /LL=5411 /UG_GENE=PNN /UG=Hs.44499 /UG_TITLE=pinin, desmosome associated protein /DEF=Human neutrophil protein mRNA, partial cds.
1567214_a_at	3846.2	3338.65	2680.72	1839.23	2.0912	2952.22	1682.92	969.136	3.96869	2954.9	2152.05	1433.73	2.68265	2400.27	1384.16	1686.84	1255.94	3.0624	gb:U59479.1 /DB_XREF=gi:1401243 /TID=Hs2.44499.4 /CNT=1 /FEA=mRNA /TIER=ConsEnd /STK=0 /LL=5411 /UG_GENE=PNN /UG=Hs.44499 /UG_TITLE=pinin, desmosome associated protein /DEF=Human neutrophil protein mRNA, partial cds.
1567628_at	563.5	553.1	328.15	181.714	3.10104	519.072	299.921	319.747	1.76233	697.661	968.785	2615.29	0.215464	1095.47	5014.44	11997.9	11106.6	0.0507356	gb:M28590.1 /DB_XREF=gi:292154 /TID=Hs2.438626.1 /CNT=1 /FEA=mRNA /TIER=ConsEnd /STK=0 /UG=Hs.438626 /UG_TITLE=Human (clone pcDG-79) MHC HLA-DG protein 41 mRNA, partial cds. /DEF=Human (clone pcDG-79) MHC HLA-DG protein 41 mRNA, partial cds.
1568592_at	710.3	250.268	190.837	91.7943	7.73796	277.941	315.904	282.428	2.51498	268.65	299.544	418.529	1.69714	311.989	352.132	470.454	696.073	1.02044	gb:BM976092 /DB_XREF=gi:19593683 /DB_XREF=UI-CF-EN1-acy-e-14-0-UI.s1 /CLONE=UI-CF-EN1-acy-e-14-0-UI /TID=Hs2.374986.1 /CNT=104 /FEA=mRNA /TIER=Stack /STK=14 /UG=Hs.374986 /UG_TITLE=Homo sapiens, clone IMAGE:5277162, mRNA
1568594_s_at	579.3	365.798	465.464	371.824	1.558	295.064	220.532	195.401	2.96467	371.352	441.135	191.087	3.0316	310.437	201.898	203.561	215.655	2.68624	gb:AW965171 /DB_XREF=gi:8155007 /DB_XREF=EST377244 /TID=Hs2.436554.2 /CNT=25 /FEA=mRNA /TIER=Stack /STK=11 /LL=64942 /UG_GENE=FLJ23053 /UG=Hs.436554 /UG_TITLE=hypothetical protein FLJ23053
1568596_a_at	279.2	906.249	1291.73	1326.7	0.210448	573.585	539.813	399.06	0.699643	514.609	508.719	418.529	0.667099	579.956	517.734	452.231	326.282	0.855701	gb:AI199355 /DB_XREF=gi:3751961 /DB_XREF=qi47e12.x1 /CLONE=IMAGE:1859662 /TID=Hs2.171955.2 /CNT=16 /FEA=mRNA /TIER=Stack /STK=11 /LL=10024 /UG_GENE=TROAP /UG=Hs.171955 /UG_TITLE=trophinin associated protein (tastin)
1568597_at	1184.4	625.716	484.659	388.699	3.04709	665.157	546.566	364.468	3.24967	549.577	471.115	346.067	3.42246	456.794	284.955	312.083	147.402	8.03517	gb:CA309468 /DB_XREF=gi:24472522 /DB_XREF=UI-H-FT1-bif-c-04-0-UI.s1 /CLONE=UI-H-FT1-bif-c-04-0-UI /TID=Hs2.30579.2 /CNT=49 /FEA=mRNA /TIER=Stack /STK=10 /UG=Hs.30579 /UG_TITLE=Homo sapiens cDNA FLJ35551 fis, clone SPLEN2004343.
1568658_at	984.7	279.314	231.617	182.936	5.38275	456.535	352.597	469.726	2.09633	355.688	492.872	426.69	2.30776	400.44	353.01	376.232	391.054	2.51807	gb:BU069195 /DB_XREF=gi:22510384 /DB_XREF=im59b02.x1 /CLONE=IMAGE:6039123 /TID=Hs2.395205.1 /CNT=9 /FEA=mRNA /TIER=ConsEnd /STK=3 /UG=Hs.395205 /UG_TITLE=Homo sapiens, Similar to hypothetical protein PRO1722, clone IMAGE:3950925, mRNA
1568781_at	200.3	429.138	500.509	953.894	0.209981	371.002	404.822	219.943	0.910691	278.895	246.008	204.607	0.978951	117.772	88.3989	89.4002	63.4101	3.1588	gb:BC024936.1 /DB_XREF=gi:19353086 /TID=Hs2.406142.1 /CNT=11 /FEA=mRNA /TIER=ConsEnd /STK=1 /UG=Hs.406142 /UG_TITLE=Homo sapiens, clone IMAGE:4389310, mRNA /DEF=Homo sapiens, clone IMAGE:4389310, mRNA.
1568815_a_at	517.5	113.375	136.517	104.023	4.97488	196.048	95.1463	87.8837	5.88847	229.703	178.51	137.339	3.76806	177.311	150.747	132.302	75.1387	6.88726	gb:AA903184 /DB_XREF=gi:3038307 /DB_XREF=ok48b10.s1 /CLONE=IMAGE:1517179 /TID=Hs2.135652.1 /CNT=5 /FEA=mRNA /TIER=ConsEnd /STK=1 /UG=Hs.135652 /UG_TITLE=Homo sapiens, Similar to nucleolar protein GU2, clone IMAGE:4810686, mRNA
1568949_at	284	123.307	199.837	142.746	1.98955	220.12	604.645	942.178	0.301429	150.2	158.295	237.664	1.19497	159.343	163.479	186.482	188.339	1.50792	gb:BM042439 /DB_XREF=gi:16771706 /DB_XREF=603616266F1 /CLONE=IMAGE:5556809 /TID=Hs2.397451.1 /CNT=33 /FEA=mRNA /TIER=ConsEnd /STK=0 /UG=Hs.397451 /UG_TITLE=Homo sapiens, clone IMAGE:3875257, mRNA
1568955_at	132.3	347.526	444.118	826.148	0.160141	212.923	341.341	287.18	0.460686	149.184	252.175	181.937	0.727176	291.244	305.225	391.432	431.234	0.306794	gb:BE877775 /DB_XREF=gi:10326551 /DB_XREF=601486342F1 /CLONE=IMAGE:3888707 /TID=Hs2.397546.1 /CNT=36 /FEA=mRNA /TIER=ConsEnd /STK=0 /UG=Hs.397546 /UG_TITLE=Homo sapiens, clone IMAGE:5243590, mRNA
1568957_x_at	118.9	190.957	341.372	585.739	0.202992	167.84	238.166	225.942	0.526241	166.88	192.815	137.421	0.865223	196.34	293.078	280.213	328.779	0.361641	gb:BE877775 /DB_XREF=gi:10326551 /DB_XREF=601486342F1 /CLONE=IMAGE:3888707 /TID=Hs2.397546.1 /CNT=36 /FEA=mRNA /TIER=ConsEnd /STK=0 /UG=Hs.397546 /UG_TITLE=Homo sapiens, clone IMAGE:5243590, mRNA
1568983_a_at	946	500.442	351.965	176.415	5.36237	523.456	342.617	220.41	4.29199	330.711	289.864	173.363	5.45675	688.988	434.823	255.861	226.475	4.17705	gb:BI547087 /DB_XREF=gi:15434399 /DB_XREF=603190322F1 /CLONE=IMAGE:5261717 /TID=Hs2.125232.1 /CNT=30 /FEA=mRNA /TIER=ConsEnd /STK=0 /UG=Hs.125232 /UG_TITLE=Homo sapiens, Similar to hypothetical protein FLJ20489, clone IMAGE:5261717, mRNA
1568987_at	610.8	244.084	241.334	98.3976	6.20747	371.912	150.748	157.536	3.8772	285.584	204.293	91.5867	6.66909	317.297	285.54	167.932	188.717	3.23659	gb:BC012843.1 /DB_XREF=gi:15991851 /TID=Hs2.121730.1 /CNT=17 /FEA=mRNA /TIER=ConsEnd /STK=0 /UG=Hs.121730 /UG_TITLE=Homo sapiens, clone IMAGE:3856922, mRNA /DEF=Homo sapiens, clone IMAGE:3856922, mRNA.
1569030_s_at	1493.7	337.313	245.237	273.752	5.45639	476.305	359.8	237.005	6.30239	468.635	362.93	311.527	4.79478	463.899	241.926	264.687	190.155	7.85519	gb:BC034716.1 /DB_XREF=gi:21961593 /TID=Hs2.380685.2 /CNT=13 /FEA=mRNA /TIER=ConsEnd /STK=0 /UG=Hs.380685 /UG_TITLE=Homo sapiens cDNA: FLJ22780 fis, clone KAIA1760. /DEF=Homo sapiens, Similar to NEDD8 ultimate buster-1, clone IMAGE:4753678, mRNA.
1569095_at	167.5	111.688	116.685	75.8974	2.20693	120.855	88.4681	22.2826	7.51709	164.932	472.829	512.259	0.326983	125.53	115.694	78.3681	63.7884	2.62587	gb:BC016366.1 /DB_XREF=gi:18921442 /TID=Hs2.407210.1 /CNT=7 /FEA=mRNA /TIER=ConsEnd /STK=0 /UG=Hs.407210 /UG_TITLE=Homo sapiens, clone IMAGE:4133286, mRNA /DEF=Homo sapiens, clone IMAGE:4133286, mRNA.
1569110_x_at	157.3	715.573	481.473	870.986	0.1806	773.107	1075.05	592.592	0.265444	315.725	409.699	330.652	0.475727	126.021	70.1045	165.153	290.34	0.541779	gb:BC020552.1 /DB_XREF=gi:21594227 /TID=Hs2.356020.2 /CNT=10 /FEA=mRNA /TIER=ConsEnd /STK=0 /UG=Hs.356020 /UG_TITLE=Homo sapiens, Similar to programmed cell death 6, clone IMAGE:4992672, mRNA /DEF=Homo sapiens, clone IMAGE:2901119, mRNA.
1569190_at	71.6	245.021	271.999	506.336	0.141408	153.281	143.095	127.93	0.559681	128.441	116.922	127.117	0.563262	139.006	93.5214	74.6091	125.08	0.572434	gb:BC014677.1 /DB_XREF=gi:15928390 /TID=Hs2.397168.1 /CNT=8 /FEA=mRNA /TIER=ConsEnd /STK=0 /UG=Hs.397168 /UG_TITLE=Homo sapiens, Similar to RIKEN cDNA 2610207F23 gene, clone IMAGE:3862264, mRNA /DEF=Homo sapiens, Similar to RIKEN cDNA 2610207F23 gene, clone IMAGE:3862264, mRNA.
1569346_a_at	535.5	274.442	155.553	110.707	4.83707	579.789	830.279	659.283	0.812246	504.619	529.876	248.215	2.1574	323.423	213.24	191.303	127.88	4.18753	gb:BC026007.1 /DB_XREF=gi:22135675 /TID=Hs2.186595.1 /CNT=6 /FEA=mRNA /TIER=ConsEnd /STK=0 /UG=Hs.186595 /UG_TITLE=Homo sapiens, clone IMAGE:4704511, mRNA /DEF=Homo sapiens, clone IMAGE:4704511, mRNA.
1569481_s_at	15.5	208.01	324.646	520.032	0.0298059	32.1783	16.9583	77.989	0.198746	24.2149	67.3267	41.7952	0.370856	65.3379	8.12275	9.15248	27.6946	0.559675	gb:BC014660.1 /DB_XREF=gi:15779201 /TID=Hs2.157607.5 /CNT=5 /FEA=mRNA /TIER=ConsEnd /STK=0 /LL=79856 /UG_GENE=FLJ13952 /UG=Hs.157607 /UG_TITLE=hypothetical protein FLJ13952 /DEF=Homo sapiens, clone IMAGE:4852146, mRNA.
1569642_at	253.5	165.658	384.541	438.346	0.57831	701.471	2173.21	2785.01	0.0910231	119.381	160.179	262.147	0.967014	92.9432	16.7577	100.841	71.1283	3.56398	gb:BG026194 /DB_XREF=gi:12413558 /DB_XREF=602291527F1 /CLONE=IMAGE:4386414 /TID=Hs2.378973.1 /CNT=3 /FEA=mRNA /TIER=ConsEnd /STK=0 /UG=Hs.378973 /UG_TITLE=Homo sapiens, Similar to coagulation factor II (thrombin) receptor, clone IMAGE:4849569, mRNA
1569652_at	1033.7	218.223	189.563	165.98	6.22787	210.276	75.1116	49.7852	20.7632	85.7682	121.205	50.0388	20.658	86.5728	43.8336	8.00842	5.29679	195.156	gb:BC030550.1 /DB_XREF=gi:22539718 /TID=Hs2.382134.1 /CNT=4 /FEA=mRNA /TIER=ConsEnd /STK=0 /UG=Hs.382134 /UG_TITLE=Homo sapiens, Similar to myeloidlymphoid or mixed-lineage leukemia (trithorax (Drosophila) homolog); translocated to, 3, clone IMAGE:5212069, mRNA /DEF=Homo sapiens, Similar to myeloidlymphoid or mixed-lineage leukemia (trithorax (Drosophila) homolog); translocated to, 3, clone IMAGE…
1569713_at	595.8	145.888	110.074	87.9627	6.77332	250.892	198.096	120.918	4.92731	195.497	138.251	70.0708	8.50283	163.753	121.841	119.554	77.1817	7.71944	gb:BC009800.1 /DB_XREF=gi:14714394 /TID=Hs2.407260.1 /CNT=3 /FEA=mRNA /TIER=ConsEnd /STK=0 /UG=Hs.407260 /UG_TITLE=Homo sapiens, clone IMAGE:4049873, mRNA /DEF=Homo sapiens, clone IMAGE:4049873, mRNA.
1569871_at	512.6	267.696	140.738	129.213	3.96709	162.215	164.555	238.174	2.15221	230.634	126.516	123.489	4.15096	361.727	165.089	129.933	114.486	4.47739	gb:BC036550.1 /DB_XREF=gi:23272888 /TID=Hs2.6382.2 /CNT=1 /FEA=mRNA /TIER=ConsEnd /STK=1 /UG=Hs.6382 /UG_TITLE=Homo sapiens, clone IMAGE:5242623, mRNA, partial cds /DEF=Homo sapiens, clone IMAGE:5264670, mRNA.
1569872_a_at	917.3	167.064	61.0105	14.3479	63.9325	140.377	96.2719	55.0831	16.653	106.596	71.6095	30.0068	30.5698	128.634	55.3225	47.5602	18.0091	50.9354	gb:BC036550.1 /DB_XREF=gi:23272888 /TID=Hs2.6382.2 /CNT=1 /FEA=mRNA /TIER=ConsEnd /STK=1 /UG=Hs.6382 /UG_TITLE=Homo sapiens, clone IMAGE:5242623, mRNA, partial cds /DEF=Homo sapiens, clone IMAGE:5264670, mRNA.
1570153_at	81.5	741.34	698.833	492.885	0.165353	261.232	149.248	167.431	0.486768	113.116	91.3107	119.285	0.683236	112.381	110.206	50.3387	47.8224	1.70422	gb:BC013944.1 /DB_XREF=gi:15530297 /TID=Hs2.207493.1 /CNT=2 /FEA=mRNA /TIER=ConsEnd /STK=0 /UG=Hs.207493 /UG_TITLE=Homo sapiens, Similar to myosin, heavy polypeptide 7, cardiac muscle, beta, clone IMAGE:4064393, mRNA /DEF=Homo sapiens, Similar to myosin, heavy polypeptide 7, cardiac muscle, beta, clone IMAGE:4064393, mRNA.
1598_g_at	323.1	416.395	264.352	239.839	1.34715	255.938	206.801	268.014	1.20553	477.186	374.922	355.877	0.907897	599.394	1803.69	2246.77	2577.04	0.125377	L13720 /FEATURE= /DEFINITION=HUMGAS Homo sapiens growth-arrest-specific protein (gas) mRNA, complete cds
160020_at	135.6	331.504	264.034	319.894	0.42389	180.827	396.493	432.874	0.313255	236.646	631.209	1704.78	0.079541	584.774	853.181	1347.62	1101.05	0.123155	Z48481 /FEATURE=cds /DEFINITION=HSMMPM1 H.sapiens mRNA for membrane-type matrix metalloproteinase 1 /NOTE=replacement of probe set 1301_s_at
1729_at	1132.6	473.457	323.133	409.08	2.76865	452.565	380.285	367.506	3.08185	452.802	526.022	688.92	1.64402	516.986	457.289	743.966	783.092	1.44632	L41690 /FEATURE= /DEFINITION=HUMTRADD Homo sapiens TNF receptor-1 associated protein (TRADD) mRNA, 3 end of cds
177_at	124.4	478.61	473.349	275.709	0.451201	228.226	116.157	186.052	0.668632	311.407	569.45	566.337	0.219657	290.999	230.364	440.218	331.276	0.375518	U38545 /FEATURE= /DEFINITION=HSU38545 Human ARF-activated phosphatidylcholine-specific phospholipase D1a (hPLD1) mRNA, complete cds
1773_at	199.9	418.081	371.081	351.362	0.568929	505.506	728.605	755.426	0.264619	385.068	327.725	272.534	0.733486	307.823	203.508	242.704	326.131	0.612944	L00635 /FEATURE= /DEFINITION=HUMFPTB Human farnesyl-protein transferase beta-subunit mRNA, complete cds
200005_at	16671.5	12093.4	8689.38	10990.5	1.5169	9350.91	7627.62	5335.58	3.12459	9886.04	7446.28	6549.89	2.54531	8618.24	7268.4	9029.74	10092.6	1.65186	gb:NM_003753.1 /DB_XREF=gi:4503522 /GEN=EIF3S7 /FEA=FLmRNA /CNT=482 /TID=Hs.55682.0 /TIER=FL+Stack /STK=194 /UG=Hs.55682 /LL=8664 /DEF=Homo sapiens eukaryotic translation initiation factor 3, subunit 7 (zeta, 6667kD) (EIF3S7), mRNA. /PROD=eukaryotic translation initiation factor 3,subunit 7 (zeta, 6667kD) /FL=gb:BC000469.1 gb:BC000328.1 gb:NM_003753.1 gb:U54558.1
200011_s_at	4048.1	2418.54	1339.12	1058.16	3.8256	3657.99	4156.05	5813.8	0.696291	4681.78	4747.73	4737.28	0.85452	4489.61	4373.92	4001.92	4139.89	0.977827	gb:NM_001659.1 /DB_XREF=gi:4502202 /GEN=ARF3 /FEA=FLmRNA /CNT=401 /TID=Hs.119177.0 /TIER=FL+Stack /STK=99 /UG=Hs.119177 /LL=377 /DEF=Homo sapiens ADP-ribosylation factor 3 (ARF3), mRNA. /PROD=ADP-ribosylation factor 3 /FL=gb:M74491.1 gb:NM_001659.1
200036_s_at	46029.1	27264.2	24222.8	23943.1	1.92243	25703.7	20418.4	15253	3.01772	25931.7	22680.7	20240.2	2.27414	26614.2	24159.2	25048.6	20812.1	2.21165	gb:NM_007104.2 /DB_XREF=gi:6325471 /GEN=RPL10A /FEA=FLmRNA /CNT=491 /TID=Hs.252574.0 /TIER=FL+Stack /STK=318 /UG=Hs.252574 /LL=4736 /DEF=Homo sapiens ribosomal protein L10a (RPL10A), mRNA. /PROD=ribosomal protein L10a /FL=gb:NM_007104.2 gb:U12404.1
200053_at	3321.9	1756.75	1220.69	1011.69	3.2835	2658.48	2474.93	2285.05	1.45375	2166.98	1985.97	1667.27	1.99242	2056.92	1976.9	1949.48	2242.05	1.48163	gb:NM_004890.1 /DB_XREF=gi:4757715 /GEN=SPAG7 /FEA=FLmRNA /CNT=129 /TID=Hs.90436.0 /TIER=FL /STK=0 /UG=Hs.90436 /LL=9552 /DEF=Homo sapiens sperm associated antigen 7 (SPAG7), mRNA. /PROD=sperm associated antigen 7 /FL=gb:NM_004890.1 gb:AF047437.1
200054_at	1371	1158.3	735.392	730.686	1.87632	882.133	722.677	400.463	3.42354	939.64	896.661	663.941	2.06494	833.385	792.81	833.121	644.165	2.12834	gb:NM_003904.1 /DB_XREF=gi:4508020 /GEN=ZNF259 /FEA=FLmRNA /CNT=129 /TID=Hs.7165.0 /TIER=FL /STK=1 /UG=Hs.7165 /LL=8882 /DEF=Homo sapiens zinc finger protein 259 (ZNF259), mRNA. /PROD=zinc finger protein 259 /FL=gb:AF019767.1 gb:NM_003904.1 gb:BC004256.1
200093_s_at	22417.3	13338.6	11186.7	9990.17	2.24394	10540.1	7586.5	5620.5	3.98849	14280.2	11923	10276.2	2.18148	13482.5	11123	11984.3	10532.6	2.12838	gb:N32864 /DB_XREF=gi:1153263 /DB_XREF=yw88d08.s1 /CLONE=IMAGE:259311 /FEA=EST /CNT=28 /TID=Hs.256697.2 /TIER=Stack /STK=10 /UG=Hs.256697 /LL=3094 /UG_GENE=HINT /UG_TITLE=histidine triad nucleotide-binding protein
200597_at	1915.5	1371.55	1219.09	1248.11	1.53472	1184.23	752.692	621.808	3.08053	1819.51	1089.22	908.447	2.10854	1392.19	861.304	1001.79	976.576	1.96144	gb:AI123320 /DB_XREF=gi:3539086 /DB_XREF=qa48a10.x1 /CLONE=IMAGE:1689978 /FEA=FLmRNA /CNT=447 /TID=Hs.198899.0 /TIER=Stack /STK=42 /UG=Hs.198899 /LL=8661 /UG_GENE=EIF3S10 /UG_TITLE=eukaryotic translation initiation factor 3, subunit 10 (theta, 150170kD) /FL=gb:U78311.1 gb:NM_003750.1 gb:D50929.1 gb:U58046.1
200598_s_at	2140.7	6661.28	5084.66	2989.84	0.715993	6137.62	6205.22	6320.85	0.338673	12213.1	9463.94	7971.01	0.268561	8136.7	7744.57	7182.9	7734.75	0.276764	gb:AI582238 /DB_XREF=gi:4568135 /DB_XREF=tq65c10.x1 /CLONE=IMAGE:2213682 /FEA=FLmRNA /CNT=472 /TID=Hs.82689.0 /TIER=Stack /STK=29 /UG=Hs.82689 /LL=7184 /UG_GENE=TRA1 /UG_TITLE=tumor rejection antigen (gp96) 1 /FL=gb:NM_003299.1
200602_at	2022.9	667.318	455.189	512.369	3.94813	613.539	520.378	732.364	2.76215	1417.93	2589.51	1678.07	1.20549	1192.25	1366.96	1064.3	791.718	2.55508	gb:NM_000484.1 /DB_XREF=gi:4502166 /GEN=APP /FEA=FLmRNA /CNT=464 /TID=Hs.177486.0 /TIER=FL+Stack /STK=56 /UG=Hs.177486 /LL=351 /DEF=Homo sapiens amyloid beta (A4) precursor protein (protease nexin-II, Alzheimer disease) (APP), mRNA. /PROD=amyloid beta (A4) precursor protein (proteasenexin-II, Alzheimer disease) /FL=gb:NM_000484.1
200604_s_at	1492.9	3559.31	2488.93	2206.49	0.676596	3925.01	3286.68	7182.7	0.207847	4307.04	4180.93	5597.09	0.266728	3452.62	5018.1	6454.95	5393.41	0.276801	gb:M18468.1 /DB_XREF=gi:1526988 /GEN=PRKAR1A /FEA=FLmRNA /CNT=474 /TID=Hs.183037.0 /TIER=FL+Stack /STK=44 /UG=Hs.183037 /LL=5573 /DEF=Human cAMP-dependent protein kinase regulatory subunit type I (PRKAR1A) mRNA, complete cds. /PROD=cAMP-dependent protein kinase regulatory subunittype 1 /FL=gb:M33336.1 gb:M18468.1 gb:NM_002734.1
200607_s_at	1097.9	3145.26	2982.43	4011.88	0.273662	3132.22	2233.54	2186.18	0.502199	2362.39	2168.24	2190.25	0.501267	2149.29	1623.45	1767.16	1665.84	0.659067	gb:BG289967 /DB_XREF=gi:13046289 /DB_XREF=602381386F1 /CLONE=IMAGE:4499085 /FEA=FLmRNA /CNT=488 /TID=Hs.81848.0 /TIER=Stack /STK=23 /UG=Hs.81848 /LL=5885 /UG_GENE=RAD21 /UG_TITLE=RAD21 (S. pombe) homolog /FL=gb:NM_006265.1 gb:D38551.1
200612_s_at	2946.9	2732.33	2718.07	2917.36	1.01012	1637.54	1664.01	1670.34	1.76426	1812.9	1701.67	1153.78	2.55413	1043.2	842.132	813.345	706.591	4.17059	gb:NM_001282.1 /DB_XREF=gi:4557468 /GEN=AP2B1 /FEA=FLmRNA /CNT=439 /TID=Hs.74626.0 /TIER=FL+Stack /STK=77 /UG=Hs.74626 /LL=163 /DEF=Homo sapiens adaptor-related protein complex 2, beta 1 subunit (AP2B1), mRNA. /PROD=adaptor-related protein complex 2, beta 1subunit /FL=gb:M34175.1 gb:NM_001282.1
200615_s_at	1427.4	5217.39	5901.53	5803.75	0.245945	1976.69	1899.7	2519.25	0.566596	2261.47	2167.13	2327.42	0.613297	1699.68	1931.09	2245.3	2347.61	0.608022	gb:AL567295 /DB_XREF=gi:12920509 /DB_XREF=AL567295 /CLONE=CS0DF027YO06 (3 prime) /FEA=FLmRNA /CNT=439 /TID=Hs.74626.0 /TIER=Stack /STK=48 /UG=Hs.74626 /LL=163 /UG_GENE=AP2B1 /UG_TITLE=adaptor-related protein complex 2, beta 1 subunit /FL=gb:M34175.1 gb:NM_001282.1
200616_s_at	2746.5	2034.37	1294.92	598.945	4.58556	2092.25	1597.38	1712.49	1.60381	5382.74	3269.2	2040.05	1.34629	4108.12	2470.27	1825.1	2177.96	1.26104	gb:BC000371.1 /DB_XREF=gi:12653206 /FEA=FLmRNA /CNT=482 /TID=Hs.181418.0 /TIER=FL+Stack /STK=34 /UG=Hs.181418 /LL=9761 /UG_GENE=KIAA0152 /DEF=Homo sapiens, KIAA0152 gene product, clone MGC:8341, mRNA, complete cds. /PROD=KIAA0152 gene product /FL=gb:NM_014730.1 gb:BC000371.1 gb:D63486.1
200628_s_at	568.8	1055.88	1384.92	3571.5	0.159261	983.548	517.902	531.665	1.06985	1618.76	1203.49	1477.67	0.38493	1226.88	1230.85	1305.95	1202.07	0.473185	gb:M61715.1 /DB_XREF=gi:340367 /GEN=WARS /FEA=FLmRNA /CNT=458 /TID=Hs.82030.0 /TIER=FL /STK=1 /UG=Hs.82030 /LL=7453 /DEF=Human tryptophanyl-tRNA synthetase (WRS) mRNA, complete cds. /PROD=transfer RNA-Trp synthetase /FL=gb:NM_004184.2 gb:M77804.1 gb:M61715.1
200629_at	1521.2	1652.65	2389.05	6219.84	0.244572	1563.67	823.601	700.966	2.17015	2794.96	2342.73	3067.53	0.495903	2393.33	2170.24	2258.95	2524.68	0.602533	gb:NM_004184.2 /DB_XREF=gi:7710155 /GEN=WARS /FEA=FLmRNA /CNT=458 /TID=Hs.82030.0 /TIER=FL+Stack /STK=127 /UG=Hs.82030 /LL=7453 /DEF=Homo sapiens tryptophanyl-tRNA synthetase (WARS), mRNA. /PROD=tryptophanyl-tRNA synthetase /FL=gb:NM_004184.2 gb:M77804.1 gb:M61715.1
200632_s_at	1699.5	4120	2850.21	3048.86	0.557422	1367.37	1295.28	823.286	2.06429	3228.46	6854.39	5370.14	0.316472	946.175	1272.93	1938.86	2471.03	0.687771	gb:NM_006096.1 /DB_XREF=gi:5174656 /GEN=NDRG1 /FEA=FLmRNA /CNT=480 /TID=Hs.75789.0 /TIER=FL+Stack /STK=238 /UG=Hs.75789 /LL=10397 /DEF=Homo sapiens N-myc downstream regulated (NDRG1), mRNA. /PROD=N-myc downstream regulated /FL=gb:AF004162.1 gb:BC003175.1 gb:D87953.1 gb:NM_006096.1
200641_s_at	5216.7	8688.35	7791.98	6898.1	0.756251	10165.2	10766.3	20037.9	0.260341	9880.36	10059.8	12637.5	0.412796	11315.6	10124.4	12175.9	10477.3	0.497903	gb:U28964.1 /DB_XREF=gi:899458 /FEA=FLmRNA /CNT=413 /TID=Hs.75103.0 /TIER=FL /STK=1 /UG=Hs.75103 /LL=7534 /UG_GENE=YWHAZ /DEF=Homo sapiens 14-3-3 protein mRNA, complete cds. /PROD=14-3-3 protein /FL=gb:NM_003406.1 gb:U28964.1 gb:BC003623.1 gb:M86400.1
200644_at	5183.5	2376.28	1163.42	813.431	6.37239	3983.49	1793.3	924.648	5.60591	2490.33	1927.38	3009	1.72266	1965.85	2014.95	1639.85	2034.42	2.5479	gb:NM_023009.1 /DB_XREF=gi:13491173 /GEN=MACMARCKS /FEA=FLmRNA /CNT=486 /TID=Hs.75061.0 /TIER=FL+Stack /STK=208 /UG=Hs.75061 /LL=65108 /DEF=Homo sapiens macrophage myristoylated alanine-rich C kinase substrate (MACMARCKS), mRNA. /PROD=macrophage myristoylated alanine-rich C kinasesubstrate /FL=gb:NM_023009.1
200646_s_at	487.6	1287.32	881.546	1528.14	0.319081	705.442	1028.53	1252.89	0.389181	1337.32	1267.81	1230.11	0.396386	875.773	1099.06	1220.39	1436.64	0.339403	gb:NM_006184.1 /DB_XREF=gi:5453817 /GEN=NUCB1 /FEA=FLmRNA /CNT=431 /TID=Hs.172609.0 /TIER=FL /STK=1 /UG=Hs.172609 /LL=4924 /DEF=Homo sapiens nucleobindin 1 (NUCB1), mRNA. /PROD=nucleobindin 1 /FL=gb:BC002356.1 gb:NM_006184.1 gb:M96824.1
200648_s_at	1350.8	9928.35	8582.97	9354.29	0.144404	9937.56	9166.99	12102	0.111618	9630.85	15487.6	18543.2	0.0728461	4536	4586.06	10060.6	6595.18	0.204816	gb:NM_002065.1 /DB_XREF=gi:4504026 /GEN=GLUL /FEA=FLmRNA /CNT=474 /TID=Hs.170171.0 /TIER=FL+Stack /STK=26 /UG=Hs.170171 /LL=2752 /DEF=Homo sapiens glutamate-ammonia ligase (glutamine synthase) (GLUL), mRNA. /PROD=glutamate-ammonia ligase (glutamine synthase) /FL=gb:NM_002065.1
200652_at	11957.9	4344.22	2939.89	2834.78	4.21828	6363.37	6179.49	4786	2.49852	10190.8	7567.91	5832.36	2.05027	7278.97	5621.67	6293.64	5299.59	2.25638	gb:NM_003145.2 /DB_XREF=gi:6552341 /GEN=SSR2 /FEA=FLmRNA /CNT=454 /TID=Hs.74564.0 /TIER=FL+Stack /STK=142 /UG=Hs.74564 /LL=6746 /DEF=Homo sapiens signal sequence receptor, beta (translocon-associated protein beta) (SSR2), mRNA. /PROD=signal sequence receptor, beta precursor /FL=gb:NM_003145.2 gb:BC000341.1 gb:D37991.1
200656_s_at	3038.6	5731.7	4568.14	4677.02	0.649687	4474.36	5573.79	4329.52	0.701833	13403.5	12286.9	9178.94	0.33104	7268.68	4385.41	4254.19	5647.74	0.538021	gb:NM_000918.1 /DB_XREF=gi:4505566 /GEN=P4HB /FEA=FLmRNA /CNT=484 /TID=Hs.75655.0 /TIER=FL /STK=0 /UG=Hs.75655 /LL=5034 /DEF=Homo sapiens procollagen-proline, 2-oxoglutarate 4-dioxygenase (proline 4-hydroxylase), beta polypeptide (protein disulfide isomerase; thyroid hormone binding protein p55) (P4HB), mRNA. /PROD=procollagen-proline, 2-oxoglutarate4-dioxygenase (proline 4-hydroxylase), beta pol…
200658_s_at	5757.5	6738.77	4922.1	2867.06	2.00815	3890.27	2669.05	1594.61	3.61061	4138.72	3285.47	2747.68	2.0954	4037.8	3293.15	3052.11	3182.76	1.80896	gb:AL560017 /DB_XREF=gi:12906073 /DB_XREF=AL560017 /CLONE=CS0DG004YD08 (5 prime) /FEA=FLmRNA /CNT=452 /TID=Hs.75323.0 /TIER=Stack /STK=81 /UG=Hs.75323 /LL=5245 /UG_GENE=PHB /UG_TITLE=prohibitin /FL=gb:NM_002634.2
200659_s_at	1755.1	940.823	652.08	511.064	3.43421	1124.42	527.657	391.737	4.4803	1087.72	556.344	405.998	4.32292	1019.76	740.853	600.713	470.96	3.72664	gb:NM_002634.2 /DB_XREF=gi:6031190 /GEN=PHB /FEA=FLmRNA /CNT=452 /TID=Hs.75323.0 /TIER=FL+Stack /STK=77 /UG=Hs.75323 /LL=5245 /DEF=Homo sapiens prohibitin (PHB), mRNA. /PROD=prohibitin /FL=gb:NM_002634.2
200660_at	890.4	1002.57	684.098	1143.19	0.778874	934.826	803.341	1024.84	0.868817	3789.89	9911.15	13183.1	0.0675409	5419.54	9320.6	11715.1	11801.7	0.0754468	gb:NM_005620.1 /DB_XREF=gi:5032056 /GEN=S100A11 /FEA=FLmRNA /CNT=432 /TID=Hs.256290.0 /TIER=FL+Stack /STK=159 /UG=Hs.256290 /LL=6282 /DEF=Homo sapiens S100 calcium-binding protein A11 (calgizzarin) (S100A11), mRNA. /PROD=S100 calcium-binding protein A11 /FL=gb:D38583.1 gb:NM_005620.1 gb:BC001410.1 gb:D49355.1 gb:D50374.1
200661_at	1988.6	1822.15	1438.13	2072.95	0.959308	2053.95	3975.89	8759.07	0.227033	4415.75	5328.4	6536.37	0.304236	4269.83	3798.37	5655.66	5738.31	0.346548	gb:NM_000308.1 /DB_XREF=gi:4505988 /GEN=PPGB /FEA=FLmRNA /CNT=452 /TID=Hs.118126.0 /TIER=FL+Stack /STK=186 /UG=Hs.118126 /LL=5476 /DEF=Homo sapiens protective protein for beta-galactosidase (galactosialidosis) (PPGB), mRNA. /PROD=protective protein for beta-galactosidase /FL=gb:NM_000308.1 gb:BC000597.1 gb:M22960.1
200665_s_at	1528.4	635.555	706.081	946.149	1.61539	855.662	1684.87	5198.15	0.294028	1241.06	708.129	726.51	2.10375	994.525	1977.78	12065	6313.16	0.242097	gb:NM_003118.1 /DB_XREF=gi:4507170 /GEN=SPARC /FEA=FLmRNA /CNT=773 /TID=Hs.111779.0 /TIER=FL+Stack /STK=585 /UG=Hs.111779 /LL=6678 /DEF=Homo sapiens secreted protein, acidic, cysteine-rich (osteonectin) (SPARC), mRNA. /PROD=secreted protein, acidic, cysteine-rich(osteonectin) /FL=gb:J03040.1 gb:NM_003118.1 gb:BC004974.1
200671_s_at	702.4	147.2	85.2235	70.1093	10.0186	293.741	218.657	266.767	2.633	567.442	397.707	314.082	2.23636	426.983	331.276	92.5055	139.154	5.04764	gb:N92501 /DB_XREF=gi:1264810 /DB_XREF=zb28a07.s1 /CLONE=IMAGE:304884 /FEA=FLmRNA /CNT=363 /TID=Hs.107164.0 /TIER=Stack /STK=24 /UG=Hs.107164 /LL=6711 /UG_GENE=SPTBN1 /UG_TITLE=spectrin, beta, non-erythrocytic 1 /FL=gb:M96803.1 gb:NM_003128.1
200672_x_at	1621.9	253.735	67.0638	119.43	13.5803	330.469	423.806	322.708	5.02591	730.088	733.227	481.592	3.36779	629.204	350.595	297.374	210.661	7.69911	gb:NM_003128.1 /DB_XREF=gi:4507194 /GEN=SPTBN1 /FEA=FLmRNA /CNT=363 /TID=Hs.107164.0 /TIER=FL /STK=0 /UG=Hs.107164 /LL=6711 /DEF=Homo sapiens spectrin, beta, non-erythrocytic 1 (SPTBN1), mRNA. /PROD=spectrin, beta, non-erythrocytic 1 /FL=gb:M96803.1 gb:NM_003128.1
200675_at	7834.8	4397.07	2707.32	2119.75	3.6961	4039.99	3035.98	2535.38	3.09019	6428.89	5573.72	4909.32	1.5959	5196.08	4713.9	7198.92	6411.46	1.222	gb:NM_004356.1 /DB_XREF=gi:4757943 /GEN=CD81 /FEA=FLmRNA /CNT=484 /TID=Hs.54457.0 /TIER=FL+Stack /STK=252 /UG=Hs.54457 /LL=975 /DEF=Homo sapiens CD81 antigen (target of antiproliferative antibody 1) (CD81), mRNA. /PROD=CD81 antigen (target of antiproliferativeantibody 1) /FL=gb:M33680.1 gb:BC002978.1 gb:NM_004356.1
200676_s_at	1401.9	747.243	592.901	293.97	4.76886	744.237	581.083	747.868	1.87453	553.133	422.633	407.4	3.44109	635.901	677.774	629.969	604.666	2.31847	gb:NM_003347.1 /DB_XREF=gi:4507788 /GEN=UBE2L3 /FEA=FLmRNA /CNT=490 /TID=Hs.108104.0 /TIER=FL+Stack /STK=44 /UG=Hs.108104 /LL=7332 /DEF=Homo sapiens ubiquitin-conjugating enzyme E2L 3 (UBE2L3), mRNA. /PROD=ubiquitin-conjugating enzyme E2L 3 /FL=gb:NM_003347.1
200678_x_at	2062.6	3158.38	2279.05	2475.35	0.833257	1723.82	2262.95	3692.83	0.558542	2955.66	5308.96	9955.66	0.207179	5867.67	12680.1	17745.8	17853	0.115533	gb:NM_002087.1 /DB_XREF=gi:4504150 /GEN=GRN /FEA=FLmRNA /CNT=484 /TID=Hs.180577.0 /TIER=FL+Stack /STK=272 /UG=Hs.180577 /LL=2896 /DEF=Homo sapiens granulin (GRN), mRNA. /PROD=granulin /FL=gb:M75161.1 gb:NM_002087.1 gb:AF055008.1
200684_s_at	2474	1790.76	1296.83	794.518	3.11384	1831.68	1329.05	1855.92	1.33303	1286.69	1039.97	971.511	2.54655	1843.92	1615.11	1795.52	1391.01	1.77856	gb:AI819709 /DB_XREF=gi:5438788 /DB_XREF=wj77c07.x1 /CLONE=IMAGE:2408844 /FEA=FLmRNA /CNT=490 /TID=Hs.108104.0 /TIER=Stack /STK=21 /UG=Hs.108104 /LL=7332 /UG_GENE=UBE2L3 /UG_TITLE=ubiquitin-conjugating enzyme E2L 3 /FL=gb:NM_003347.1
200685_at	1692.8	1128.13	1029.53	751.718	2.25191	798.089	545.516	658.972	2.56885	653.887	522.253	374.673	4.51808	652.236	477.559	449.044	367.219	4.60979	gb:AU146237 /DB_XREF=gi:11007758 /DB_XREF=AU146237 /CLONE=HEMBA1007233 /FEA=FLmRNA /CNT=411 /TID=Hs.11482.0 /TIER=Stack /STK=15 /UG=Hs.11482 /LL=9295 /UG_GENE=SFRS11 /UG_TITLE=splicing factor, arginineserine-rich 11 /FL=gb:M74002.1 gb:NM_004768.1
200696_s_at	1882.9	1183.69	953.15	1346.83	1.39802	1828.13	9315.34	13666.8	0.137771	1665.75	5349.99	8294.65	0.227002	3056.59	5348.36	4041.31	6241.05	0.301696	gb:NM_000177.1 /DB_XREF=gi:4504164 /GEN=GSN /FEA=FLmRNA /CNT=373 /TID=Hs.290070.0 /TIER=FL+Stack /STK=108 /UG=Hs.290070 /LL=2934 /DEF=Homo sapiens gelsolin (amyloidosis, Finnish type) (GSN), mRNA. /PROD=gelsolin (amyloidosis, Finnish type) /FL=gb:NM_000177.1
200697_at	3555	10751.2	10901.3	13794.1	0.257719	5587.7	5203.56	4823.24	0.737056	3213.9	3547.76	3540.47	1.0041	2441.92	3225.76	2829.43	4205.5	0.845322	gb:NM_000188.1 /DB_XREF=gi:4504390 /GEN=HK1 /FEA=FLmRNA /CNT=355 /TID=Hs.118625.0 /TIER=FL+Stack /STK=120 /UG=Hs.118625 /LL=3098 /DEF=Homo sapiens hexokinase 1 (HK1), nuclear gene encoding mitochondrial protein, mRNA. /PROD=hexokinase 1 /FL=gb:M75126.1 gb:NM_000188.1
200701_at	5791	10461.8	9083.72	7279.55	0.795517	7800.56	7678.49	7254.61	0.798251	11511.6	13923	13715.6	0.422221	11207.3	12905.1	17161.6	17556.7	0.329846	gb:NM_006432.1 /DB_XREF=gi:5453677 /GEN=HE1 /FEA=FLmRNA /CNT=462 /TID=Hs.119529.0 /TIER=FL+Stack /STK=131 /UG=Hs.119529 /LL=10577 /DEF=Homo sapiens epididymal secretory protein (19.5kD) (HE1), mRNA. /PROD=epididymal secretory protein (19.5kD) /FL=gb:BC002532.1 gb:NM_006432.1
200704_at	4894.4	2614.18	1114.28	1110.58	4.40707	2277.3	1682.62	1367.81	3.57828	4325.83	6759.65	12861.9	0.380533	4482.84	8693.25	14632.9	11303	0.433019	gb:AB034747.1 /DB_XREF=gi:12862475 /GEN=SIMPLE /FEA=FLmRNA /CNT=435 /TID=Hs.76507.0 /TIER=FL+Stack /STK=96 /UG=Hs.76507 /LL=9516 /DEF=Homo sapiens SIMPLE mRNA for small integral membrane protein of lysosomelate endosome, complete cds. /PROD=small integral membrane protein of lysosomelateendosome /FL=gb:AF010312.1 gb:U77396.1 gb:AB034747.1 gb:NM_004862.1
200706_s_at	2465.6	1458.51	681.709	482.124	5.11404	1157.51	966.996	807.47	3.05349	1819.17	3334.21	6214.62	0.396742	1968.39	3937.27	6916.42	4344.35	0.567542	gb:NM_004862.1 /DB_XREF=gi:4758913 /GEN=PIG7 /FEA=FLmRNA /CNT=435 /TID=Hs.76507.0 /TIER=FL+Stack /STK=72 /UG=Hs.76507 /LL=9516 /DEF=Homo sapiens LPS-induced TNF-alpha factor (PIG7), mRNA. /PROD=LPS-induced TNF-alpha factor /FL=gb:AF010312.1 gb:U77396.1 gb:AB034747.1 gb:NM_004862.1
200727_s_at	1028.1	4009.81	3057.53	2746.25	0.374366	5929.75	4464.67	6580.99	0.156223	6384.1	6808.99	7858.07	0.130834	6880.57	6766.32	7870.65	5826.46	0.176453	gb:AA699583 /DB_XREF=gi:2703730 /DB_XREF=zi42g07.s1 /CLONE=IMAGE:433500 /FEA=FLmRNA /CNT=473 /TID=Hs.42915.0 /TIER=Stack /STK=9 /UG=Hs.42915 /LL=10097 /UG_GENE=ACTR2 /UG_TITLE=ARP2 (actin-related protein 2, yeast) homolog /FL=gb:AF006082.1 gb:NM_005722.1
200742_s_at	2199.7	4676.19	3969.74	3665	0.60019	3797.04	3566.94	5700.28	0.385893	5721.41	7570.22	7946.85	0.276801	4909.25	7578.38	10074	11064.6	0.198805	gb:BG231932 /DB_XREF=gi:12727071 /DB_XREF=naf34b12.x1 /CLONE=IMAGE:4142926 /FEA=FLmRNA /CNT=360 /TID=Hs.20478.0 /TIER=Stack /STK=23 /UG=Hs.20478 /LL=1200 /UG_GENE=CLN2 /UG_TITLE=ceroid-lipofuscinosis, neuronal 2, late infantile (Jansky-Bielschowsky disease) /FL=gb:AF017456.1 gb:NM_000391.2
200747_s_at	2112.4	1130.84	1003.33	1163.57	1.81545	1421.22	949.813	824.533	2.56194	1171.29	1072.69	862.942	2.4479	1006.53	947.874	637.569	662.174	3.1901	gb:NM_006185.1 /DB_XREF=gi:5453819 /GEN=NUMA1 /FEA=FLmRNA /CNT=432 /TID=Hs.301512.0 /TIER=FL+Stack /STK=128 /UG=Hs.301512 /LL=4926 /DEF=Homo sapiens nuclear mitotic apparatus protein 1 (NUMA1), mRNA. /PROD=nuclear mitotic apparatus protein 1 /FL=gb:NM_006185.1
200756_x_at	193.3	626.466	478.128	407.938	0.473846	715.533	668.501	808.561	0.239067	703.757	698.193	596.261	0.324187	697.319	622.598	813.509	716.277	0.269868	gb:U67280.1 /DB_XREF=gi:2809323 /FEA=FLmRNA /CNT=452 /TID=Hs.7753.0 /TIER=FL /STK=0 /UG=Hs.7753 /LL=813 /UG_GENE=CALU /DEF=Homo sapiens calumenin mRNA, complete cds. /PROD=calumenin /FL=gb:AF013759.1 gb:U67280.1 gb:NM_001219.2
200766_at	626.2	693.647	615.362	822.48	0.761356	501.949	634.884	1257.33	0.49804	915.256	1724.45	1989.02	0.314828	1321.21	2679.19	7923.19	5705.93	0.109746	gb:NM_001909.1 /DB_XREF=gi:4503142 /GEN=CTSD /FEA=FLmRNA /CNT=460 /TID=Hs.79572.0 /TIER=FL+Stack /STK=151 /UG=Hs.79572 /LL=1509 /DEF=Homo sapiens cathepsin D (lysosomal aspartyl protease) (CTSD), mRNA. /PROD=cathepsin D (lysosomal aspartyl protease) /FL=gb:NM_001909.1 gb:M11233.1
200771_at	953.3	502.597	352.364	220.518	4.323	491.526	302.547	446.197	2.1365	611.808	486.362	600.713	1.58695	595.229	446.898	639.285	525.895	1.81272	gb:NM_002293.2 /DB_XREF=gi:9845497 /GEN=LAMC1 /FEA=FLmRNA /CNT=343 /TID=Hs.214982.0 /TIER=FL+Stack /STK=108 /UG=Hs.214982 /LL=3915 /DEF=Homo sapiens laminin, gamma 1 (formerly LAMB2) (LAMC1), mRNA. /PROD=laminin, gamma 1 precursor /FL=gb:NM_002293.2 gb:J03202.1
200782_at	3138.1	3096.44	1717.85	3013.56	1.04133	2495.6	2644.81	2470.09	1.27044	4277.83	7198.04	9437.63	0.332509	8111.54	9122.36	10024.7	10942.6	0.286777	gb:NM_001154.2 /DB_XREF=gi:4809273 /GEN=ANXA5 /FEA=FLmRNA /CNT=343 /TID=Hs.300711.0 /TIER=FL+Stack /STK=127 /UG=Hs.300711 /LL=308 /DEF=Homo sapiens annexin A5 (ANXA5), mRNA. /PROD=annexin V /FL=gb:D00172.1 gb:BC001429.1 gb:M21731.1 gb:BC004993.1 gb:M18366.1 gb:J03745.1 gb:M19384.1 gb:NM_001154.2
200783_s_at	4175.5	3023.45	2085.27	2123.82	1.96603	2720.27	2044.67	1081.02	3.86257	2644.42	1917.53	1650.46	2.52991	2318.03	1709.8	2088.89	1432.93	2.91396	gb:NM_005563.2 /DB_XREF=gi:13518023 /GEN=LAP18 /FEA=FLmRNA /CNT=483 /TID=Hs.81915.0 /TIER=FL+Stack /STK=33 /UG=Hs.81915 /LL=3925 /DEF=Homo sapiens leukemia-associated phosphoprotein p18 (stathmin) (LAP18), mRNA. /PROD=leukemia-associated phosphoprotein p18 /FL=gb:NM_005563.2 gb:J04991.1
200785_s_at	125.9	341.811	277.255	396.525	0.317508	76.1857	9.07942	46.6687	2.69774	39.6244	78.9761	133.217	0.945075	142.682	310.567	418.89	567.134	0.221993	gb:NM_002332.1 /DB_XREF=gi:4758685 /GEN=LRP1 /FEA=FLmRNA /CNT=398 /TID=Hs.89137.0 /TIER=FL+Stack /STK=144 /UG=Hs.89137 /LL=4035 /DEF=Homo sapiens low density lipoprotein-related protein 1 (alpha-2-macroglobulin receptor) (LRP1), mRNA. /PROD=low density lipoprotein-related protein 1(alpha-2-macroglobulin receptor) /FL=gb:NM_002332.1
200787_s_at	373.6	897.16	531.572	574.815	0.649949	859.964	927.377	904.002	0.413273	839.309	879.187	1695.88	0.220299	1408.28	1604.5	1837.69	2126.81	0.175662	gb:BC002426.1 /DB_XREF=gi:12803230 /FEA=FLmRNA /CNT=421 /TID=Hs.194673.0 /TIER=FL /STK=0 /UG=Hs.194673 /LL=8682 /UG_GENE=PEA15 /DEF=Homo sapiens, phosphoprotein enriched in astrocytes 15, clone MGC:1685, mRNA, complete cds. /PROD=phosphoprotein enriched in astrocytes 15 /FL=gb:BC002426.1 gb:NM_003768.1
200788_s_at	1512.5	1922.69	1275.41	1104.3	1.36964	1641.84	2260.7	2407.37	0.628278	2183.32	2457.25	5159.68	0.293138	3195.02	4068.69	5248.05	5853.02	0.258413	gb:NM_003768.1 /DB_XREF=gi:4505704 /GEN=PEA15 /FEA=FLmRNA /CNT=421 /TID=Hs.194673.0 /TIER=FL+Stack /STK=142 /UG=Hs.194673 /LL=8682 /DEF=Homo sapiens phosphoprotein enriched in astrocytes 15 (PEA15), mRNA. /PROD=phosphoprotein enriched in astrocytes 15 /FL=gb:BC002426.1 gb:NM_003768.1
200791_s_at	3447.8	1845.95	1227.46	853.458	4.0398	2996.22	2240.59	1462.16	2.35802	3551.46	5516.16	8223.26	0.419274	4291.56	6542.99	7767.52	7907.87	0.435996	gb:NM_003870.1 /DB_XREF=gi:4506786 /GEN=IQGAP1 /FEA=FLmRNA /CNT=327 /TID=Hs.1742.0 /TIER=FL+Stack /STK=68 /UG=Hs.1742 /LL=8826 /DEF=Homo sapiens IQ motif containing GTPase activating protein 1 (IQGAP1), mRNA. /PROD=IQ motif containing GTPase activating protein 1 /FL=gb:L33075.1 gb:NM_003870.1
200796_s_at	283.4	760.829	577.21	744.708	0.380552	900.249	679.381	930.881	0.304443	690.549	727.145	950.49	0.298162	987.419	959.143	1228.39	899.773	0.314968	gb:BF594446 /DB_XREF=gi:11686770 /DB_XREF=7i06c12.x1 /CLONE=IMAGE:3324694 /FEA=FLmRNA /CNT=367 /TID=Hs.86386.0 /TIER=Stack /STK=16 /UG=Hs.86386 /LL=4170 /UG_GENE=MCL1 /UG_TITLE=myeloid cell leukemia sequence 1 (BCL2-related) /FL=gb:AF118124.1 gb:NM_021960.1
200808_s_at	1180.1	421.454	277.335	469.406	2.51403	1816.13	5003.96	7051.34	0.167358	1278.9	1932.77	2357.1	0.500658	1756.77	2717.76	2505.9	2466.79	0.478395	gb:NM_003461.1 /DB_XREF=gi:4508046 /GEN=ZYX /FEA=FLmRNA /CNT=379 /TID=Hs.75873.0 /TIER=FL+Stack /STK=154 /UG=Hs.75873 /LL=7791 /DEF=Homo sapiens zyxin (ZYX), mRNA. /PROD=zyxin /FL=gb:NM_003461.1
200810_s_at	8555.6	1887.55	1257.8	3610.87	2.3694	5089.72	5127.17	4139.49	2.06682	4897.09	3235.53	3469	2.4663	3112.37	1969.14	3041.4	2476.93	3.45412	gb:NM_001280.1 /DB_XREF=gi:4502846 /GEN=CIRBP /FEA=FLmRNA /CNT=338 /TID=Hs.119475.0 /TIER=FL+Stack /STK=107 /UG=Hs.119475 /LL=1153 /DEF=Homo sapiens cold inducible RNA-binding protein (CIRBP), mRNA. /PROD=cold inducible RNA-binding protein /FL=gb:BC000901.1 gb:BC000403.1 gb:NM_001280.1 gb:AF021336.1 gb:D78134.1
200814_at	14776.4	5467.66	4490.88	6164.16	2.39715	4671.48	3676.64	3102.73	4.76239	5139.49	4351.05	4337.22	3.40688	5671.82	4935.56	5354.2	5127.29	2.88191	gb:NM_006263.1 /DB_XREF=gi:5453989 /GEN=PSME1 /FEA=FLmRNA /CNT=328 /TID=Hs.75348.0 /TIER=FL+Stack /STK=115 /UG=Hs.75348 /LL=5720 /DEF=Homo sapiens proteasome (prosome, macropain) activator subunit 1 (PA28 alpha) (PSME1), mRNA. /PROD=proteasome (prosome, macropain) activatorsubunit 1 (PA28 alpha) /FL=gb:L07633.1 gb:BC000352.1 gb:NM_006263.1
200824_at	10078.6	4560.1	3048.77	3031.66	3.32445	4297.17	3317.97	2524.08	3.99297	5710.74	5131.9	5236.76	1.92459	6798.58	6590.7	7793.42	7359.28	1.36951	gb:NM_000852.2 /DB_XREF=gi:6552334 /GEN=GSTP1 /FEA=FLmRNA /CNT=490 /TID=Hs.226795.0 /TIER=FL+Stack /STK=185 /UG=Hs.226795 /LL=2950 /DEF=Homo sapiens glutathione S-transferase pi (GSTP1), mRNA. /PROD=glutathione transferase /FL=gb:NM_000852.2 gb:U62589.1 gb:U30897.1
200827_at	411	932.765	655.266	692.615	0.593404	779.642	670.001	526.523	0.780593	837.87	883.898	790.151	0.520154	527.849	627.281	711.524	1250.19	0.328749	gb:NM_000302.1 /DB_XREF=gi:4557836 /GEN=PLOD /FEA=FLmRNA /CNT=324 /TID=Hs.75093.0 /TIER=FL+Stack /STK=134 /UG=Hs.75093 /LL=5351 /DEF=Homo sapiens procollagen-lysine, 2-oxoglutarate 5-dioxygenase (lysine hydroxylase, Ehlers-Danlos syndrome type VI) (PLOD), mRNA. /PROD=procollagen-lysine 5-dioxygenase /FL=gb:L06419.1 gb:NM_000302.1
200831_s_at	871.9	16631	13550.4	9773.48	0.0892108	8769.96	12217.8	8364.77	0.104235	12370.6	14706.3	10106.8	0.086269	6188.07	5080.96	3813.56	5729.99	0.152164	gb:AA678241 /DB_XREF=gi:2658763 /DB_XREF=zi27a06.s1 /CLONE=IMAGE:431986 /FEA=FLmRNA /CNT=468 /TID=Hs.119597.0 /TIER=Stack /STK=8 /UG=Hs.119597 /LL=6319 /UG_GENE=SCD /UG_TITLE=stearoyl-CoA desaturase (delta-9-desaturase) /FL=gb:AB032261.1 gb:AF097514.1 gb:NM_005063.1
200832_s_at	3145.3	22822.9	20736.7	16403	0.191751	13718	19269.4	16713.2	0.188193	14747.8	17857.2	13435.5	0.234103	9852.63	9473.32	7696.59	10001.9	0.31447	gb:AB032261.1 /DB_XREF=gi:7415720 /GEN=Scd /FEA=FLmRNA /CNT=468 /TID=Hs.119597.0 /TIER=FL+Stack /STK=95 /UG=Hs.119597 /LL=6319 /DEF=Homo sapiens Scd mRNA for stearoyl-CoA desaturase, complete cds. /PROD=stearoyl-CoA desaturase /FL=gb:AB032261.1 gb:AF097514.1 gb:NM_005063.1
200835_s_at	78.5	599.387	445.95	366.851	0.213983	276.287	165.981	118.503	0.662432	695.629	511.117	127.034	0.617944	651.419	466.656	150.444	160.417	0.48935	gb:AI553791 /DB_XREF=gi:4486154 /DB_XREF=tn29a04.x1 /CLONE=IMAGE:2169006 /FEA=FLmRNA /CNT=339 /TID=Hs.239298.0 /TIER=Stack /STK=16 /UG=Hs.239298 /LL=4134 /UG_GENE=MAP4 /UG_TITLE=microtubule-associated protein 4 /FL=gb:NM_002375.1 gb:U19727.1 gb:M64571.1
200838_at	1271	4956.82	4324.82	8661.35	0.146744	1628.44	1558.51	2821.86	0.450412	2340.04	5410.72	10184	0.124804	6392.42	13389.4	23100.1	20914.7	0.0607705	gb:NM_001908.1 /DB_XREF=gi:4503138 /GEN=CTSB /FEA=FLmRNA /CNT=376 /TID=Hs.297939.0 /TIER=FL+Stack /STK=209 /UG=Hs.297939 /LL=1508 /DEF=Homo sapiens cathepsin B (CTSB), mRNA. /PROD=cathepsin B /FL=gb:L16510.1 gb:M14221.1 gb:NM_001908.1
200839_s_at	2610.8	9244.07	8771.65	18256.7	0.143005	2720.27	3315.11	5518.52	0.473098	4193.24	9015.95	17222.4	0.151593	12564.5	19200.4	28903.1	26504.8	0.0985029	gb:NM_001908.1 /DB_XREF=gi:4503138 /GEN=CTSB /FEA=FLmRNA /CNT=376 /TID=Hs.297939.0 /TIER=FL+Stack /STK=209 /UG=Hs.297939 /LL=1508 /DEF=Homo sapiens cathepsin B (CTSB), mRNA. /PROD=cathepsin B /FL=gb:L16510.1 gb:M14221.1 gb:NM_001908.1
200841_s_at	410	2191.32	2187.94	2292.57	0.178838	1743.17	912.369	850.477	0.482082	1909.93	1641.02	1109.43	0.36956	1430.33	1076.23	1050.25	765.159	0.535837	gb:AI142677 /DB_XREF=gi:3659036 /DB_XREF=ok33h03.s1 /CLONE=IMAGE:1509653 /FEA=FLmRNA /CNT=367 /TID=Hs.55921.0 /TIER=Stack /STK=9 /UG=Hs.55921 /LL=2058 /UG_GENE=EPRS /UG_TITLE=glutamyl-prolyl-tRNA synthetase /FL=gb:NM_004446.1
200859_x_at	1919.8	2263.47	1994.55	2131.89	0.900514	4084	12123.7	17509	0.109646	4060.91	5953.53	7149.86	0.268509	3279.56	3278.08	3369.91	3771.61	0.509013	gb:NM_001456.1 /DB_XREF=gi:4503744 /GEN=FLNA /FEA=FLmRNA /CNT=439 /TID=Hs.195464.0 /TIER=FL /STK=2 /UG=Hs.195464 /LL=2316 /DEF=Homo sapiens filamin A, alpha (actin-binding protein-280) (FLNA), mRNA. /PROD=filamin 1 (actin-binding protein-280) /FL=gb:NM_001456.1
200862_at	1205.7	6594.29	3697.03	2407.19	0.500873	9557.87	7967.08	6557.38	0.183869	7791.78	7540.84	5672.93	0.212536	6621.59	4557.01	3170.76	2945.09	0.409393	gb:NM_014762.1 /DB_XREF=gi:13375617 /GEN=KIAA0018 /FEA=FLmRNA /CNT=470 /TID=Hs.75616.0 /TIER=FL+Stack /STK=146 /UG=Hs.75616 /LL=9800 /DEF=Homo sapiens seladin-1 (KIAA0018), mRNA. /PROD=seladin-1 /FL=gb:AF261758.1 gb:BC004375.1 gb:NM_014762.1
200864_s_at	2040.9	821.358	517.952	658.457	3.09952	986.526	1672.71	2012.99	1.01387	851.248	897.775	867.229	2.35336	1038.14	618.134	806.154	690.171	2.95709	gb:NM_004663.1 /DB_XREF=gi:4758983 /GEN=RAB11A /FEA=FLmRNA /CNT=393 /TID=Hs.75618.0 /TIER=FL+Stack /STK=36 /UG=Hs.75618 /LL=8766 /DEF=Homo sapiens RAB11A, member RAS oncogene family (RAB11A), mRNA. /PROD=RAB11A, member RAS oncogene family /FL=gb:NM_004663.1 gb:AF000231.1
200866_s_at	3859.8	7227.41	6888.77	7362.05	0.524284	4700.6	6321.3	11147.8	0.346238	6147.37	7773.66	12238.6	0.315378	6489.77	14285.1	28622.9	24758.3	0.155899	gb:M32221.1 /DB_XREF=gi:337761 /GEN=PSAP /FEA=FLmRNA /CNT=481 /TID=Hs.78575.0 /TIER=FL /STK=0 /UG=Hs.78575 /LL=5660 /UG_TITLE=prosaposin (variant Gaucher disease and variant metachromatic leukodystrophy) /DEF=Human saposin proteins A-D mRNA, complete cds. /FL=gb:M81355.1 gb:J03077.1 gb:NM_002778.1 gb:D00422.1 gb:BC004275.1 gb:M60255.1 gb:M60258.1 gb:M60257.1 gb:M32221.1
200871_s_at	9820.9	15062.9	15738.4	16902.4	0.581037	9469.53	12269.2	20558.6	0.477702	11908.6	15644.7	20402.1	0.481368	12970.2	22795.6	35491.3	30688.6	0.320018	gb:NM_002778.1 /DB_XREF=gi:11386146 /GEN=PSAP /FEA=FLmRNA /CNT=481 /TID=Hs.78575.0 /TIER=FL+Stack /STK=343 /UG=Hs.78575 /LL=5660 /DEF=Homo sapiens prosaposin (variant Gaucher disease and variant metachromatic leukodystrophy) (PSAP), mRNA. /PROD=prosaposin (variant Gaucher disease and variantmetachromatic leukodystrophy) /FL=gb:M81355.1 gb:J03077.1 gb:NM_002778.1 gb:D00422.1 gb:BC004275.1 gb:M6025…
200872_at	3100.9	5177.1	2946.66	4127.97	0.751192	6157.64	7695.9	5066.24	0.612071	4448.26	7678.41	10979.4	0.282428	8793.83	10668.5	10638.7	13359.8	0.232107	gb:NM_002966.1 /DB_XREF=gi:4506760 /GEN=S100A10 /FEA=FLmRNA /CNT=382 /TID=Hs.119301.0 /TIER=FL+Stack /STK=181 /UG=Hs.119301 /LL=6281 /DEF=Homo sapiens S100 calcium-binding protein A10 (annexin II ligand, calpactin I, light polypeptide (p11)) (S100A10), mRNA. /PROD=S100 calcium-binding protein A10 /FL=gb:M81457.1 gb:M38591.1 gb:NM_002966.1
200878_at	108.6	179.807	393.701	1977	0.0549317	236.912	74.0611	51.3434	2.11517	371.521	732.456	818.427	0.132694	70.3199	70.0313	299.09	309.484	0.350907	gb:AF052094.1 /DB_XREF=gi:3360400 /FEA=FLmRNA /CNT=412 /TID=Hs.8136.0 /TIER=Stack /STK=168 /UG=Hs.8136 /LL=2034 /UG_GENE=EPAS1 /UG_TITLE=endothelial PAS domain protein 1 /DEF=Homo sapiens clone 23698 mRNA sequence. /FL=gb:U51626.1 gb:U81984.1 gb:NM_001430.1
200880_at	5717	3991.82	3236.19	2686.57	2.12799	2871.56	1981.19	2313.72	2.47091	2804.36	2131.07	1777.41	3.21648	3456.62	2435.43	2925.69	2397.55	2.38452	gb:AL534104 /DB_XREF=gi:12797597 /DB_XREF=AL534104 /CLONE=CS0DF005YF01 (3 prime) /FEA=FLmRNA /CNT=336 /TID=Hs.94.0 /TIER=Stack /STK=56 /UG=Hs.94 /LL=3301 /UG_GENE=DNAJA1 /UG_TITLE=DnaJ (Hsp40) homolog, subfamily A, member 1 /FL=gb:D13388.1 gb:L08069.1 gb:NM_001539.1
200884_at	420.4	1047.73	599.512	624.788	0.672868	2127.33	3804.88	1553.16	0.270674	655.496	648.255	478.79	0.878047	230.316	125.134	135.163	76.9547	5.46295	gb:NM_001823.1 /DB_XREF=gi:4502850 /GEN=CKB /FEA=FLmRNA /CNT=452 /TID=Hs.173724.0 /TIER=FL+Stack /STK=171 /UG=Hs.173724 /LL=1152 /DEF=Homo sapiens creatine kinase, brain (CKB), mRNA. /PROD=creatine kinase, brain /FL=gb:L47647.1 gb:BC004914.1 gb:NM_001823.1 gb:BC001190.1 gb:M16364.1 gb:M16451.1
200894_s_at	1743.8	2726.05	2239.55	941.666	1.85182	1064.37	581.984	390.101	4.47013	1022.78	912.165	826.753	2.10922	1027.11	1190.68	898.66	989.818	1.76174	gb:AA894574 /DB_XREF=gi:3030975 /DB_XREF=of91h10.s1 /CLONE=IMAGE:1437763 /FEA=FLmRNA /CNT=406 /TID=Hs.848.0 /TIER=Stack /STK=9 /UG=Hs.848 /LL=2288 /UG_GENE=FKBP4 /UG_TITLE=FK506-binding protein 4 (59kD) /FL=gb:M88279.1 gb:BC001786.1 gb:NM_002014.1
200895_s_at	4105.5	4784.98	4115.02	2149.91	1.90961	1732.09	1016.6	702.68	5.84263	1826.7	1439.3	1159.14	3.54186	1504.81	2042.47	1602.99	1741.66	2.35724	gb:NM_002014.1 /DB_XREF=gi:4503728 /GEN=FKBP4 /FEA=FLmRNA /CNT=406 /TID=Hs.848.0 /TIER=FL+Stack /STK=112 /UG=Hs.848 /LL=2288 /DEF=Homo sapiens FK506-binding protein 4 (59kD) (FKBP4), mRNA. /PROD=FK506-binding protein 4 (59kD) /FL=gb:M88279.1 gb:BC001786.1 gb:NM_002014.1
200900_s_at	1865.8	3842.66	3104.69	2857.2	0.653017	3973.4	3765.71	4201.35	0.444095	4777.45	5036.05	5851.82	0.318841	4943.06	5762.4	7102	6354.25	0.29363	gb:AI583537 /DB_XREF=gi:4569434 /DB_XREF=ts12d03.x1 /CLONE=IMAGE:2228357 /FEA=FLmRNA /CNT=413 /TID=Hs.75709.0 /TIER=Stack /STK=18 /UG=Hs.75709 /LL=4074 /UG_GENE=M6PR /UG_TITLE=mannose-6-phosphate receptor (cation dependent) /FL=gb:NM_002355.2 gb:M16985.1
200904_at	6687.9	977.084	537.307	441.281	15.1556	1667.81	2354.12	3940.74	1.69712	1822.38	1921.29	2061.15	3.24474	2114.83	1789.79	3904.6	3436.48	1.94615	gb:X56841.1 /DB_XREF=gi:433491 /GEN=HLA-E /FEA=FLmRNA /CNT=466 /TID=Hs.181392.0 /TIER=Stack /STK=261 /UG=Hs.181392 /LL=3133 /DEF=H.sapiens HLA-E gene. /PROD=HLA-E /FL=gb:BC002578.1 gb:NM_005516.1
200905_x_at	18516.5	3789.53	1940.39	1948.79	9.50152	6205.95	7603.45	9087.23	2.03764	7604.58	9150.86	10235.8	1.809	8567.93	8209.61	13014.6	11985.9	1.54486	gb:NM_005516.1 /DB_XREF=gi:5031744 /GEN=HLA-E /FEA=FLmRNA /CNT=466 /TID=Hs.181392.0 /TIER=FL+Stack /STK=22 /UG=Hs.181392 /LL=3133 /DEF=Homo sapiens major histocompatibility complex, class I, E (HLA-E), mRNA. /PROD=major histocompatibility complex, class I, E /FL=gb:BC002578.1 gb:NM_005516.1
200910_at	10622.8	8724.61	7371.04	6315.71	1.68197	6592.83	4627.05	3459.41	3.0707	5821.66	4886.75	4386.51	2.4217	6156.79	5694.27	5822.21	5666.5	1.87467	gb:NM_005998.1 /DB_XREF=gi:5174726 /GEN=CCT3 /FEA=FLmRNA /CNT=496 /TID=Hs.1708.0 /TIER=FL /STK=0 /UG=Hs.1708 /LL=7203 /DEF=Homo sapiens chaperonin containing TCP1, subunit 3 (gamma) (CCT3), mRNA. /PROD=chaperonin containing TCP1, subunit 3 (gamma) /FL=gb:NM_005998.1
200917_s_at	337.8	854.34	984.053	814.817	0.414572	1082.73	849.114	915.455	0.368997	2189.67	1155.77	1056.26	0.319809	1181.64	1017.32	1569.81	964.696	0.350162	gb:BG474541 /DB_XREF=gi:13406818 /DB_XREF=602517313F1 /CLONE=IMAGE:4649162 /FEA=FLmRNA /CNT=366 /TID=Hs.75730.0 /TIER=Stack /STK=9 /UG=Hs.75730 /LL=6734 /UG_GENE=SRPR /UG_TITLE=signal recognition particle receptor (docking protein) /FL=gb:NM_003139.1 gb:BC001162.1
200920_s_at	6621.7	2659.53	2575.03	4192.62	1.57937	1721.58	1488.65	1486.31	4.45513	2863.12	5471.11	5549.03	1.19331	1835.75	1786.86	1802.14	1802.27	3.67409	gb:AL535380 /DB_XREF=gi:12798873 /DB_XREF=AL535380 /CLONE=CS0DF009YN13 (5 prime) /FEA=FLmRNA /CNT=488 /TID=Hs.77054.0 /TIER=Stack /STK=181 /UG=Hs.77054 /LL=694 /UG_GENE=BTG1 /UG_TITLE=B-cell translocation gene 1, anti-proliferative /FL=gb:NM_001731.1
200923_at	1411.8	275.098	176.102	137.121	10.296	140.294	173.86	349.353	4.04118	288.293	101.847	80.2105	17.6012	401.093	150.673	222.111	201.127	7.01946	gb:NM_005567.2 /DB_XREF=gi:6006016 /GEN=LGALS3BP /FEA=FLmRNA /CNT=485 /TID=Hs.79339.0 /TIER=FL+Stack /STK=202 /UG=Hs.79339 /LL=3959 /DEF=Homo sapiens lectin, galactoside-binding, soluble, 3 binding protein (galectin 6 binding protein) (LGALS3BP), mRNA. /PROD=galectin 6 binding protein /FL=gb:BC002403.1 gb:L13210.1 gb:NM_005567.2 gb:BC002998.1
200924_s_at	1270.2	1383.64	1821.79	4096.83	0.310045	1183.4	799.289	886.628	1.43262	1303.96	1278.61	1553.43	0.817675	1280.13	996.464	1574.31	946.082	1.34259	gb:NM_002394.1 /DB_XREF=gi:4505140 /GEN=SLC3A2 /FEA=FLmRNA /CNT=458 /TID=Hs.79748.0 /TIER=FL+Stack /STK=220 /UG=Hs.79748 /LL=6520 /DEF=Homo sapiens solute carrier family 3 (activators of dibasic and neutral amino acid transport), member 2 (SLC3A2), mRNA. /PROD=antigen identified by monoclonal antibodies 4F2,TRA1.10, TROP4, and T43 /FL=gb:BC001061.1 gb:J03569.1 gb:NM_002394.1 gb:AB018010.1 gb:J027…
200931_s_at	5606.5	3727.69	4805.97	6348.32	0.883148	10194.2	18565.1	24669.6	0.227263	5170.56	6512.36	6438.43	0.870786	3679.02	3360.92	2822.07	2974.45	1.88489	gb:NM_014000.1 /DB_XREF=gi:7669549 /GEN=VCL /FEA=FLmRNA /CNT=341 /TID=Hs.75350.0 /TIER=FL+Stack /STK=53 /UG=Hs.75350 /LL=7414 /DEF=Homo sapiens vinculin (VCL), transcript variant meta-VCL, mRNA. /PROD=VCL isoform meta-VCL /FL=gb:NM_014000.1
200940_s_at	1987.7	604.728	359.771	412.259	4.82148	905.791	679.981	633.884	3.13575	1037.09	954.051	780.671	2.54614	1080.2	1058.81	965.587	1211.6	1.64056	gb:AB036737.1 /DB_XREF=gi:8096339 /FEA=FLmRNA /CNT=318 /TID=Hs.194369.0 /TIER=FL+Stack /STK=87 /UG=Hs.194369 /LL=473 /UG_GENE=RERE /DEF=Homo sapiens mRNA for RERE, complete cds. /PROD=RERE /FL=gb:NM_012102.1 gb:AF118275.1 gb:AB036737.1
200941_at	4845.2	2097.81	1193.93	1028.81	4.7095	2857.67	1989.07	1827.33	2.65152	2664.4	1800.17	1631.17	2.97039	2688.08	2358.16	2074.26	1490.82	3.25003	gb:AK026575.1 /DB_XREF=gi:10439459 /FEA=FLmRNA /CNT=478 /TID=Hs.250899.0 /TIER=Stack /STK=81 /UG=Hs.250899 /LL=3281 /UG_GENE=HSBP1 /UG_TITLE=heat shock factor binding protein 1 /DEF=Homo sapiens cDNA: FLJ22922 fis, clone KAT06722. /FL=gb:AF068754.1 gb:NM_001537.1
200951_s_at	1045.5	1184.34	861.793	587.695	1.77898	1232.04	570.203	442.846	2.36086	1380.76	1012.47	730.715	1.43079	762.494	333.545	286.26	164.427	6.35843	gb:AW026491 /DB_XREF=gi:5880021 /DB_XREF=wv14b06.x1 /CLONE=IMAGE:2529491 /FEA=FLmRNA /CNT=309 /TID=Hs.75586.0 /TIER=Stack /STK=15 /UG=Hs.75586 /LL=894 /UG_GENE=CCND2 /UG_TITLE=cyclin D2 /FL=gb:M90813.1 gb:NM_001759.1 gb:D13639.1
200952_s_at	324.7	1048.76	756.817	555.086	0.584954	1121.36	361.601	411.292	0.789462	1210.07	1012.73	505.499	0.642336	717.655	306.103	230.283	97.3095	3.33678	gb:AI635187 /DB_XREF=gi:4686517 /DB_XREF=tz22b10.x1 /CLONE=IMAGE:2289307 /FEA=FLmRNA /CNT=309 /TID=Hs.75586.0 /TIER=Stack /STK=8 /UG=Hs.75586 /LL=894 /UG_GENE=CCND2 /UG_TITLE=cyclin D2 /FL=gb:M90813.1 gb:NM_001759.1 gb:D13639.1
200953_s_at	14598.9	7843	5370.6	4976.62	2.9335	7594.66	4901.69	2993.81	4.87636	8570.39	7647.66	5386.96	2.71004	5643.73	2847.21	2365.84	1256.47	11.6189	gb:NM_001759.1 /DB_XREF=gi:4502616 /GEN=CCND2 /FEA=FLmRNA /CNT=309 /TID=Hs.75586.0 /TIER=FL+Stack /STK=68 /UG=Hs.75586 /LL=894 /DEF=Homo sapiens cyclin D2 (CCND2), mRNA. /PROD=cyclin D2 /FL=gb:M90813.1 gb:NM_001759.1 gb:D13639.1
200958_s_at	5751	11492.3	9804.29	10150.4	0.566576	5666.11	6632.03	7605.37	0.756177	8541.43	11479.3	14821.2	0.388025	10040.3	13155.2	19386.2	18946.5	0.30354	gb:NM_005625.1 /DB_XREF=gi:5032082 /GEN=SDCBP /FEA=FLmRNA /CNT=401 /TID=Hs.8180.0 /TIER=FL+Stack /STK=187 /UG=Hs.8180 /LL=6386 /DEF=Homo sapiens syndecan binding protein (syntenin) (SDCBP), mRNA. /PROD=syndecan binding protein (syntenin) /FL=gb:NM_005625.1 gb:AF000652.1
200962_at	4509.5	3057.75	2618.19	995.063	4.53187	2125.42	1654.11	1610.5	2.80006	2062.67	1511.08	1071.01	4.21051	1483.01	1022.59	1275.79	830.839	5.42765	gb:AI348010 /DB_XREF=gi:4085216 /DB_XREF=qp61b10.x1 /CLONE=IMAGE:1927483 /FEA=FLmRNA /CNT=489 /TID=Hs.184014.0 /TIER=Stack /STK=12 /UG=Hs.184014 /LL=6160 /UG_GENE=RPL31 /UG_TITLE=ribosomal protein L31 /FL=gb:NM_000993.1
200965_s_at	5733.4	921.615	565.422	684.952	8.37052	1227.33	1779.87	3981.26	1.4401	1130.57	767.49	536.33	10.6901	1320.07	474.852	308.815	167.53	34.2232	gb:NM_006720.1 /DB_XREF=gi:5921987 /GEN=ABLIM /FEA=FLmRNA /CNT=303 /TID=Hs.158203.0 /TIER=FL+Stack /STK=78 /UG=Hs.158203 /LL=3983 /DEF=Homo sapiens actin binding LIM protein 1 (ABLIM), transcript variant ABLIM-s, mRNA. /PROD=actin-binding LIM protein 1, isoform s /FL=gb:D31883.1 gb:NM_006720.1
200968_s_at	6873.1	5220.49	3026.95	1871.43	3.67265	6728.41	7677.14	6040.6	1.13782	15629.6	12672.1	8806.42	0.780465	9936.02	8226	7077.98	8046.57	0.854165	gb:NM_000942.1 /DB_XREF=gi:4758949 /GEN=PPIB /FEA=FLmRNA /CNT=366 /TID=Hs.699.0 /TIER=FL+Stack /STK=95 /UG=Hs.699 /LL=5479 /DEF=Homo sapiens peptidylprolyl isomerase B (cyclophilin B) (PPIB), mRNA. /PROD=peptidylprolyl isomerase B (cyclophilin B) /FL=gb:BC001125.1 gb:M63573.1 gb:NM_000942.1 gb:M60857.1
200972_at	5860.2	2874.85	1440.52	1490.56	3.93155	3293.36	1934.07	1774.03	3.30332	3614.03	2986.96	2038.24	2.87513	3661.37	3080.5	3534.98	2866.47	2.0444	gb:BC000704.1 /DB_XREF=gi:12653830 /FEA=FLmRNA /CNT=371 /TID=Hs.100090.0 /TIER=FL+Stack /STK=75 /UG=Hs.100090 /LL=10099 /UG_GENE=TSPAN-3 /DEF=Homo sapiens, tetraspan 3, clone MGC:965, mRNA, complete cds. /PROD=tetraspan 3 /FL=gb:AF133423.1 gb:BC000704.1 gb:AF054840.1 gb:NM_005724.1 gb:BC004280.1
200973_s_at	2667.5	1400.88	781.349	735.577	3.6264	1700.07	858.043	810.665	3.29051	2077.83	1326.49	1142.32	2.33516	2042.06	1675.63	2257.39	1681.73	1.58616	gb:NM_005724.1 /DB_XREF=gi:5032200 /GEN=TSPAN-3 /FEA=FLmRNA /CNT=371 /TID=Hs.100090.0 /TIER=FL /STK=0 /UG=Hs.100090 /LL=10099 /DEF=Homo sapiens tetraspan 3 (TSPAN-3), mRNA. /PROD=tetraspan 3 /FL=gb:AF133423.1 gb:BC000704.1 gb:AF054840.1 gb:NM_005724.1 gb:BC004280.1
200974_at	550.8	396.062	329.106	291.606	1.88885	99.3475	124.185	179.195	3.07374	374.654	385.972	355.795	1.54808	321.054	373.134	524.715	345.653	1.59351	gb:NM_001613.1 /DB_XREF=gi:4501882 /GEN=ACTA2 /FEA=FLmRNA /CNT=478 /TID=Hs.195851.0 /TIER=FL+Stack /STK=231 /UG=Hs.195851 /LL=59 /DEF=Homo sapiens actin, alpha 2, smooth muscle, aorta (ACTA2), mRNA. /PROD=alpha 2 actin /FL=gb:J05192.1 gb:NM_001613.1
200982_s_at	8653.8	1469.56	521.457	489.705	17.6714	1695.28	1002.19	766.411	11.2913	4248.53	6430.72	7055.3	1.22657	5075.29	6209.29	6077.17	7282.93	1.18823	gb:NM_001155.2 /DB_XREF=gi:4809274 /GEN=ANXA6 /FEA=FLmRNA /CNT=311 /TID=Hs.118796.0 /TIER=FL+Stack /STK=74 /UG=Hs.118796 /LL=309 /DEF=Homo sapiens annexin A6 (ANXA6), transcript variant 1, mRNA. /PROD=annexin VI isoform 1 /FL=gb:D00510.1 gb:J03578.1 gb:NM_001155.2
200983_x_at	2049.9	4631.13	3964.41	4523.03	0.453214	2122.94	1492.1	1486.47	1.37904	3409.39	4091.34	5338.32	0.383997	3551.2	4391.7	9082.53	8068.37	0.254066	gb:BF983379 /DB_XREF=gi:12386191 /DB_XREF=602305270F1 /CLONE=IMAGE:4396576 /FEA=FLmRNA /CNT=428 /TID=Hs.119663.0 /TIER=Stack /STK=83 /UG=Hs.119663 /LL=966 /UG_GENE=CD59 /UG_TITLE=CD59 antigen p18-20 (antigen identified by monoclonal antibodies 16.3A5, EJ16, EJ30, EL32 and G344) /FL=gb:NM_000611.1 gb:M34671.1
200986_at	1681.2	521.243	232.812	103.534	16.2382	717.188	737.459	609.81	2.75692	996.029	682.946	471.947	3.56226	731.621	675.286	1190.39	913.847	1.8397	gb:NM_000062.1 /DB_XREF=gi:4557378 /GEN=SERPING1 /FEA=FLmRNA /CNT=481 /TID=Hs.151242.0 /TIER=FL+Stack /STK=245 /UG=Hs.151242 /LL=710 /DEF=Homo sapiens serine (or cysteine) proteinase inhibitor, clade G (C1 inhibitor), member 1 (SERPING1), mRNA. /PROD=complement component 1 inhibitor precursor /FL=gb:M13690.1 gb:M13656.1 gb:NM_000062.1
200998_s_at	328.4	262.542	399.515	239.513	1.37112	196.875	128.087	114.685	2.86349	808.236	1562.48	1666.53	0.197056	354.703	327.032	338.724	225.794	1.45442	gb:AW029619 /DB_XREF=gi:5888375 /DB_XREF=wx14e05.x1 /CLONE=IMAGE:2543648 /FEA=FLmRNA /CNT=354 /TID=Hs.74368.0 /TIER=Stack /STK=24 /UG=Hs.74368 /LL=10970 /UG_GENE=P63 /UG_TITLE=transmembrane protein (63kD), endoplasmic reticulumGolgi intermediate compartment /FL=gb:NM_006825.1
200999_s_at	696.7	574.651	591.866	542.532	1.28416	438.006	294.969	274.714	2.53609	2656.78	5625.55	6823.74	0.102099	1039.69	923.725	1021.81	1005.25	0.693058	gb:NM_006825.1 /DB_XREF=gi:5803112 /GEN=P63 /FEA=FLmRNA /CNT=354 /TID=Hs.74368.0 /TIER=FL+Stack /STK=141 /UG=Hs.74368 /LL=10970 /DEF=Homo sapiens transmembrane protein (63kD), endoplasmic reticulumGolgi intermediate compartment (P63), mRNA. /PROD=transmembrane protein (63kD), endoplasmicreticulumGolgi intermediate compartment /FL=gb:NM_006825.1
201000_at	2351.4	4295.87	6574.72	9613.21	0.244601	3254.06	2501.79	2509.36	0.937052	2889.45	2592.68	2695.83	0.872236	2817.7	2663.9	2330.86	2503.26	0.939335	gb:NM_001605.1 /DB_XREF=gi:4501840 /GEN=AARS /FEA=FLmRNA /CNT=322 /TID=Hs.75102.0 /TIER=FL+Stack /STK=59 /UG=Hs.75102 /LL=16 /DEF=Homo sapiens alanyl-tRNA synthetase (AARS), mRNA. /PROD=alanyl-tRNA synthetase /FL=gb:D32050.1 gb:NM_001605.1
201001_s_at	1788.8	4833.23	5133.25	7322.83	0.244277	2395.51	2288.69	2185.09	0.818638	2900.96	3185.17	3260.11	0.548694	2585.67	2430.75	3546.91	3319.87	0.538816	gb:BG164064 /DB_XREF=gi:12670767 /DB_XREF=602341091F1 /CLONE=IMAGE:4449022 /FEA=FLmRNA /CNT=348 /TID=Hs.75875.0 /TIER=Stack /STK=35 /UG=Hs.75875 /LL=7335 /UG_GENE=UBE2V1 /UG_TITLE=ubiquitin-conjugating enzyme E2 variant 1 /FL=gb:BC000468.1 gb:NM_003349.2 gb:U39361.1
201005_at	1217.7	1567.76	2211.91	3941.61	0.308935	1024.91	9529.72	22209.6	0.0548275	1065.2	2486.03	4049.35	0.300715	2546.71	3617.7	8383.02	5120.1	0.237827	gb:NM_001769.1 /DB_XREF=gi:4502692 /GEN=CD9 /FEA=FLmRNA /CNT=342 /TID=Hs.1244.0 /TIER=FL+Stack /STK=126 /UG=Hs.1244 /LL=928 /DEF=Homo sapiens CD9 antigen (p24) (CD9), mRNA. /PROD=CD9 antigen (p24) /FL=gb:NM_001769.1 gb:L34068.1 gb:M38690.1
201012_at	8826.1	2530.69	1544.06	1714.91	5.1467	2152.64	2208.63	2731.17	3.23162	15366.7	18854	17741.3	0.497488	9239.52	11157.4	12765.4	12457.7	0.708488	gb:NM_000700.1 /DB_XREF=gi:4502100 /GEN=ANXA1 /FEA=FLmRNA /CNT=457 /TID=Hs.78225.0 /TIER=FL+Stack /STK=162 /UG=Hs.78225 /LL=301 /DEF=Homo sapiens annexin A1 (ANXA1), mRNA. /PROD=annexin I /FL=gb:BC001275.1 gb:NM_000700.1
201015_s_at	3334.5	908.966	491.031	259.567	12.8464	1141.54	1387.13	1255.61	2.65567	867.588	776.398	502.202	6.63976	1393.82	1154.97	991.819	1325.86	2.51497	gb:NM_021991.1 /DB_XREF=gi:12056467 /GEN=JUP /FEA=FLmRNA /CNT=297 /TID=Hs.2340.0 /TIER=FL+Stack /STK=112 /UG=Hs.2340 /LL=3728 /DEF=Homo sapiens junction plakoglobin (JUP), transcript variant 2, mRNA. /PROD=junction plakoglobin, isoform 1 /FL=gb:BC000441.1 gb:NM_021991.1
201023_at	8291.4	4250.52	2974.86	4083.79	2.03032	4141.57	4235.36	3834.86	2.16211	4456.39	3663.22	3681.11	2.25242	3861.31	2469.54	2868.98	2634.47	3.14727	gb:NM_005642.1 /DB_XREF=gi:5032148 /GEN=TAF2F /FEA=FLmRNA /CNT=272 /TID=Hs.155188.0 /TIER=FL+Stack /STK=77 /UG=Hs.155188 /LL=6879 /DEF=Homo sapiens TATA box binding protein (TBP)-associated factor, RNA polymerase II, F, 55kD (TAF2F), mRNA. /PROD=TATA box binding protein (TBP)-associatedfactor, RNA polymerase II, F, 55kD /FL=gb:NM_005642.1 gb:U18062.1
201028_s_at	10291.8	3270.16	1524.55	1845.18	5.57767	3850.31	3581.87	4389.67	2.34455	5809.97	3777.32	2486.69	4.13876	5724.58	4300.15	6794	6586.63	1.56253	gb:U82164.1 /DB_XREF=gi:2149134 /GEN=CD99 /FEA=FLmRNA /CNT=319 /TID=Hs.177543.0 /TIER=FL /STK=0 /UG=Hs.177543 /LL=4267 /DEF=Human transmembrane protein CD99 type II mRNA, complete cds. /PROD=CD99 typeII /FL=gb:BC002584.1 gb:NM_002414.1 gb:M16279.1 gb:BC003147.1 gb:U82164.1
201029_s_at	17859.6	5255.25	2801.39	3096.39	5.76789	5966.06	6081.64	6996.34	2.55271	9227.49	6901.5	4753.6	3.75707	8437.17	7125.92	10394.4	10708.7	1.66776	gb:NM_002414.1 /DB_XREF=gi:4505182 /GEN=MIC2 /FEA=FLmRNA /CNT=319 /TID=Hs.177543.0 /TIER=FL+Stack /STK=24 /UG=Hs.177543 /LL=4267 /DEF=Homo sapiens antigen identified by monoclonal antibodies 12E7, F21 and O13 (MIC2), mRNA. /PROD=antigen identified by monoclonal antibodies12E7, F21 and O13 /FL=gb:BC002584.1 gb:NM_002414.1 gb:M16279.1 gb:BC003147.1 gb:U82164.1
201036_s_at	4213.5	2891.34	1946.2	1363.71	3.08974	3439.69	2297.09	1613.23	2.61185	2588.46	1935.51	1780.87	2.36598	2035.11	1850.08	1634.29	1697.92	2.48156	gb:NM_005327.1 /DB_XREF=gi:4885386 /GEN=HADHSC /FEA=FLmRNA /CNT=327 /TID=Hs.8110.0 /TIER=FL /STK=0 /UG=Hs.8110 /LL=3033 /DEF=Homo sapiens L-3-hydroxyacyl-Coenzyme A dehydrogenase, short chain (HADHSC), mRNA. /PROD=L-3-hydroxyacyl-Coenzyme A dehydrogenase, shortchain /FL=gb:BC000306.1 gb:NM_005327.1
201039_s_at	1722.6	4155.04	4677.98	7571.89	0.227499	1751.11	1370.92	1145.6	1.50366	1416.66	1782.19	1707.34	1.00894	1694.13	2525.96	2256.01	2278.68	0.755965	gb:BF572938 /DB_XREF=gi:11646661 /DB_XREF=602078949F2 /CLONE=IMAGE:4253100 /FEA=FLmRNA /CNT=429 /TID=Hs.180455.0 /TIER=Stack /STK=50 /UG=Hs.180455 /LL=5886 /UG_GENE=RAD23A /UG_TITLE=RAD23 (S. cerevisiae) homolog A /FL=gb:D21235.1 gb:NM_005053.1
201041_s_at	23071	3212.25	6423.31	9160.76	2.51846	829.853	687.71	2224.28	10.3723	419.443	1082.62	6034	3.8235	573.095	1255.15	2206.24	5860.21	3.93689	gb:NM_004417.2 /DB_XREF=gi:7108342 /GEN=DUSP1 /FEA=FLmRNA /CNT=409 /TID=Hs.171695.0 /TIER=FL+Stack /STK=99 /UG=Hs.171695 /LL=1843 /DEF=Homo sapiens dual specificity phosphatase 1 (DUSP1), mRNA. /PROD=dual specificity phosphatase 1 /FL=gb:NM_004417.2
201042_at	63.6	510.749	812.411	913.296	0.0696379	89.0074	27.8386	9.58306	6.63671	79.7568	140.992	127.117	0.500328	57.8241	41.4187	29.5821	15.285	4.16094	gb:AL031651 /DB_XREF=gi:6065866 /FEA=FLmRNA /CNT=453 /TID=Hs.8265.0 /TIER=Stack /STK=206 /UG=Hs.8265 /LL=7052 /UG_GENE=TGM2 /UG_TITLE=transglutaminase 2 (C polypeptide, protein-glutamine-gamma-glutamyltransferase) /DEF=Human DNA sequence from clone RP5-1054A22 on chromosome 20q11.22-12 Contains two isoforms of the gene for TGM2 (transglutaminase 2 (C polypeptide, protein-glutamine-gamma-glutamylt…
201044_x_at	1143.7	277.628	380.718	691.066	1.65498	35.9008	31.8905	227.111	5.03587	100.162	57.9044	402.124	2.84415	20.4181	129.891	188.443	362.452	3.15546	gb:AA530892 /DB_XREF=gi:2273598 /DB_XREF=ni97d11.s1 /CLONE=IMAGE:984789 /FEA=FLmRNA /CNT=409 /TID=Hs.171695.0 /TIER=Stack /STK=160 /UG=Hs.171695 /LL=1843 /UG_GENE=DUSP1 /UG_TITLE=dual specificity phosphatase 1 /FL=gb:NM_004417.2
201048_x_at	192.8	575.775	352.762	552.152	0.34918	492.932	546.641	900.808	0.21403	564.733	543.581	679.357	0.283798	454.344	507.196	669.684	595.434	0.323797	gb:NM_002869.1 /DB_XREF=gi:4506372 /GEN=RAB6 /FEA=FLmRNA /CNT=315 /TID=Hs.5636.0 /TIER=FL /STK=1 /UG=Hs.5636 /LL=5870 /DEF=Homo sapiens RAB6, member RAS oncogene family (RAB6), mRNA. /PROD=RAB6, member RAS oncogene family /FL=gb:BC003617.1 gb:AF130986.1 gb:AF119836.1 gb:AF198616.1 gb:M28212.1 gb:AF130122.1 gb:NM_002869.1
201050_at	1002.8	878.514	943.911	964.737	1.03945	575.487	980.653	1626.47	0.616549	834.314	1793.49	2241.85	0.447308	933.924	1860.26	4521.98	4647.48	0.215773	gb:NM_012268.1 /DB_XREF=gi:7110640 /GEN=HU-K4 /FEA=FLmRNA /CNT=418 /TID=Hs.74573.0 /TIER=FL+Stack /STK=188 /UG=Hs.74573 /LL=23646 /DEF=Homo sapiens similar to vaccinia virus HindIII K4L ORF (HU-K4), mRNA. /PROD=similar to vaccinia virus HindIII K4L ORF /FL=gb:U60644.1 gb:BC000553.1 gb:NM_012268.1
201059_at	190.8	1046.7	1451.67	2093.99	0.0911181	298.456	2527.08	6793.84	0.0280842	128.61	161.378	359.257	0.531096	69.4216	78.8858	200.047	103.817	1.83785	gb:NM_005231.1 /DB_XREF=gi:4885204 /GEN=EMS1 /FEA=FLmRNA /CNT=241 /TID=Hs.119257.0 /TIER=FL+Stack /STK=84 /UG=Hs.119257 /LL=2017 /DEF=Homo sapiens ems1 sequence (mammary tumor and squamous cell carcinoma-associated (p8085 src substrate) (EMS1), mRNA. /PROD=cortactin /FL=gb:NM_005231.1 gb:M98343.1
201060_x_at	2361.2	4618.94	5769.87	10412	0.226778	9971.97	15189.5	19922.8	0.118518	4992.85	8986.48	10721.6	0.220229	4784.45	3362.53	5390.49	4707.63	0.501568	gb:AI537887 /DB_XREF=gi:4452022 /DB_XREF=tp32g06.x1 /CLONE=IMAGE:2189530 /FEA=FLmRNA /CNT=443 /TID=Hs.160483.0 /TIER=Stack /STK=16 /UG=Hs.160483 /LL=2040 /UG_GENE=EPB72 /UG_TITLE=erythrocyte membrane protein band 7.2 (stomatin) /FL=gb:M81635.1 gb:NM_004099.1
201061_s_at	4326.7	4711.99	6001.73	11076.4	0.390624	11751.4	22944.1	31006.1	0.139543	6669.6	9008.33	10838.6	0.399192	4851.59	4053.18	6361.55	5361.79	0.806951	gb:M81635.1 /DB_XREF=gi:181183 /GEN=stomatin peptide /FEA=FLmRNA /CNT=443 /TID=Hs.160483.0 /TIER=FL+Stack /STK=166 /UG=Hs.160483 /LL=2040 /DEF=Homo sapiens erythrocyte membrane protein mRNA, complete cds. /PROD=stomatin peptide /FL=gb:M81635.1 gb:NM_004099.1
201063_at	2070.1	1307.46	830.81	582.315	3.55495	1121.36	635.56	298.633	6.93192	1816.97	945.143	510.94	4.05155	1287.57	963.241	1209.11	846.805	2.4446	gb:NM_002901.1 /DB_XREF=gi:4506454 /GEN=RCN1 /FEA=FLmRNA /CNT=280 /TID=Hs.167791.0 /TIER=FL+Stack /STK=59 /UG=Hs.167791 /LL=5954 /DEF=Homo sapiens reticulocalbin 1, EF-hand calcium binding domain (RCN1), mRNA. /PROD=reticulocalbin 1 precursor /FL=gb:D42073.1 gb:NM_002901.1
201074_at	5356.1	2505.68	1860.1	1286.59	4.16303	3099.79	2161.88	1655.53	3.23527	2517.34	2084.73	1660.18	3.22621	2197.31	1557.74	1442.74	1293.1	4.14207	gb:AA593983 /DB_XREF=gi:2409333 /DB_XREF=nn16d01.s1 /CLONE=IMAGE:1084033 /FEA=FLmRNA /CNT=311 /TID=Hs.172280.0 /TIER=Stack /STK=41 /UG=Hs.172280 /LL=6599 /UG_GENE=SMARCC1 /UG_TITLE=SWISNF related, matrix associated, actin dependent regulator of chromatin, subfamily c, member 1 /FL=gb:NM_003074.1 gb:U66615.1
201075_s_at	3736.5	1653.77	1290.38	903.758	4.1344	2107.31	1228.2	1063.64	3.51293	1688.02	1338.31	1225.83	3.04815	1541.73	1149.04	958.804	785.362	4.75768	gb:NM_003074.1 /DB_XREF=gi:4507078 /GEN=SMARCC1 /FEA=FLmRNA /CNT=311 /TID=Hs.172280.0 /TIER=FL /STK=0 /UG=Hs.172280 /LL=6599 /DEF=Homo sapiens SWISNF related, matrix associated, actin dependent regulator of chromatin, subfamily c, member 1 (SMARCC1), mRNA. /PROD=SWISNF related, matrix associated, actindependent regulator of chromatin, subfamily c, member 1 /FL=gb:NM_003074.1 gb:U66615.1
201080_at	1405.1	729.346	443.879	360.492	3.89773	874.853	940.958	1145.37	1.22676	756.589	632.151	564.194	2.49046	732.52	614.987	546.861	664.671	2.11398	gb:BF338509 /DB_XREF=gi:11284912 /DB_XREF=602034176F2 /CLONE=IMAGE:4182187 /FEA=FLmRNA /CNT=289 /TID=Hs.6335.0 /TIER=Stack /STK=120 /UG=Hs.6335 /LL=8396 /UG_GENE=PIP5K2B /UG_TITLE=phosphatidylinositol-4-phosphate 5-kinase, type II, beta /FL=gb:U85245.1 gb:NM_003559.1
201082_s_at	1434.9	711.263	352.045	373.943	3.83721	889.247	766.723	533.535	2.68942	834.737	929.553	794.85	1.80525	726.884	868.695	804.438	966.209	1.48508	gb:NM_004082.2 /DB_XREF=gi:13259509 /GEN=DCTN1 /FEA=FLmRNA /CNT=297 /TID=Hs.74617.0 /TIER=FL+Stack /STK=108 /UG=Hs.74617 /LL=1639 /DEF=Homo sapiens dynactin 1 (p150, Glued (Drosophila) homolog) (DCTN1), transcript variant 1, mRNA. /PROD=dynactin 1, isoform 1 /FL=gb:NM_023019.1 gb:NM_004082.2
201089_at	3078.8	4618.48	5316.04	7319	0.420658	3037.17	3396	5133.09	0.599794	4815.89	6485.55	11520.6	0.267242	6871.92	9304.94	12247.1	12728.2	0.241889	gb:NM_001693.1 /DB_XREF=gi:4502310 /GEN=ATP6B2 /FEA=FLmRNA /CNT=275 /TID=Hs.1697.0 /TIER=FL /STK=0 /UG=Hs.1697 /LL=526 /DEF=Homo sapiens ATPase, H+ transporting, lysosomal (vacuolar proton pump), beta polypeptide, 5658kD, isoform 2 (ATP6B2), mRNA. /PROD=ATPase, H+ transporting, lysosomal (vacuolarproton pump), beta polypeptide, 5658kD, isoform 2 /FL=gb:L35249.1 gb:NM_001693.1 gb:BC003100.1
201096_s_at	1997	3477.98	4475.19	7803.08	0.255924	2716.79	3786.12	4588.18	0.435249	3682.45	3454.99	3564.13	0.560305	4253.09	3665.92	4118.7	3178.45	0.628294	gb:AL537042 /DB_XREF=gi:12800535 /DB_XREF=AL537042 /CLONE=CS0DF017YF17 (5 prime) /FEA=FLmRNA /CNT=439 /TID=Hs.75290.0 /TIER=Stack /STK=11 /UG=Hs.75290 /LL=378 /UG_GENE=ARF4 /UG_TITLE=ADP-ribosylation factor 4 /FL=gb:M36341.1 gb:NM_001660.2 gb:BC003364.1
201103_x_at	7712.5	3983.67	2589.28	1787.46	4.31478	3893.25	3100.89	3694.08	2.0878	5174.71	5032.11	4437.54	1.73801	3700.99	3758.93	5427.1	5133.34	1.50243	gb:BE299495 /DB_XREF=gi:9183243 /DB_XREF=600944774T1 /CLONE=IMAGE:2960610 /FEA=FLmRNA /CNT=240 /TID=Hs.218329.0 /TIER=Stack /STK=62 /UG=Hs.218329 /LL=25832 /UG_GENE=DJ328E19.C1.1 /UG_TITLE=hypothetical protein /FL=gb:NM_015383.1
201104_x_at	4300.8	2574.45	1713.95	1077.48	3.99153	2823.01	2180.64	2459.65	1.74854	3376.37	3405.48	3016.18	1.42591	2621.36	2855.4	4257.29	3788.79	1.13514	gb:NM_015383.1 /DB_XREF=gi:7657016 /GEN=DJ328E19.C1.1 /FEA=FLmRNA /CNT=240 /TID=Hs.218329.0 /TIER=FL /STK=0 /UG=Hs.218329 /LL=25832 /DEF=Homo sapiens hypothetical protein (DJ328E19.C1.1), mRNA. /PROD=hypothetical protein /FL=gb:NM_015383.1
201105_at	7121.1	6895.43	4491.28	5018.85	1.41887	19319.7	18276.3	9528.99	0.747309	17539.4	24502.6	26343.9	0.270313	21883.6	26400.3	26679.2	29864.9	0.238443	gb:NM_002305.2 /DB_XREF=gi:6006015 /GEN=LGALS1 /FEA=FLmRNA /CNT=487 /TID=Hs.227751.0 /TIER=FL+Stack /STK=226 /UG=Hs.227751 /LL=3956 /DEF=Homo sapiens lectin, galactoside-binding, soluble, 1 (galectin 1) (LGALS1), mRNA. /PROD=beta-galactosidase binding lectin precursor /FL=gb:NM_002305.2 gb:BC001693.1 gb:J04456.1
201107_s_at	7.8	83.4851	530.059	571.635	0.0136451	424.605	2674.23	14764.8	0.000528285	8.80542	158.894	917.68	0.00849969	242.404	261.831	508.208	228.821	0.0340878	gb:AI812030 /DB_XREF=gi:5398596 /DB_XREF=tw46c12.x1 /CLONE=IMAGE:2262742 /FEA=FLmRNA /CNT=371 /TID=Hs.87409.0 /TIER=Stack /STK=29 /UG=Hs.87409 /LL=7057 /UG_GENE=THBS1 /UG_TITLE=thrombospondin 1 /FL=gb:NM_003246.1
201108_s_at	111.3	409.836	3015.88	4318.24	0.0257744	2511.73	15599.9	29004	0.00383741	174.33	1336.51	6004.57	0.0185359	1638.76	1875.4	3025.96	2394	0.0464913	gb:BF055462 /DB_XREF=gi:10809358 /DB_XREF=7j80e06.x1 /CLONE=IMAGE:3392770 /FEA=FLmRNA /CNT=371 /TID=Hs.87409.0 /TIER=Stack /STK=12 /UG=Hs.87409 /LL=7057 /UG_GENE=THBS1 /UG_TITLE=thrombospondin 1 /FL=gb:NM_003246.1
201109_s_at	30.4	647.173	3943.86	5664.02	0.00536722	3189.13	17511.1	33148	0.000917098	257.474	1760.6	7035.19	0.00432113	2123.89	2459.14	3707.82	2625.01	0.0115809	gb:AV726673 /DB_XREF=gi:10836094 /DB_XREF=AV726673 /CLONE=HTCBGC12 /FEA=FLmRNA /CNT=371 /TID=Hs.87409.0 /TIER=Stack /STK=13 /UG=Hs.87409 /LL=7057 /UG_GENE=THBS1 /UG_TITLE=thrombospondin 1 /FL=gb:NM_003246.1
201110_s_at	157	593.765	2942.28	4352.73	0.0360693	2135.85	8189.79	11150.9	0.0140795	218.442	1392.36	4146.13	0.0378666	1523.44	1526.86	2500.83	1846.61	0.0850206	gb:NM_003246.1 /DB_XREF=gi:4507484 /GEN=THBS1 /FEA=FLmRNA /CNT=371 /TID=Hs.87409.0 /TIER=FL+Stack /STK=35 /UG=Hs.87409 /LL=7057 /DEF=Homo sapiens thrombospondin 1 (THBS1), mRNA. /PROD=thrombospondin 1 /FL=gb:NM_003246.1
201124_at	65.6	46.6617	62.4442	68.4789	0.95796	95.7905	301.347	675.645	0.0970924	30.6497	8.56573	85.3215	0.768857	52.0253	36.0767	138.104	123.869	0.529591	gb:AL048423 /DB_XREF=gi:5936493 /DB_XREF=DKFZp586H2324_s1 /CLONE=DKFZp586H2324 /FEA=FLmRNA /CNT=290 /TID=Hs.149846.0 /TIER=Stack /STK=13 /UG=Hs.149846 /LL=3693 /UG_GENE=ITGB5 /UG_TITLE=integrin, beta 5 /FL=gb:NM_002213.1 gb:J05633.1 gb:M35011.1
201125_s_at	83	175.309	255.75	451.716	0.183744	354.458	2367.85	4553.43	0.018228	73.9148	108.614	399.651	0.207681	262.822	596.107	951.777	1200.48	0.0691391	gb:NM_002213.1 /DB_XREF=gi:4504772 /GEN=ITGB5 /FEA=FLmRNA /CNT=290 /TID=Hs.149846.0 /TIER=FL+Stack /STK=61 /UG=Hs.149846 /LL=3693 /DEF=Homo sapiens integrin, beta 5 (ITGB5), mRNA. /PROD=integrin, beta 5 /FL=gb:NM_002213.1 gb:J05633.1 gb:M35011.1
201130_s_at	4.3	731.314	1018.3	1139.52	0.00377352	3.97059	20.8602	6.70035	0.641757	21.6749	65.1852	57.2107	0.0751607	4.16529	63.2257	22.5543	43.585	0.0986578	gb:L08599.1 /DB_XREF=gi:340184 /GEN=UVO /FEA=FLmRNA /CNT=304 /TID=Hs.194657.0 /TIER=FL /STK=0 /UG=Hs.194657 /LL=999 /DEF=Human uvomorulin (E-cadherin) (UVO) mRNA, complete cds. /PROD=uvomorulin /FL=gb:NM_004360.1 gb:L08599.1
201131_s_at	66.6	5352.98	6749.78	8403.01	0.00792573	30.8548	39.094	6.93408	9.60473	175.685	247.293	407.812	0.163311	36.3442	142.916	263.624	332.108	0.200537	gb:NM_004360.1 /DB_XREF=gi:4757959 /GEN=CDH1 /FEA=FLmRNA /CNT=304 /TID=Hs.194657.0 /TIER=FL+Stack /STK=88 /UG=Hs.194657 /LL=999 /DEF=Homo sapiens cadherin 1, type 1, E-cadherin (epithelial) (CDH1), mRNA. /PROD=cadherin 1, type 1, E-cadherin (epithelial) /FL=gb:NM_004360.1 gb:L08599.1
201137_s_at	10826.1	4331.67	1535.78	1077.16	10.0506	3792.82	2782.43	1974.97	5.48166	6100.8	4739.85	6204.81	1.74479	5547.6	6652.17	9341.34	9265.89	1.16838	gb:NM_002121.1 /DB_XREF=gi:4504404 /GEN=HLA-DPB1 /FEA=FLmRNA /CNT=360 /TID=Hs.814.0 /TIER=FL+Stack /STK=123 /UG=Hs.814 /LL=3115 /DEF=Homo sapiens major histocompatibility complex, class II, DP beta 1 (HLA-DPB1), mRNA. /PROD=major histocompatibility complex, class II, DPbeta 1 /FL=gb:NM_002121.1 gb:J03041.1 gb:M57466.1 gb:M83664.1 gb:M28202.1 gb:M28200.1
201141_at	161.8	9544	10290.1	11777.5	0.0137381	1099.03	1820.54	8581.83	0.0188538	1342.23	2622.83	11705.1	0.013823	6137.03	17254.6	37325.9	32521.8	0.00497512	gb:NM_002510.1 /DB_XREF=gi:4505404 /GEN=GPNMB /FEA=FLmRNA /CNT=341 /TID=Hs.82226.0 /TIER=FL+Stack /STK=111 /UG=Hs.82226 /LL=10457 /DEF=Homo sapiens glycoprotein (transmembrane) nmb (GPNMB), mRNA. /PROD=glycoprotein (transmembrane) nmb /FL=gb:NM_002510.1 gb:AF322909.1
201146_at	1858.7	4658.11	4117.17	5109.09	0.363802	3018.97	3248.71	3381.26	0.549706	4390.44	3537.13	4542.07	0.409219	4482.51	5959.32	9058.83	7764.1	0.239397	gb:NM_006164.1 /DB_XREF=gi:5453775 /GEN=NFE2L2 /FEA=FLmRNA /CNT=268 /TID=Hs.155396.0 /TIER=FL+Stack /STK=68 /UG=Hs.155396 /LL=4780 /DEF=Homo sapiens nuclear factor (erythroid-derived 2)-like 2 (NFE2L2), mRNA. /PROD=nuclear factor (erythroid-derived 2)-like 2 /FL=gb:NM_006164.1
201147_s_at	262.1	942.135	782.862	679.979	0.385453	1729.94	1528.87	1308.75	0.200267	790.964	646.285	341.451	0.767607	183.273	40.1015	49.8484	30.8727	8.4897	gb:BF347089 /DB_XREF=gi:11294684 /DB_XREF=602020842F1 /CLONE=IMAGE:4156354 /FEA=FLmRNA /CNT=492 /TID=Hs.245188.0 /TIER=Stack /STK=20 /UG=Hs.245188 /LL=7078 /UG_GENE=TIMP3 /UG_TITLE=tissue inhibitor of metalloproteinase 3 (Sorsby fundus dystrophy, pseudoinflammatory) /FL=gb:NM_000362.2 gb:U14394.1 gb:U67195.1 gb:U02571.1
201148_s_at	206.2	764.39	740.489	743.974	0.27716	1316.09	916.046	1071.04	0.192523	428.248	419.293	240.631	0.856912	134.188	12.6598	11.1954	15.739	13.1012	gb:AW338933 /DB_XREF=gi:6835559 /DB_XREF=ha68g07.x1 /CLONE=IMAGE:2878908 /FEA=FLmRNA /CNT=492 /TID=Hs.245188.0 /TIER=Stack /STK=9 /UG=Hs.245188 /LL=7078 /UG_GENE=TIMP3 /UG_TITLE=tissue inhibitor of metalloproteinase 3 (Sorsby fundus dystrophy, pseudoinflammatory) /FL=gb:NM_000362.2 gb:U14394.1 gb:U67195.1 gb:U02571.1
201149_s_at	601.7	1632.88	1372.66	1201.56	0.500766	3773.88	2945.63	2686.69	0.223956	1103.98	1168.28	389.923	1.54312	274.583	91.8383	83.0261	63.7884	9.43274	gb:U67195.1 /DB_XREF=gi:1519557 /FEA=FLmRNA /CNT=492 /TID=Hs.245188.0 /TIER=FL+Stack /STK=19 /UG=Hs.245188 /LL=7078 /UG_GENE=TIMP3 /DEF=Human tissue inhibitor of metalloproteinase-3 mRNA, complete cds. /PROD=tissue inhibitor of metalloproteinase-3 /FL=gb:NM_000362.2 gb:U14394.1 gb:U67195.1 gb:U02571.1
201150_s_at	720	1679.63	1131.4	1003.54	0.717459	3676.44	3244.43	2514.97	0.286286	1210.32	1347.3	544.409	1.32254	298.758	39.8088	60.8804	52.2868	13.7702	gb:NM_000362.2 /DB_XREF=gi:9257248 /GEN=TIMP3 /FEA=FLmRNA /CNT=492 /TID=Hs.245188.0 /TIER=FL+Stack /STK=172 /UG=Hs.245188 /LL=7078 /DEF=Homo sapiens tissue inhibitor of metalloproteinase 3 (Sorsby fundus dystrophy, pseudoinflammatory) (TIMP3), mRNA. /PROD=tissue inhibitor of metalloproteinase 3precursor /FL=gb:NM_000362.2 gb:U14394.1 gb:U67195.1 gb:U02571.1
201162_at	3657.3	975.585	267.14	183.589	19.9212	1058.33	675.854	668.243	5.47301	5100.03	3907.17	2991.94	1.22238	4326.43	3391.87	3515.29	2164.42	1.68974	gb:NM_001553.1 /DB_XREF=gi:4504618 /GEN=IGFBP7 /FEA=FLmRNA /CNT=409 /TID=Hs.119206.0 /TIER=FL+Stack /STK=157 /UG=Hs.119206 /LL=3490 /DEF=Homo sapiens insulin-like growth factor binding protein 7 (IGFBP7), mRNA. /PROD=insulin-like growth factor binding protein 7 /FL=gb:NM_001553.1 gb:L19182.1
201163_s_at	5777.4	1615.17	485.456	255.002	22.6563	1645.23	953.039	1007.94	5.73191	5522.53	4681.26	3241.72	1.7822	5039.27	3561.94	4121.89	2829.62	2.04176	gb:NM_001553.1 /DB_XREF=gi:4504618 /GEN=IGFBP7 /FEA=FLmRNA /CNT=409 /TID=Hs.119206.0 /TIER=FL+Stack /STK=157 /UG=Hs.119206 /LL=3490 /DEF=Homo sapiens insulin-like growth factor binding protein 7 (IGFBP7), mRNA. /PROD=insulin-like growth factor binding protein 7 /FL=gb:NM_001553.1 gb:L19182.1
201169_s_at	19.2	1040.24	762.791	539.516	0.0355875	576.894	338.415	523.484	0.0366773	482.69	1389.36	1476.02	0.0130079	394.559	356.23	582.654	511.291	0.037552	gb:BG326045 /DB_XREF=gi:13132482 /DB_XREF=602424821F1 /CLONE=IMAGE:4562789 /FEA=FLmRNA /CNT=243 /TID=Hs.171825.0 /TIER=Stack /STK=9 /UG=Hs.171825 /LL=8553 /UG_GENE=BHLHB2 /UG_TITLE=basic helix-loop-helix domain containing, class B, 2 /FL=gb:AB004066.1 gb:NM_003670.1
201170_s_at	651.3	3701.83	3030.53	1911.46	0.340735	1893.56	1490.6	2036.44	0.319823	1965.47	6278.43	6746.09	0.0965449	1675.02	1470.51	2296.86	1985.16	0.328084	gb:NM_003670.1 /DB_XREF=gi:4503298 /GEN=BHLHB2 /FEA=FLmRNA /CNT=243 /TID=Hs.171825.0 /TIER=FL+Stack /STK=55 /UG=Hs.171825 /LL=8553 /DEF=Homo sapiens basic helix-loop-helix domain containing, class B, 2 (BHLHB2), mRNA. /PROD=differentiated embryo chondrocyte expressed gene1 /FL=gb:AB004066.1 gb:NM_003670.1
201186_at	1219.7	1065.82	953.867	741.773	1.6443	958.07	942.759	1040.27	1.17249	4534.96	5742.47	5498.66	0.221818	1455.48	1536.08	3499.35	1987.35	0.613731	gb:NM_002337.1 /DB_XREF=gi:4505020 /GEN=LRPAP1 /FEA=FLmRNA /CNT=300 /TID=Hs.75140.0 /TIER=FL+Stack /STK=125 /UG=Hs.75140 /LL=4043 /DEF=Homo sapiens low density lipoprotein-related protein-associated protein 1 (alpha-2-macroglobulin receptor-associated protein 1) (LRPAP1), mRNA. /PROD=low density lipoprotein-relatedprotein-associated protein 1 (alpha-2-macroglobulinreceptor-associated protein 1) /…
201193_at	2521.4	6492.44	5455.66	4520.09	0.55782	4199.15	3513.21	4203.54	0.599828	6162.61	5662.98	6162.6	0.409145	5701.14	5335.77	5897.71	8678.1	0.290547	gb:NM_005896.1 /DB_XREF=gi:5174470 /GEN=IDH1 /FEA=FLmRNA /CNT=296 /TID=Hs.11223.0 /TIER=FL+Stack /STK=129 /UG=Hs.11223 /LL=3417 /DEF=Homo sapiens isocitrate dehydrogenase 1 (NADP+), soluble (IDH1), mRNA. /PROD=isocitrate dehydrogenase 1 (NADP+), soluble /FL=gb:AF020038.1 gb:AF113917.1 gb:AL136702.1 gb:NM_005896.1
201195_s_at	1041.8	3680.28	5132.53	9747.07	0.106883	3395.19	2516.05	3356.17	0.310413	3284.08	2932.05	1976.24	0.527162	1897.41	2169.21	1104.1	806.928	1.29107	gb:AB018009.1 /DB_XREF=gi:5926731 /GEN=hLAT1 /FEA=FLmRNA /CNT=423 /TID=Hs.184601.0 /TIER=FL+Stack /STK=71 /UG=Hs.184601 /LL=8140 /DEF=Homo sapiens mRNA for L-type amino acid transporter 1, complete cds. /PROD=L-type amino acid transporter 1 /FL=gb:AF077866.1 gb:AB018009.1 gb:AB018542.1 gb:AF104032.1 gb:AB017908.1 gb:NM_003486.1
201200_at	5299.9	12134.7	10264.3	10435.9	0.507851	8276.86	7346.38	7544.13	0.70252	10693.9	10893.2	10878.9	0.48717	9373.22	10539.3	18825.1	16410.1	0.322965	gb:NM_003851.1 /DB_XREF=gi:4503036 /GEN=CREG /FEA=FLmRNA /CNT=323 /TID=Hs.5710.0 /TIER=FL+Stack /STK=143 /UG=Hs.5710 /LL=8804 /DEF=Homo sapiens cellular repressor of E1A-stimulated genes (CREG), mRNA. /PROD=cellular repressor of E1A-stimulated genes /FL=gb:NM_003851.1 gb:AF084523.1
201204_s_at	1700.3	776.289	466.34	313.861	5.41736	1705.37	1543.28	1025.85	1.65745	2397.28	1783.64	1492.67	1.1391	1448.62	1110.99	1373.44	1241.87	1.36915	gb:AA706065 /DB_XREF=gi:2715983 /DB_XREF=zf44f12.s1 /CLONE=IMAGE:379823 /FEA=FLmRNA /CNT=299 /TID=Hs.98614.0 /TIER=ConsEnd /STK=0 /UG=Hs.98614 /LL=6238 /UG_GENE=RRBP1 /UG_TITLE=ribosome binding protein 1 (dog 180kD homolog) /FL=gb:AF006751.1 gb:NM_004587.1
201212_at	543.2	367.484	423.967	484.977	1.12005	195.8	499.218	699.563	0.776484	143.596	141.078	399.239	1.36059	321.626	4334.18	19138.6	14302.6	0.0379791	gb:D55696.1 /DB_XREF=gi:1890049 /FEA=FLmRNA /CNT=450 /TID=Hs.18069.0 /TIER=FL+Stack /STK=227 /UG=Hs.18069 /LL=5641 /UG_GENE=PRSC1 /DEF=Homo sapiens mRNA for cysteine protease, complete cds. /PROD=cysteine protease /FL=gb:D55696.1 gb:NM_005606.1 gb:BC003061.1
201215_at	1901.1	621.594	214.811	135.409	14.0397	721.076	457.723	198.439	9.58025	744.228	400.962	429.822	4.42299	599.476	212.948	234.451	95.9475	19.814	gb:NM_005032.2 /DB_XREF=gi:7549808 /GEN=PLS3 /FEA=FLmRNA /CNT=334 /TID=Hs.4114.0 /TIER=FL+Stack /STK=90 /UG=Hs.4114 /LL=5358 /DEF=Homo sapiens plastin 3 (T isoform) (PLS3), mRNA. /PROD=plastin 3 precursor /FL=gb:NM_005032.2 gb:M22299.1
201220_x_at	7005	5977.94	5885.28	5980.49	1.17131	5287.17	4279.33	3836.26	1.826	3819.1	4267.62	3181.38	2.20188	3736.92	2857.89	3564.97	2307.36	3.03594	gb:NM_001329.1 /DB_XREF=gi:4557498 /GEN=CTBP2 /FEA=FLmRNA /CNT=304 /TID=Hs.171391.0 /TIER=FL /STK=2 /UG=Hs.171391 /LL=1488 /DEF=Homo sapiens C-terminal binding protein 2 (CTBP2), transcript variant 1, mRNA. /PROD=C-terminal binding protein 2, isoform 1 /FL=gb:AF016507.1 gb:NM_001329.1
201234_at	1949.8	2071.57	1635.73	2808.29	0.694303	2391.87	5960.23	9167.25	0.212692	1974.11	2399.78	2908.93	0.670281	2020.82	2494.93	3029.55	3585.47	0.543806	gb:NM_004517.1 /DB_XREF=gi:4758605 /GEN=ILK /FEA=FLmRNA /CNT=239 /TID=Hs.6196.0 /TIER=FL+Stack /STK=108 /UG=Hs.6196 /LL=3611 /DEF=Homo sapiens integrin-linked kinase (ILK), mRNA. /PROD=integrin-linked kinase /FL=gb:U40282.1 gb:NM_004517.1
201235_s_at	333.5	445.441	461.322	1146.61	0.290857	144.513	111.204	130.189	2.56165	341.549	705.474	1290.54	0.258419	350.048	596.839	1007.67	956.221	0.348769	gb:BG339064 /DB_XREF=gi:13145502 /DB_XREF=602436889F1 /CLONE=IMAGE:4554551 /FEA=FLmRNA /CNT=321 /TID=Hs.75462.0 /TIER=Stack /STK=10 /UG=Hs.75462 /LL=7832 /UG_GENE=BTG2 /UG_TITLE=BTG family, member 2 /FL=gb:U72649.1 gb:NM_006763.1
201236_s_at	1461.2	927.612	1397.19	2407.03	0.607055	280.754	367.904	308.216	4.74083	937.354	2087.13	3174.37	0.460312	787.649	1366.67	1657.17	1839.27	0.794445	gb:NM_006763.1 /DB_XREF=gi:5802987 /GEN=BTG2 /FEA=FLmRNA /CNT=321 /TID=Hs.75462.0 /TIER=FL+Stack /STK=106 /UG=Hs.75462 /LL=7832 /DEF=Homo sapiens BTG family, member 2 (BTG2), mRNA. /PROD=BTG family, member 2 /FL=gb:U72649.1 gb:NM_006763.1
201242_s_at	1985.1	585.52	324.168	212.611	9.33679	1036.74	1110.69	1069.17	1.85667	646.267	347.683	266.022	7.46217	877.978	745.976	1152.48	1084.63	1.83021	gb:BC000006.1 /DB_XREF=gi:12652534 /FEA=FLmRNA /CNT=301 /TID=Hs.78629.0 /TIER=FL+Stack /STK=63 /UG=Hs.78629 /LL=481 /UG_GENE=ATP1B1 /DEF=Homo sapiens, ATPase, Na+K+ transporting, beta 1 polypeptide, clone MGC:1798, mRNA, complete cds. /PROD=ATPase, Na+K+ transporting, beta 1 polypeptide /FL=gb:NM_001677.1 gb:BC000006.1
201243_s_at	2194	707.046	414.728	398.726	5.50252	1048.9	1326.42	1446.73	1.51652	866.657	442.591	354.806	6.18367	925.348	1028.59	1923.74	1348.03	1.62756	gb:NM_001677.1 /DB_XREF=gi:4502276 /GEN=ATP1B1 /FEA=FLmRNA /CNT=301 /TID=Hs.78629.0 /TIER=FL+Stack /STK=53 /UG=Hs.78629 /LL=481 /DEF=Homo sapiens ATPase, Na+K+ transporting, beta 1 polypeptide (ATP1B1), mRNA. /PROD=ATPase, Na+K+ transporting, beta 1 polypeptide /FL=gb:NM_001677.1 gb:BC000006.1
201249_at	40.6	138.954	215.448	527.613	0.0769503	46.1581	42.3206	31.3982	1.29307	14.3088	63.4721	9.89235	4.10418	63.2144	24.8805	17.2426	37.8342	1.0731	gb:AI091047 /DB_XREF=gi:3430106 /DB_XREF=qa53b03.s1 /CLONE=IMAGE:1690445 /FEA=FLmRNA /CNT=479 /TID=Hs.169902.0 /TIER=Stack /STK=8 /UG=Hs.169902 /LL=6513 /UG_GENE=SLC2A1 /UG_TITLE=solute carrier family 2 (facilitated glucose transporter), member 1 /FL=gb:K03195.1 gb:NM_006516.1
201250_s_at	509.3	1895.42	2934	6349.95	0.0802054	581.195	428.008	337.433	1.50934	324.615	524.737	426.69	1.19361	397.908	275.003	238.455	635.841	0.800986	gb:NM_006516.1 /DB_XREF=gi:5730050 /GEN=SLC2A1 /FEA=FLmRNA /CNT=479 /TID=Hs.169902.0 /TIER=FL /STK=4 /UG=Hs.169902 /LL=6513 /DEF=Homo sapiens solute carrier family 2 (facilitated glucose transporter), member 1 (SLC2A1), mRNA. /PROD=solute carrier family 2 (facilitated glucosetransporter), member 1 /FL=gb:K03195.1 gb:NM_006516.1
201251_at	1908.2	6322.1	3411.17	2412.33	0.791019	11752.2	13213	9994.74	0.19092	14555.6	14990.6	13221.1	0.14433	10685	8799.35	7231.2	11712.3	0.162922	gb:NM_002654.1 /DB_XREF=gi:4505838 /GEN=PKM2 /FEA=FLmRNA /CNT=473 /TID=Hs.198281.0 /TIER=FL /STK=0 /UG=Hs.198281 /LL=5315 /DEF=Homo sapiens pyruvate kinase, muscle (PKM2), mRNA. /PROD=pyruvate kinase, muscle /FL=gb:NM_002654.1 gb:BC000481.1 gb:M26252.1 gb:M23725.1
201260_s_at	5558.3	2996.47	1938.88	1733.66	3.20611	3553.6	3073.2	2128.92	2.61085	3111.7	3260.63	2767.14	2.00868	3237.49	1689.17	2429.66	1935.82	2.87128	gb:NM_006754.1 /DB_XREF=gi:5803184 /GEN=SYPL /FEA=FLmRNA /CNT=332 /TID=Hs.80919.0 /TIER=FL+Stack /STK=96 /UG=Hs.80919 /LL=6856 /DEF=Homo sapiens synaptophysin-like protein (SYPL), mRNA. /PROD=synaptophysin-like protein /FL=gb:NM_006754.1
201268_at	18390.5	11721.8	7563.79	5264.72	3.49316	10494.7	8873.3	5986.61	3.07194	10337.7	8072	7730.21	2.37904	12548.8	10322.4	10613.4	11117	1.65427	gb:NM_002512.1 /DB_XREF=gi:4505408 /GEN=NME2 /FEA=FLmRNA /CNT=321 /TID=Hs.275163.0 /TIER=FL+Stack /STK=136 /UG=Hs.275163 /LL=4831 /DEF=Homo sapiens non-metastatic cells 2, protein (NM23B) expressed in (NME2), nuclear gene encoding mitochondrial protein, mRNA. /PROD=non-metastatic cells 2, protein (NM23B)expressed in /FL=gb:BC002476.1 gb:M36981.1 gb:NM_002512.1 gb:L16785.1
201278_at	585	381.164	374.585	469.488	1.24604	638.272	1226.1	3296.34	0.17747	490.818	475.313	893.197	0.654951	1382.14	1844.89	2604.62	5441.24	0.107512	gb:N21202 /DB_XREF=gi:1126372 /DB_XREF=yx41e12.s1 /CLONE=IMAGE:264334 /FEA=FLmRNA /CNT=360 /TID=Hs.81988.0 /TIER=Stack /STK=53 /UG=Hs.81988 /LL=1601 /UG_GENE=DAB2 /UG_TITLE=disabled (Drosophila) homolog 2 (mitogen-responsive phosphoprotein) /FL=gb:U39050.1 gb:NM_001343.1 gb:U53446.1 gb:BC003064.1
201279_s_at	606.7	432.792	449.694	371.905	1.63133	547.859	1144.91	3197.47	0.189744	360.768	477.711	971.429	0.624544	1235.62	2236.1	3240.39	6294.93	0.0963792	gb:BC003064.1 /DB_XREF=gi:13111753 /FEA=FLmRNA /CNT=360 /TID=Hs.81988.0 /TIER=FL /STK=0 /UG=Hs.81988 /LL=1601 /UG_GENE=DAB2 /DEF=Homo sapiens, disabled (Drosophila) homolog 2 (mitogen-responsive phosphoprotein), clone MGC:1764, mRNA, complete cds. /PROD=disabled (Drosophila) homolog 2(mitogen-responsive phosphoprotein) /FL=gb:U39050.1 gb:NM_001343.1 gb:U53446.1 gb:BC003064.1
201280_s_at	332.6	178.589	126.8	185.545	1.79256	306.563	828.103	1883.5	0.176586	251.124	275.731	560.731	0.593154	665.875	1069.86	1675.48	2740.56	0.121362	gb:NM_001343.1 /DB_XREF=gi:4503250 /GEN=DAB2 /FEA=FLmRNA /CNT=360 /TID=Hs.81988.0 /TIER=FL+Stack /STK=47 /UG=Hs.81988 /LL=1601 /DEF=Homo sapiens disabled (Drosophila) homolog 2 (mitogen-responsive phosphoprotein) (DAB2), mRNA. /PROD=disabled (Drosophila) homolog 2 /FL=gb:U39050.1 gb:NM_001343.1 gb:U53446.1 gb:BC003064.1
201288_at	25794	13882.6	8501.65	7891.78	3.26846	18828	18586.9	18485	1.3954	20796.8	22571.1	22513.3	1.14572	19040.4	19431.6	21990.5	20938.5	1.23189	gb:NM_001175.1 /DB_XREF=gi:10835001 /GEN=ARHGDIB /FEA=FLmRNA /CNT=466 /TID=Hs.83656.0 /TIER=FL+Stack /STK=151 /UG=Hs.83656 /LL=397 /DEF=Homo sapiens Rho GDP dissociation inhibitor (GDI) beta (ARHGDIB), mRNA. /PROD=Rho GDP dissociation inhibitor (GDI) beta /FL=gb:NM_001175.1 gb:L20688.1
201291_s_at	396.1	6102.56	7561.56	9845.95	0.0402297	4749.49	4165.2	2825.68	0.140179	3401.01	4694.54	3294.15	0.120243	2897.82	2955.58	2427.12	2545.56	0.155604	gb:AU159942 /DB_XREF=gi:11021463 /DB_XREF=AU159942 /CLONE=Y79AA1000724 /FEA=FLmRNA /CNT=294 /TID=Hs.156346.0 /TIER=Stack /STK=8 /UG=Hs.156346 /LL=7153 /UG_GENE=TOP2A /UG_TITLE=topoisomerase (DNA) II alpha (170kD) /FL=gb:NM_001067.1 gb:J04088.1
201292_at	332.9	5049.96	5916.9	6879.03	0.0483935	4009.63	4049.12	2329.54	0.142904	2907.4	3715.22	2912.39	0.114305	2731.78	2570.08	2232.23	2108.8	0.157862	gb:AL561834 /DB_XREF=gi:12909658 /DB_XREF=AL561834 /CLONE=CS0DB005YC15 (3 prime) /FEA=FLmRNA /CNT=294 /TID=Hs.156346.0 /TIER=Stack /STK=77 /UG=Hs.156346 /LL=7153 /UG_GENE=TOP2A /UG_TITLE=topoisomerase (DNA) II alpha (170kD) /FL=gb:NM_001067.1 gb:J04088.1
201295_s_at	212.9	716.978	931.804	967.671	0.220013	1206.89	853.616	539.768	0.394429	1041.58	2054.23	816.119	0.260869	834.937	925.042	843.745	771.363	0.276005	gb:BF111821 /DB_XREF=gi:10941511 /DB_XREF=7l36a06.x1 /CLONE=IMAGE:3523474 /FEA=FLmRNA /CNT=305 /TID=Hs.187991.0 /TIER=Stack /STK=16 /UG=Hs.187991 /LL=26118 /UG_GENE=DKFZP564A122 /UG_TITLE=DKFZP564A122 protein /FL=gb:NM_015626.1 gb:AF106684.1
201297_s_at	538.4	1199.34	1048.41	715.033	0.752972	1497	1184.45	1978.94	0.272065	1361.54	1302.33	1467.53	0.366875	1703.52	1316.98	2023.6	1964.8	0.274022	gb:AK023321.1 /DB_XREF=gi:10435206 /FEA=FLmRNA /CNT=285 /TID=Hs.196437.0 /TIER=Stack /STK=8 /UG=Hs.196437 /LL=55233 /UG_GENE=FLJ10788 /UG_TITLE=hypothetical protein FLJ10788 /DEF=Homo sapiens cDNA FLJ13259 fis, clone OVARC1000876, moderately similar to MOB1 PROTEIN. /FL=gb:AB016839.1 gb:NM_018221.1 gb:BC003398.1
201298_s_at	1605.8	3661.63	3246.14	2667.74	0.601933	3794.4	2949.91	4827.53	0.332634	3590.75	4218.8	5541.45	0.28978	4621.19	5269.03	5974.61	6466.09	0.248342	gb:BC003398.1 /DB_XREF=gi:13097287 /FEA=FLmRNA /CNT=285 /TID=Hs.196437.0 /TIER=FL+Stack /STK=30 /UG=Hs.196437 /LL=55233 /UG_GENE=FLJ10788 /DEF=Homo sapiens, hypothetical protein FLJ10788, clone MGC:4929, mRNA, complete cds. /PROD=hypothetical protein FLJ10788 /FL=gb:AB016839.1 gb:NM_018221.1 gb:BC003398.1
201299_s_at	644.6	1678.23	1414.15	1009.57	0.638487	2239.99	1696.8	2588.21	0.249053	2264.43	2141.35	2073.27	0.31091	2666.69	2122.75	2845.93	2018.08	0.319413	gb:NM_018221.1 /DB_XREF=gi:8922670 /GEN=FLJ10788 /FEA=FLmRNA /CNT=285 /TID=Hs.196437.0 /TIER=FL+Stack /STK=10 /UG=Hs.196437 /LL=55233 /DEF=Homo sapiens hypothetical protein FLJ10788 (FLJ10788), mRNA. /PROD=hypothetical protein FLJ10788 /FL=gb:AB016839.1 gb:NM_018221.1 gb:BC003398.1
201301_s_at	3040.4	1494.39	787.163	1031.5	2.94754	1127.32	897.512	991.73	3.06575	1685.65	2719.36	3655.96	0.831627	2388.35	2826.5	3866.19	4160.32	0.730809	gb:BC000182.1 /DB_XREF=gi:12652858 /FEA=FLmRNA /CNT=302 /TID=Hs.77840.0 /TIER=FL /STK=0 /UG=Hs.77840 /LL=307 /UG_GENE=ANXA4 /DEF=Homo sapiens, annexin A4, clone MGC:2271, mRNA, complete cds. /PROD=annexin A4 /FL=gb:M82809.1 gb:BC000182.1 gb:M19383.1 gb:NM_001153.2 gb:D78152.1
201302_at	2634.6	1072.66	605.804	700.848	3.75916	974.201	999.862	916.624	2.87424	1466.95	2178.69	2465.67	1.06851	1749.91	1821.4	2784.64	2591.72	1.01655	gb:NM_001153.2 /DB_XREF=gi:4809272 /GEN=ANXA4 /FEA=FLmRNA /CNT=302 /TID=Hs.77840.0 /TIER=FL+Stack /STK=39 /UG=Hs.77840 /LL=307 /DEF=Homo sapiens annexin A4 (ANXA4), mRNA. /PROD=annexin IV /FL=gb:M82809.1 gb:BC000182.1 gb:M19383.1 gb:NM_001153.2 gb:D78152.1
201307_at	4566.9	3460.09	2302.47	2521.33	1.81131	4625.32	4251.2	3465.95	1.31765	2722.06	2320.89	1889.27	2.41728	2555.86	1751.59	1455.16	1412.73	3.23268	gb:AL534972 /DB_XREF=gi:12798465 /DB_XREF=AL534972 /CLONE=CS0DF007YI02 (5 prime) /FEA=FLmRNA /CNT=294 /TID=Hs.8768.0 /TIER=Stack /STK=67 /UG=Hs.8768 /LL=55752 /UG_GENE=FLJ10849 /UG_TITLE=hypothetical protein FLJ10849 /FL=gb:NM_018243.1
201309_x_at	3169.2	2670.02	1123.92	797.86	3.97212	3219.16	1722.91	1134.39	2.79376	2801.06	1861.51	1062.77	2.98202	1988.07	1026.54	1246.21	767.883	4.12719	gb:U36189.1 /DB_XREF=gi:1244509 /GEN=hP311 /FEA=FLmRNA /CNT=470 /TID=Hs.142827.0 /TIER=FL /STK=0 /UG=Hs.142827 /LL=9315 /DEF=Human p311 protein (hP311) mRNA, complete cds. /PROD=p311 protein /FL=gb:U30521.1 gb:NM_004772.1 gb:U36189.1
201310_s_at	19669.2	8791.04	4745.76	2598.77	7.56865	11383.4	7166.29	5124.76	3.83808	8699.42	6004.49	3880.85	5.06827	7092.92	3839.35	4372.19	3588.65	5.48095	gb:NM_004772.1 /DB_XREF=gi:4758865 /GEN=P311 /FEA=FLmRNA /CNT=470 /TID=Hs.142827.0 /TIER=FL+Stack /STK=195 /UG=Hs.142827 /LL=9315 /DEF=Homo sapiens P311 protein (P311), mRNA. /PROD=P311 protein /FL=gb:U30521.1 gb:NM_004772.1 gb:U36189.1
201313_at	453.3	2927.97	3177.17	2977.61	0.152236	1709.84	2287.04	1759.62	0.257612	928.21	1885.58	1088.32	0.416512	294.347	128.866	156.9	451.211	1.00463	gb:NM_001975.1 /DB_XREF=gi:5803010 /GEN=ENO2 /FEA=FLmRNA /CNT=333 /TID=Hs.146580.0 /TIER=FL+Stack /STK=128 /UG=Hs.146580 /LL=2026 /DEF=Homo sapiens enolase 2, (gamma, neuronal) (ENO2), mRNA. /PROD=enolase 2, (gamma, neuronal) /FL=gb:NM_001975.1 gb:BC002745.1 gb:M22349.1
201315_x_at	15490.3	5364.03	3058.25	1915.7	8.08599	8944	9605.2	8235.04	1.88102	9227.92	11781.4	14276.8	1.085	6942.89	9419.54	11249.9	7557.08	2.04977	gb:NM_006435.1 /DB_XREF=gi:10835237 /GEN=IFITM2 /FEA=FLmRNA /CNT=387 /TID=Hs.174195.0 /TIER=FL+Stack /STK=89 /UG=Hs.174195 /LL=10581 /DEF=Homo sapiens interferon induced transmembrane protein 2 (1-8D) (IFITM2), mRNA. /PROD=interferon induced transmembrane protein 2(1-8D) /FL=gb:NM_006435.1
201320_at	1196.8	449.47	389.719	473.808	2.52592	418.235	339.54	328.941	3.63835	439.933	456.982	272.699	4.38872	354.458	365.377	409.982	305.625	3.91592	gb:BF663402 /DB_XREF=gi:11937297 /DB_XREF=602144558F1 /CLONE=IMAGE:4297695 /FEA=FLmRNA /CNT=252 /TID=Hs.236030.0 /TIER=Stack /STK=45 /UG=Hs.236030 /LL=6601 /UG_GENE=SMARCC2 /UG_TITLE=SWISNF related, matrix associated, actin dependent regulator of chromatin, subfamily c, member 2 /FL=gb:NM_003075.1 gb:U66616.1
201323_at	2081.9	2202.47	1462.58	1492.92	1.39451	1632.74	845.137	498.631	4.17523	1753.8	1150.12	785.865	2.64918	1834.2	1118.82	1150.03	693.955	3.00005	gb:NM_006824.1 /DB_XREF=gi:5803110 /GEN=P40 /FEA=FLmRNA /CNT=345 /TID=Hs.74407.0 /TIER=FL+Stack /STK=18 /UG=Hs.74407 /LL=10969 /DEF=Homo sapiens nucleolar protein p40; homolog of yeast EBNA1-binding protein (P40), mRNA. /PROD=nucleolar protein p40; homolog of yeastEBNA1-binding protein /FL=gb:NM_006824.1 gb:U86602.1
201324_at	986.7	244.084	67.3824	259.323	3.80491	59.3934	116.532	40.8254	24.1688	830.081	1918.47	1716.07	0.574975	4578.88	2466.24	1479.27	1510.79	0.6531	gb:NM_001423.1 /DB_XREF=gi:4503558 /GEN=EMP1 /FEA=FLmRNA /CNT=250 /TID=Hs.79368.0 /TIER=FL+Stack /STK=64 /UG=Hs.79368 /LL=2012 /DEF=Homo sapiens epithelial membrane protein 1 (EMP1), mRNA. /PROD=epithelial membrane protein 1 /FL=gb:U77085.1 gb:NM_001423.1 gb:U43916.1
201325_s_at	611.8	218.598	42.4525	190.763	3.20713	11.25	92.5951	40.5917	15.0721	482.436	1056.84	1188.9	0.514595	2792.71	1153.06	807.788	568.042	1.07703	gb:NM_001423.1 /DB_XREF=gi:4503558 /GEN=EMP1 /FEA=FLmRNA /CNT=250 /TID=Hs.79368.0 /TIER=FL+Stack /STK=64 /UG=Hs.79368 /LL=2012 /DEF=Homo sapiens epithelial membrane protein 1 (EMP1), mRNA. /PROD=epithelial membrane protein 1 /FL=gb:U77085.1 gb:NM_001423.1 gb:U43916.1
201328_at	2958.3	3326.66	1363.02	818.322	3.61508	5699.86	3827.39	3419.2	0.865201	3517.6	2313.78	1819.86	1.62556	3257.42	1632.97	1575.7	1369.52	2.1601	gb:AL575509 /DB_XREF=gi:12936742 /DB_XREF=AL575509 /CLONE=CS0DI059YP21 (3 prime) /FEA=FLmRNA /CNT=357 /TID=Hs.85146.0 /TIER=Stack /STK=9 /UG=Hs.85146 /LL=2114 /UG_GENE=ETS2 /UG_TITLE=v-ets avian erythroblastosis virus E26 oncogene homolog 2 /FL=gb:NM_005239.1 gb:J04102.1
201329_s_at	2208.7	1502.45	701.939	545.63	4.04798	4126.35	2794.74	2952.05	0.748192	2435.89	1734.13	1407.85	1.56885	1734.56	1064.37	1072.88	966.209	2.28594	gb:NM_005239.1 /DB_XREF=gi:4885220 /GEN=ETS2 /FEA=FLmRNA /CNT=357 /TID=Hs.85146.0 /TIER=FL+Stack /STK=23 /UG=Hs.85146 /LL=2114 /DEF=Homo sapiens v-ets avian erythroblastosis virus E26 oncogene homolog 2 (ETS2), mRNA. /PROD=v-ets avian erythroblastosis virus E26 oncogenehomolog 2 /FL=gb:NM_005239.1 gb:J04102.1
201330_at	4175.5	2491.43	774.579	539.271	7.74286	4424.31	2880.43	2487.93	1.6783	4539.54	3705.96	3376.34	1.23669	4213.64	3348.7	3795.01	2859.28	1.46033	gb:NM_002887.1 /DB_XREF=gi:4506428 /GEN=RARS /FEA=FLmRNA /CNT=262 /TID=Hs.180832.0 /TIER=FL+Stack /STK=90 /UG=Hs.180832 /LL=5917 /DEF=Homo sapiens arginyl-tRNA synthetase (RARS), mRNA. /PROD=arginyl-tRNA synthetase /FL=gb:BC000528.1 gb:NM_002887.1
201331_s_at	4702.6	1441.36	857.891	897.154	5.24168	1684.77	1332.5	1160.56	4.052	2272.9	3045.12	3482.68	1.35028	2864.82	3268.49	3397.7	3852.05	1.2208	gb:BC004973.1 /DB_XREF=gi:13436385 /FEA=FLmRNA /CNT=246 /TID=Hs.181015.0 /TIER=FL+Stack /STK=79 /UG=Hs.181015 /LL=6778 /UG_GENE=STAT6 /DEF=Homo sapiens, signal transducer and activator of transcription 6, interleukin-4 induced, clone MGC:3649, mRNA, complete cds. /PROD=signal transducer and activator of transcription6, interleukin-4 induced /FL=gb:BC004973.1 gb:U16031.1 gb:NM_003153.1
201334_s_at	456.7	1417.37	1728.37	3062.23	0.14914	1267.03	1962.06	2489.49	0.183451	504.195	520.026	250.853	1.82058	298.431	72.2266	187.953	142.181	3.21211	gb:AB002380.1 /DB_XREF=gi:2224704 /GEN=KIAA0382 /FEA=FLmRNA /CNT=252 /TID=Hs.6582.0 /TIER=Stack /STK=71 /UG=Hs.6582 /LL=23365 /UG_TITLE=Rho guanine exchange factor (GEF) 12 /DEF=Human mRNA for KIAA0382 gene, partial cds. /FL=gb:NM_015313.1 gb:AF180681.1
201341_at	206.1	302.364	149.261	119.104	1.73042	180	151.049	318.033	0.648046	321.737	263.054	228.596	0.901592	496.568	758.05	369.532	642.273	0.320892	gb:NM_003633.1 /DB_XREF=gi:4505460 /GEN=ENC1 /FEA=FLmRNA /CNT=325 /TID=Hs.104925.0 /TIER=FL /STK=0 /UG=Hs.104925 /LL=8507 /DEF=Homo sapiens ectodermal-neural cortex (with BTB-like domain) (ENC1), mRNA. /PROD=ectodermal-neural cortex (with BTB-like domain) /FL=gb:AF059611.1 gb:AF010314.1 gb:NM_003633.1 gb:BC000418.1 gb:AF005381.1
201348_at	13.9	39.5406	93.8256	172.338	0.0806552	25.3125	14.7072	37.4752	0.370912	90.0863	393.253	1159.47	0.0119883	72.4434	104.059	97.8989	109.189	0.127302	gb:NM_002084.2 /DB_XREF=gi:6006000 /GEN=GPX3 /FEA=FLmRNA /CNT=468 /TID=Hs.172153.0 /TIER=FL+Stack /STK=256 /UG=Hs.172153 /LL=2878 /DEF=Homo sapiens glutathione peroxidase 3 (plasma) (GPX3), mRNA. /PROD=plasma glutathione peroxidase 3 precursor /FL=gb:NM_002084.2 gb:D00632.1 gb:AF217787.1
201360_at	1396.6	2838.12	1427.69	1452.16	0.96174	1804.96	3274.37	4483.7	0.311484	1851.09	2402.35	3863.37	0.361497	3988.96	12804.8	13325.9	18836.3	0.0741442	gb:NM_000099.1 /DB_XREF=gi:4503106 /GEN=CST3 /FEA=FLmRNA /CNT=490 /TID=Hs.135084.0 /TIER=FL+Stack /STK=402 /UG=Hs.135084 /LL=1471 /DEF=Homo sapiens cystatin C (amyloid angiopathy and cerebral hemorrhage) (CST3), mRNA. /PROD=cystatin C (amyloid angiopathy and cerebralhemorrhage) /FL=gb:NM_000099.1
201367_s_at	2056.3	1504.6	793.216	435.33	4.72354	1236.26	478.808	610.122	3.37031	1096.61	1407.52	937.3	2.19385	1429.27	1363.16	1153.38	857.928	2.39682	gb:AI356398 /DB_XREF=gi:4108019 /DB_XREF=qz26f08.x1 /CLONE=IMAGE:2028039 /FEA=FLmRNA /CNT=342 /TID=Hs.78909.0 /TIER=Stack /STK=27 /UG=Hs.78909 /LL=678 /UG_GENE=BRF2 /UG_TITLE=butyrate response factor 2 (EGF-response factor 2) /FL=gb:BC005010.1 gb:NM_006887.1
201368_at	27760	13421.8	10348.8	6692.18	4.14813	11921.8	5592.55	5683.69	4.88415	10598.4	10879.3	9453.54	2.93647	13495	11479.6	12492.7	10586.5	2.62222	gb:U07802 /DB_XREF=gi:984508 /FEA=FLmRNA /CNT=342 /TID=Hs.78909.0 /TIER=Stack /STK=115 /UG=Hs.78909 /LL=678 /UG_GENE=BRF2 /UG_TITLE=butyrate response factor 2 (EGF-response factor 2) /DEF=Human Tis11d gene, complete cds /FL=gb:BC005010.1 gb:NM_006887.1
201369_s_at	5307.6	1305.59	784.057	417.558	12.7111	1064.04	407.148	385.036	13.7847	1112.45	1088.96	679.192	7.81458	1519.6	1331.18	997.376	906.507	5.855	gb:NM_006887.1 /DB_XREF=gi:5901899 /GEN=BRF2 /FEA=FLmRNA /CNT=342 /TID=Hs.78909.0 /TIER=FL /STK=0 /UG=Hs.78909 /LL=678 /DEF=Homo sapiens butyrate response factor 2 (EGF-response factor 2) (BRF2), mRNA. /PROD=butyrate response factor 2 (EGF-response factor2) /FL=gb:BC005010.1 gb:NM_006887.1
201373_at	48.3	14.4295	23.8148	11.0871	4.35643	11.3327	82.6903	164.003	0.294507	51.5625	258.942	283.004	0.170669	434.906	540.273	476.174	378.191	0.127713	gb:NM_000445.1 /DB_XREF=gi:4505876 /GEN=PLEC1 /FEA=FLmRNA /CNT=244 /TID=Hs.79706.0 /TIER=FL+Stack /STK=90 /UG=Hs.79706 /LL=5339 /DEF=Homo sapiens plectin 1, intermediate filament binding protein, 500kD (PLEC1), mRNA. /PROD=plectin 1, intermediate filament bindingprotein, 500kD /FL=gb:NM_000445.1 gb:U53204.1
201383_s_at	445.6	1044.55	960.159	1417.76	0.314299	700.478	732.282	1309.76	0.340214	571.083	733.826	976.952	0.456113	663.67	780.369	813.754	981.873	0.453827	gb:AL044170 /DB_XREF=gi:5935951 /DB_XREF=DKFZp434P2128_s1 /CLONE=DKFZp434P2128 /FEA=FLmRNA /CNT=249 /TID=Hs.277721.0 /TIER=Stack /STK=8 /UG=Hs.277721 /LL=4077 /UG_GENE=M17S2 /UG_TITLE=membrane component, chromosome 17, surface marker 2 (ovarian carcinoma antigen CA125) /FL=gb:D30756.1 gb:NM_005899.1
201387_s_at	643.3	187.209	99.4009	366.362	1.75591	215.322	56.7276	63.6533	10.1063	667.604	219.54	95.626	6.72725	385.33	42.4432	51.401	15.058	42.7215	gb:NM_004181.1 /DB_XREF=gi:4759283 /GEN=UCHL1 /FEA=FLmRNA /CNT=470 /TID=Hs.76118.0 /TIER=FL+Stack /STK=189 /UG=Hs.76118 /LL=7345 /DEF=Homo sapiens ubiquitin carboxyl-terminal esterase L1 (ubiquitin thiolesterase) (UCHL1), mRNA. /PROD=ubiquitin carboxyl-terminal esterase L1(ubiquitin thiolesterase) /FL=gb:BC005117.1 gb:BC000332.1 gb:NM_004181.1
201389_at	1503.7	426.701	213.776	294.133	5.11231	482.675	585.06	396.957	3.78807	493.696	947.627	972.748	1.54583	731.866	864.744	1044.28	647.343	2.32288	gb:NM_002205.1 /DB_XREF=gi:4504750 /GEN=ITGA5 /FEA=FLmRNA /CNT=284 /TID=Hs.149609.0 /TIER=FL+Stack /STK=117 /UG=Hs.149609 /LL=3678 /DEF=Homo sapiens integrin, alpha 5 (fibronectin receptor, alpha polypeptide) (ITGA5), mRNA. /PROD=integrin alpha 5 precursor /FL=gb:NM_002205.1
201392_s_at	136.3	170.812	458.296	752.697	0.181082	84.2096	75.862	247.523	0.550655	122.091	437.966	883.057	0.15435	321.218	547.956	1098.38	1330.93	0.10241	gb:BG031974 /DB_XREF=gi:12422804 /DB_XREF=602300668F1 /CLONE=IMAGE:4402217 /FEA=FLmRNA /CNT=230 /TID=Hs.76473.0 /TIER=Stack /STK=31 /UG=Hs.76473 /LL=3482 /UG_GENE=IGF2R /UG_TITLE=insulin-like growth factor 2 receptor /FL=gb:NM_000876.1 gb:J03528.1
201393_s_at	153.6	520.212	921.29	1519.66	0.101075	89.5864	127.712	362.754	0.423428	247.822	770.83	1713.77	0.0896271	543.775	1282.44	1846.92	2250.53	0.0682506	gb:NM_000876.1 /DB_XREF=gi:4504610 /GEN=IGF2R /FEA=FLmRNA /CNT=230 /TID=Hs.76473.0 /TIER=FL+Stack /STK=76 /UG=Hs.76473 /LL=3482 /DEF=Homo sapiens insulin-like growth factor 2 receptor (IGF2R), mRNA. /PROD=insulin-like growth factor 2 receptor /FL=gb:NM_000876.1 gb:J03528.1
201396_s_at	625.6	486.762	410.985	421.308	1.4849	451.737	323.633	400.229	1.5631	394.297	363.615	373.189	1.67636	486.114	429.262	402.219	190.079	3.29126	gb:NM_003021.2 /DB_XREF=gi:13259553 /GEN=SGT /FEA=FLmRNA /CNT=264 /TID=Hs.203910.0 /TIER=FL+Stack /STK=97 /UG=Hs.203910 /LL=6449 /DEF=Homo sapiens small glutamine-rich tetratricopeptide repeat (TPR)-containing (SGT), mRNA. /PROD=small glutamine-rich tetratricopeptide /FL=gb:BC005165.1 gb:BC000390.1 gb:AL050156.1 gb:NM_003021.2
201397_at	2133.9	697.302	491.987	1784.12	1.19605	1768.48	321.307	288.115	7.40641	2428.1	1507.23	753.797	2.83087	1539.69	1426.09	1050.41	768.11	2.77812	gb:NM_006623.1 /DB_XREF=gi:5729973 /GEN=PHGDH /FEA=FLmRNA /CNT=473 /TID=Hs.3343.0 /TIER=FL+Stack /STK=112 /UG=Hs.3343 /LL=26227 /DEF=Homo sapiens phosphoglycerate dehydrogenase (PHGDH), mRNA. /PROD=phosphoglycerate dehydrogenase /FL=gb:AF171237.1 gb:BC001349.1 gb:AF006043.1 gb:BC000303.1 gb:NM_006623.1
201403_s_at	5128.8	11770.7	11349.7	18279.4	0.280579	4804.99	4329.46	3857.14	1.32969	5170.31	4887.95	5155.73	0.994777	6503.66	7035.47	7803.88	7920.13	0.647565	gb:NM_004528.1 /DB_XREF=gi:4758713 /GEN=MGST3 /FEA=FLmRNA /CNT=394 /TID=Hs.111811.0 /TIER=FL+Stack /STK=194 /UG=Hs.111811 /LL=4259 /DEF=Homo sapiens microsomal glutathione S-transferase 3 (MGST3), mRNA. /PROD=microsomal glutathione S-transferase 3 /FL=gb:BC000505.1 gb:BC003034.1 gb:NM_004528.1 gb:AF026977.1
201416_at	21279.1	1222.11	440.773	196.306	108.398	4004.51	1745.2	1357.99	15.6696	2296.78	1069.35	434.851	48.9342	2950.01	1162.36	836.88	320.077	66.4811	gb:BG528420 /DB_XREF=gi:13519957 /DB_XREF=602579853F1 /CLONE=IMAGE:4719060 /FEA=FLmRNA /CNT=369 /TID=Hs.83484.0 /TIER=Stack /STK=16 /UG=Hs.83484 /LL=6659 /UG_GENE=SOX4 /UG_TITLE=SRY (sex determining region Y)-box 4 /FL=gb:NM_003107.1
201417_at	12877.9	4332.98	1514.35	568.211	22.6639	6853.82	3833.09	3630.81	3.54684	5764.25	2779.32	1455.49	8.84779	6550.29	3139.85	2966.47	1824.74	7.05738	gb:AL136179 /DB_XREF=gi:8649149 /FEA=FLmRNA /CNT=369 /TID=Hs.83484.0 /TIER=Stack /STK=40 /UG=Hs.83484 /LL=6659 /UG_GENE=SOX4 /UG_TITLE=SRY (sex determining region Y)-box 4 /DEF=Human DNA sequence from clone RP3-322L4 on chromosome 6. Contains the SOX4 gene for SRY (sex determining region Y)-box 4, a pseudogene similar to predicted fly, worm and yeast genes, ESTs, STSs, GSSs and four CpG islands /…
201418_s_at	2437.1	416.207	71.8427	59.4299	41.008	676.572	293.618	369.688	6.59232	499.454	273.932	105.848	23.0245	613.605	370.939	206.013	163.444	14.9109	gb:NM_003107.1 /DB_XREF=gi:4507162 /GEN=SOX4 /FEA=FLmRNA /CNT=369 /TID=Hs.83484.0 /TIER=FL+Stack /STK=37 /UG=Hs.83484 /LL=6659 /DEF=Homo sapiens SRY (sex determining region Y)-box 4 (SOX4), mRNA. /PROD=SRY (sex determining region Y)-box 4 /FL=gb:NM_003107.1
201422_at	497.5	2942.12	1524.55	3692.4	0.134736	371.829	802.741	2769.58	0.17963	1854.47	8655.85	21705	0.0229209	9492.38	21054.6	25717.8	23654.7	0.0210318	gb:NM_006332.1 /DB_XREF=gi:5453695 /GEN=IFI30 /FEA=FLmRNA /CNT=270 /TID=Hs.14623.0 /TIER=FL+Stack /STK=148 /UG=Hs.14623 /LL=10437 /DEF=Homo sapiens interferon, gamma-inducible protein 30 (IFI30), mRNA. /PROD=interferon, gamma-inducible protein 30 /FL=gb:J03909.1 gb:NM_006332.1 gb:AF097362.1
201425_at	2931	1160.08	747.578	631.065	4.64453	1685.35	892.71	1188.22	2.46671	1487.19	1981	3053.52	0.959876	1468.72	1626.45	4077.43	3335.16	0.878819	gb:NM_000690.1 /DB_XREF=gi:4502032 /GEN=ALDH2 /FEA=FLmRNA /CNT=328 /TID=Hs.195432.0 /TIER=FL+Stack /STK=125 /UG=Hs.195432 /LL=217 /DEF=Homo sapiens aldehyde dehydrogenase 2, mitochondrial (ALDH2), mRNA. /PROD=aldehyde dehydrogenase 2, mitochondrial /FL=gb:BC002967.1 gb:NM_000690.1
201426_s_at	31079.4	13896.2	7618.43	5782.55	5.37469	16128.5	12049.7	8800.44	3.53157	22433.5	27391.8	28845.8	1.07743	28225.3	27933.3	29490.2	31482	0.987212	gb:AI922599 /DB_XREF=gi:5658563 /DB_XREF=wm90b11.x1 /CLONE=IMAGE:2443197 /FEA=FLmRNA /CNT=684 /TID=Hs.297753.0 /TIER=Stack /STK=9 /UG=Hs.297753 /LL=7431 /UG_GENE=VIM /UG_TITLE=vimentin /FL=gb:NM_003380.1 gb:BC000163.2
201427_s_at	861.1	2358.76	1849.75	270.981	3.17772	193.401	232.013	170.859	5.03983	626.286	184.163	625.856	1.37588	311.417	4104.99	13985.2	15434.2	0.0557916	gb:NM_005410.1 /DB_XREF=gi:4885590 /GEN=SEPP1 /FEA=FLmRNA /CNT=372 /TID=Hs.3314.0 /TIER=FL+Stack /STK=120 /UG=Hs.3314 /LL=6414 /DEF=Homo sapiens selenoprotein P, plasma, 1 (SEPP1), mRNA. /PROD=selenoprotein P precursor /FL=gb:NM_005410.1
201431_s_at	658.3	88.5448	2.94698	8.7229	75.468	117.132	5.25256	39.8126	16.535	82.8049	60.988	32.9745	19.9639	140.232	154.918	84.497	51.5302	12.775	gb:NM_001387.1 /DB_XREF=gi:4503378 /GEN=DPYSL3 /FEA=FLmRNA /CNT=370 /TID=Hs.74566.0 /TIER=FL+Stack /STK=130 /UG=Hs.74566 /LL=1809 /DEF=Homo sapiens dihydropyrimidinase-like 3 (DPYSL3), mRNA. /PROD=dihydropyrimidinase-like 3 /FL=gb:NM_001387.1 gb:D78014.1
201433_s_at	10367.3	4899.1	3124.84	2876.52	3.60411	6567.52	4743.81	4181.56	2.47929	7353.55	5848.68	5850.17	1.77214	6357.3	5666.97	5959	5309.73	1.95251	gb:NM_014754.1 /DB_XREF=gi:7662646 /GEN=PTDSS1 /FEA=FLmRNA /CNT=257 /TID=Hs.77329.0 /TIER=FL+Stack /STK=83 /UG=Hs.77329 /LL=9791 /DEF=Homo sapiens phosphatidylserine synthase 1 (PTDSS1), mRNA. /PROD=phosphatidylserine synthase 1 /FL=gb:D14694.1 gb:NM_014754.1 gb:BC004390.1 gb:BC004192.1
201438_at	43	51.9088	58.86	223.616	0.192294	80.9008	1582.07	3813.9	0.0112745	15.9175	21.6713	110.465	0.389265	47.6967	11.7085	10.5417	10.6692	4.03028	gb:NM_004369.1 /DB_XREF=gi:4758027 /GEN=COL6A3 /FEA=FLmRNA /CNT=314 /TID=Hs.80988.0 /TIER=FL+Stack /STK=81 /UG=Hs.80988 /LL=1293 /DEF=Homo sapiens collagen, type VI, alpha 3 (COL6A3), mRNA. /PROD=collagen, type VI, alpha 3 /FL=gb:NM_004369.1
201445_at	891.7	3123.52	3612.52	3594.81	0.248052	1996.79	1246.06	583.554	1.52805	1418.27	975.037	530.889	1.67963	765.924	345.327	300.479	159.055	5.60624	gb:NM_001839.1 /DB_XREF=gi:4502922 /GEN=CNN3 /FEA=FLmRNA /CNT=242 /TID=Hs.194662.0 /TIER=FL+Stack /STK=18 /UG=Hs.194662 /LL=1266 /DEF=Homo sapiens calponin 3, acidic (CNN3), mRNA. /PROD=calponin 3 /FL=gb:NM_001839.1
201447_at	2163.2	1112.85	869.28	610.195	3.54509	1469.7	937.132	1233.57	1.75362	1067.4	839.613	724.532	2.98565	1172.08	790.029	712.341	655.818	3.29848	gb:H96549 /DB_XREF=gi:1110035 /DB_XREF=yw01c09.s1 /CLONE=IMAGE:250960 /FEA=FLmRNA /CNT=273 /TID=Hs.239489.0 /TIER=Stack /STK=9 /UG=Hs.239489 /LL=7072 /UG_GENE=TIA1 /UG_TITLE=TIA1 cytotoxic granule-associated RNA-binding protein /FL=gb:M77142.1 gb:NM_022037.1
201448_at	3586.3	1705.21	1438.84	850.116	4.2186	2024.67	1349.08	1875.55	1.91213	1416.23	1402.64	1173.23	3.05677	1928.69	1246.59	1044.36	1394.64	2.57148	gb:AL046419 /DB_XREF=gi:5434493 /DB_XREF=DKFZp434N247_s1 /CLONE=DKFZp434N247 /FEA=FLmRNA /CNT=273 /TID=Hs.239489.0 /TIER=Stack /STK=39 /UG=Hs.239489 /LL=7072 /UG_GENE=TIA1 /UG_TITLE=TIA1 cytotoxic granule-associated RNA-binding protein /FL=gb:M77142.1 gb:NM_022037.1
201449_at	1709.1	827.261	644.194	495.493	3.44929	890.984	803.641	911.092	1.87588	706.635	621.016	474.75	3.6	608.541	425.896	411.126	389.692	4.38577	gb:AL567227 /DB_XREF=gi:12920378 /DB_XREF=AL567227 /CLONE=CS0DF027YA11 (3 prime) /FEA=FLmRNA /CNT=273 /TID=Hs.239489.0 /TIER=Stack /STK=20 /UG=Hs.239489 /LL=7072 /UG_GENE=TIA1 /UG_TITLE=TIA1 cytotoxic granule-associated RNA-binding protein /FL=gb:M77142.1 gb:NM_022037.1
201459_at	5761.2	5566.42	4554.84	4008.7	1.43717	3545.49	1997.25	1654.68	3.48177	4035.34	3190.65	2657.66	2.16777	3118.58	2510.3	2249.47	2032.45	2.8346	gb:NM_006666.1 /DB_XREF=gi:5730022 /GEN=RUVBL2 /FEA=FLmRNA /CNT=351 /TID=Hs.6455.0 /TIER=FL+Stack /STK=61 /UG=Hs.6455 /LL=10856 /DEF=Homo sapiens RuvB (E coli homolog)-like 2 (RUVBL2), mRNA. /PROD=RuvB (E coli homolog)-like 2 /FL=gb:BC000428.1 gb:AF151804.1 gb:BC004531.1 gb:AF155138.1 gb:NM_006666.1 gb:AL136743.1 gb:AF124607.1 gb:AB024301.1
201462_at	3474.7	1914.63	1205.55	735.332	4.72535	1778.16	1443.63	1075.25	3.23153	1433.17	1187.47	1095	3.17324	1318.03	1489.83	1577.74	1965.64	1.76772	gb:NM_014766.1 /DB_XREF=gi:7661983 /GEN=KIAA0193 /FEA=FLmRNA /CNT=238 /TID=Hs.75137.0 /TIER=FL+Stack /STK=29 /UG=Hs.75137 /LL=9805 /DEF=Homo sapiens KIAA0193 gene product (KIAA0193), mRNA. /PROD=KIAA0193 gene product /FL=gb:D83777.1 gb:NM_014766.1
201464_x_at	8909.1	878.701	929.813	1437.4	6.19805	145.009	289.341	323.253	27.5608	502.502	2059.03	2713.8	3.28289	983.173	1943.31	2657.33	2068.02	4.30804	gb:BG491844 /DB_XREF=gi:13453356 /DB_XREF=602535931T1 /CLONE=IMAGE:4684998 /FEA=FLmRNA /CNT=376 /TID=Hs.78465.0 /TIER=Stack /STK=10 /UG=Hs.78465 /LL=3725 /UG_GENE=JUN /UG_TITLE=v-jun avian sarcoma virus 17 oncogene homolog /FL=gb:NM_002228.2 gb:BC002646.1
201465_s_at	2470.4	172.124	142.65	251.252	9.83235	12.9044	21.2353	23.6071	104.647	134.283	418.607	387.533	6.37469	132.799	401.088	401.075	294.955	8.37551	gb:BC002646.1 /DB_XREF=gi:12803622 /FEA=FLmRNA /CNT=376 /TID=Hs.78465.0 /TIER=FL+Stack /STK=49 /UG=Hs.78465 /LL=3725 /UG_GENE=JUN /DEF=Homo sapiens, v-jun avian sarcoma virus 17 oncogene homolog, clone MGC:3338, mRNA, complete cds. /PROD=v-jun avian sarcoma virus 17 oncogene homolog /FL=gb:NM_002228.2 gb:BC002646.1
201466_s_at	2200.1	186.553	155.553	263.725	8.3424	29.5313	65.8821	25.9444	84.8006	98.807	300.143	448.618	4.90417	199.934	458.313	769.789	539.743	4.0762	gb:NM_002228.2 /DB_XREF=gi:7710122 /GEN=JUN /FEA=FLmRNA /CNT=376 /TID=Hs.78465.0 /TIER=FL+Stack /STK=45 /UG=Hs.78465 /LL=3725 /DEF=Homo sapiens v-jun avian sarcoma virus 17 oncogene homolog (JUN), mRNA. /PROD=v-jun avian sarcoma virus 17 oncogene homolog /FL=gb:NM_002228.2 gb:BC002646.1
201468_s_at	347.7	240.242	114.773	148.615	2.3396	189.348	171.233	189.09	1.83881	374.993	299.287	384.73	0.903751	695.686	1103.23	1511.14	1955.2	0.177834	gb:NM_000903.1 /DB_XREF=gi:4505414 /GEN=DIA4 /FEA=FLmRNA /CNT=293 /TID=Hs.80706.0 /TIER=FL+Stack /STK=39 /UG=Hs.80706 /LL=1728 /DEF=Homo sapiens diaphorase (NADHNADPH) (cytochrome b-5 reductase) (DIA4), mRNA. /PROD=NAD(P)H menadione oxidoreductase 1,dioxin-inducible /FL=gb:NM_000903.1 gb:J03934.1
201469_s_at	178.5	480.297	458.535	633.185	0.281908	525.855	662.573	742.804	0.240306	553.98	598.573	556.774	0.320597	522.867	607.084	574.155	489.65	0.364546	gb:AI809967 /DB_XREF=gi:5396533 /DB_XREF=wf64c03.x1 /CLONE=IMAGE:2360356 /FEA=FLmRNA /CNT=239 /TID=Hs.81972.0 /TIER=Stack /STK=17 /UG=Hs.81972 /LL=6464 /UG_GENE=SHC1 /UG_TITLE=SHC (Src homology 2 domain-containing) transforming protein 1 /FL=gb:U73377.1 gb:NM_003029.1
201471_s_at	1172	2884.4	2565.31	3168.21	0.369925	2090.02	2741.24	3975.49	0.294806	2489.82	2658.98	3912.18	0.299578	2339.75	3719.27	8548.75	5829.26	0.201055	gb:NM_003900.1 /DB_XREF=gi:4505570 /GEN=SQSTM1 /FEA=FLmRNA /CNT=682 /TID=Hs.182248.0 /TIER=FL+Stack /STK=251 /UG=Hs.182248 /LL=8878 /DEF=Homo sapiens sequestosome 1 (SQSTM1), mRNA. /PROD=sequestosome 1 /FL=gb:NM_003900.1 gb:U46751.1 gb:BC003139.1 gb:U41806.1
201476_s_at	869.6	3522.49	3325.39	4494.5	0.193481	3270.28	2089.69	1542.09	0.563909	2691.16	2406.97	2088.85	0.416305	2343.92	1563.23	1920.06	1528.05	0.569092	gb:AI692974 /DB_XREF=gi:4970314 /DB_XREF=wd36e03.x1 /CLONE=IMAGE:2330236 /FEA=FLmRNA /CNT=321 /TID=Hs.2934.0 /TIER=Stack /STK=14 /UG=Hs.2934 /LL=6240 /UG_GENE=RRM1 /UG_TITLE=ribonucleotide reductase M1 polypeptide /FL=gb:NM_001033.1
201478_s_at	5867.9	6538.63	5405.24	5049.91	1.16198	6802.53	4405.02	3396.92	1.72742	4587.2	3532.85	2951.05	1.98841	4264.28	3688.02	3288.28	1713.81	3.42389	gb:U59151.1 /DB_XREF=gi:2737893 /GEN=CBF5 /FEA=FLmRNA /CNT=276 /TID=Hs.4747.0 /TIER=FL /STK=0 /UG=Hs.4747 /LL=1736 /DEF=Human Cbf5p homolog (CBF5) mRNA, complete cds. /PROD=Cbf5p homolog /FL=gb:NM_001363.1 gb:AF067008.1 gb:U59151.1
201479_at	9335.9	9195.72	7247.75	6658.59	1.40208	8255.27	5527.42	4256.28	2.19344	6626.08	4689.48	3876.07	2.4086	6187.01	4486.69	4225.26	2793.6	3.34189	gb:NM_001363.1 /DB_XREF=gi:4503336 /GEN=DKC1 /FEA=FLmRNA /CNT=276 /TID=Hs.4747.0 /TIER=FL+Stack /STK=44 /UG=Hs.4747 /LL=1736 /DEF=Homo sapiens dyskeratosis congenita 1, dyskerin (DKC1), mRNA. /PROD=dyskeratosis congenita 1, dyskerin /FL=gb:NM_001363.1 gb:AF067008.1 gb:U59151.1
201481_s_at	569.1	16.772	17.8412	17.9349	31.7314	467.702	467.028	1242.68	0.457961	218.019	125.317	226.535	2.5122	533.648	608.621	506.655	645.073	0.882226	gb:NM_002862.1 /DB_XREF=gi:4506350 /GEN=PYGB /FEA=FLmRNA /CNT=313 /TID=Hs.75658.0 /TIER=FL+Stack /STK=87 /UG=Hs.75658 /LL=5834 /DEF=Homo sapiens phosphorylase, glycogen; brain (PYGB), nuclear gene encoding mitochondrial protein, mRNA. /PROD=phosphorylase, glycogen; brain /FL=gb:U47025.1 gb:NM_002862.1
201482_at	1101.9	577.837	228.033	307.258	3.58624	763.015	645.69	728.624	1.5123	2710.12	3383.12	3844.99	0.286581	1946.42	1746.1	1769.45	1824.82	0.603841	gb:NM_002826.2 /DB_XREF=gi:13325074 /GEN=QSCN6 /FEA=FLmRNA /CNT=242 /TID=Hs.77266.0 /TIER=FL+Stack /STK=97 /UG=Hs.77266 /LL=5768 /DEF=Homo sapiens quiescin Q6 (QSCN6), mRNA. /PROD=quiescin Q6 /FL=gb:U97276.2 gb:NM_002826.2 gb:L42379.1
201486_at	2768.4	2545.22	2013.67	1981.24	1.39731	1453.65	1093.06	893.172	3.09951	1790.46	1573.35	1220.22	2.26877	2421.1	1617.38	1605.28	1594.71	1.73599	gb:NM_002902.1 /DB_XREF=gi:4506456 /GEN=RCN2 /FEA=FLmRNA /CNT=257 /TID=Hs.79088.0 /TIER=FL+Stack /STK=102 /UG=Hs.79088 /LL=5955 /DEF=Homo sapiens reticulocalbin 2, EF-hand calcium binding domain (RCN2), mRNA. /PROD=reticulocalbin 2, EF-hand calcium bindingdomain /FL=gb:BC004892.1 gb:NM_002902.1
201489_at	2755.4	3434.32	2021.31	2906.11	0.94814	10137.5	14936.9	19045.9	0.144672	5963.81	5578.26	7659.73	0.359726	7011.41	7856.82	10086	7539.67	0.365454	gb:BC005020.1 /DB_XREF=gi:13477126 /FEA=FLmRNA /CNT=278 /TID=Hs.173125.0 /TIER=FL+Stack /STK=64 /UG=Hs.173125 /LL=10105 /UG_GENE=PPIF /DEF=Homo sapiens, peptidylprolyl isomerase F (cyclophilin F), clone MGC:11022, mRNA, complete cds. /PROD=peptidylprolyl isomerase F (cyclophilin F) /FL=gb:BC005020.1 gb:NM_005729.1 gb:M80254.1
201490_s_at	1019.7	2699.82	2038.91	1890.18	0.539473	8641.74	12782.5	16516.1	0.0617396	4911.65	3701.6	4960.6	0.20556	4831.99	6144.24	7619.12	4737.6	0.215236	gb:NM_005729.1 /DB_XREF=gi:5031986 /GEN=PPIF /FEA=FLmRNA /CNT=278 /TID=Hs.173125.0 /TIER=FL /STK=0 /UG=Hs.173125 /LL=10105 /DEF=Homo sapiens peptidylprolyl isomerase F (cyclophilin F) (PPIF), mRNA. /PROD=peptidylprolyl isomerase F (cyclophilin F) /FL=gb:BC005020.1 gb:NM_005729.1 gb:M80254.1
201494_at	3400.3	1704.28	1216.23	1041.04	3.26625	1817.45	1313.29	1398.19	2.43193	2746.02	3563.26	4514.46	0.753203	2184.33	2937.65	4129.24	4495.08	0.756449	gb:NM_005040.1 /DB_XREF=gi:4826939 /GEN=PRCP /FEA=FLmRNA /CNT=246 /TID=Hs.75693.0 /TIER=FL+Stack /STK=89 /UG=Hs.75693 /LL=5547 /DEF=Homo sapiens prolylcarboxypeptidase (angiotensinase C) (PRCP), mRNA. /PROD=prolylcarboxypeptidase (angiotensinase C) /FL=gb:L13977.1 gb:NM_005040.1
201501_s_at	2674.4	1719.27	1175.29	877.915	3.04631	2084.64	1500.88	1372.64	1.94837	1604.37	1333.94	1102.91	2.42485	1600.13	1263.2	1427.87	1301.87	2.05427	gb:NM_002092.1 /DB_XREF=gi:4504160 /GEN=GRSF1 /FEA=FLmRNA /CNT=253 /TID=Hs.79295.0 /TIER=FL+Stack /STK=34 /UG=Hs.79295 /LL=2926 /DEF=Homo sapiens G-rich RNA sequence binding factor 1 (GRSF1), mRNA. /PROD=G-rich RNA sequence binding factor 1 /FL=gb:U07231.1 gb:NM_002092.1
201502_s_at	14709.8	3598.29	2530.5	3218.1	4.57096	2648.14	6765.3	13388.9	1.09866	4947.72	5879.95	10903.4	1.3491	4897.24	6262.49	12496.2	11734.7	1.25353	gb:AI078167 /DB_XREF=gi:3412575 /DB_XREF=oz30d08.x1 /CLONE=IMAGE:1676847 /FEA=FLmRNA /CNT=231 /TID=Hs.81328.0 /TIER=Stack /STK=46 /UG=Hs.81328 /LL=4792 /UG_GENE=NFKBIA /UG_TITLE=nuclear factor of kappa light polypeptide gene enhancer in B-cells inhibitor, alpha /FL=gb:NM_020529.1 gb:BC002601.1 gb:BC004983.1 gb:M69043.1
201506_at	183	393.439	231.537	265.845	0.688372	40.1195	151.499	193.999	0.943306	891.465	2071.97	4412.48	0.0414733	7135.64	12745.6	6895.91	15150.9	0.0120785	gb:NM_000358.1 /DB_XREF=gi:4507466 /GEN=TGFBI /FEA=FLmRNA /CNT=491 /TID=Hs.118787.0 /TIER=FL+Stack /STK=253 /UG=Hs.118787 /LL=7045 /DEF=Homo sapiens transforming growth factor, beta-induced, 68kD (TGFBI), mRNA. /PROD=transforming growth factor, beta-induced, 68kD /FL=gb:NM_000358.1 gb:M77349.1 gb:BC000097.1 gb:BC004972.1
201508_at	85.8	128.741	74.3914	35.8699	2.39198	317.647	249.797	99.025	0.866448	306.073	542.725	275.255	0.311711	75.3836	70.1045	36.6917	50.0168	1.71542	gb:NM_001552.1 /DB_XREF=gi:10835020 /GEN=IGFBP4 /FEA=FLmRNA /CNT=310 /TID=Hs.1516.0 /TIER=FL+Stack /STK=198 /UG=Hs.1516 /LL=3487 /DEF=Homo sapiens insulin-like growth factor-binding protein 4 (IGFBP4), mRNA. /PROD=insulin-like growth factor-binding protein 4 /FL=gb:M62403.1 gb:NM_001552.1
201531_at	1784	877.671	953.946	858.676	2.07762	649.522	1881.99	3174.8	0.561926	789.271	1957.53	4155.86	0.429274	2236.35	3911.95	3045.9	6078.97	0.293471	gb:NM_003407.1 /DB_XREF=gi:4507960 /GEN=ZFP36 /FEA=FLmRNA /CNT=364 /TID=Hs.1665.0 /TIER=FL+Stack /STK=208 /UG=Hs.1665 /LL=7538 /DEF=Homo sapiens zinc finger protein homologous to Zfp-36 in mouse (ZFP36), mRNA. /PROD=zinc finger protein homologous to Zfp-36 inmouse /FL=gb:NM_003407.1 gb:M92843.1 gb:M63625.1
201534_s_at	1447.3	871.205	511.899	451.797	3.20343	836.057	717.575	758.932	1.90702	1091.03	1491.81	2284.23	0.633606	1360.74	1430.77	1944.58	2003.17	0.722505	gb:AF044221.1 /DB_XREF=gi:4105251 /GEN=HCG-1 /FEA=FLmRNA /CNT=244 /TID=Hs.173091.0 /TIER=FL /STK=0 /UG=Hs.173091 /LL=5412 /DEF=Homo sapiens HCG-1 protein (HCG-1) mRNA, complete cds. /PROD=HCG-1 protein /FL=gb:AF044221.1 gb:AL080177.1 gb:NM_007106.1
201535_at	1814.5	612.786	386.055	368.971	4.91774	717.519	605.62	523.874	3.46362	959.114	916.02	1234.89	1.46936	1014.94	1016.15	1580.6	1479.01	1.22683	gb:NM_007106.1 /DB_XREF=gi:6005927 /GEN=UBL3 /FEA=FLmRNA /CNT=244 /TID=Hs.173091.0 /TIER=FL+Stack /STK=46 /UG=Hs.173091 /LL=5412 /DEF=Homo sapiens ubiquitin-like 3 (UBL3), mRNA. /PROD=ubiquitin-like 3 /FL=gb:AF044221.1 gb:AL080177.1 gb:NM_007106.1
201536_at	2018.8	1418.12	518.589	430.928	4.68478	936.232	1553.71	1681.63	1.2005	3026.02	2908.75	2765.24	0.730063	3024	2851.38	3228.29	3381.39	0.597032	gb:AL048503 /DB_XREF=gi:5936534 /DB_XREF=DKFZp586M1524_s1 /CLONE=DKFZp586M1524 /FEA=FLmRNA /CNT=241 /TID=Hs.181046.0 /TIER=Stack /STK=44 /UG=Hs.181046 /LL=1845 /UG_GENE=DUSP3 /UG_TITLE=dual specificity phosphatase 3 (vaccinia virus phosphatase VH1-related) /FL=gb:BC002682.1 gb:NM_004090.1 gb:L05147.1
201537_s_at	393.4	731.783	373.709	264.785	1.48573	572.096	924.6	1375.52	0.286001	1380.67	1423.54	1706.35	0.230551	1632.55	1501.32	1919.41	1902.98	0.206728	gb:BC002682.1 /DB_XREF=gi:12803692 /FEA=FLmRNA /CNT=241 /TID=Hs.181046.0 /TIER=FL+Stack /STK=15 /UG=Hs.181046 /LL=1845 /UG_GENE=DUSP3 /DEF=Homo sapiens, dual specificity phosphatase 3 (vaccinia virus phosphatase VH1-related), clone MGC:3615, mRNA, complete cds. /PROD=dual specificity phosphatase 3 (vaccinia virusphosphatase VH1-related) /FL=gb:BC002682.1 gb:NM_004090.1 gb:L05147.1
201538_s_at	249.4	384.162	220.068	183.344	1.36028	405.662	367.979	596.253	0.418279	856.582	715.067	898.885	0.277455	877.162	977.95	1057.19	1155.68	0.215803	gb:NM_004090.1 /DB_XREF=gi:4758207 /GEN=DUSP3 /FEA=FLmRNA /CNT=241 /TID=Hs.181046.0 /TIER=FL /STK=0 /UG=Hs.181046 /LL=1845 /DEF=Homo sapiens dual specificity phosphatase 3 (vaccinia virus phosphatase VH1-related) (DUSP3), mRNA. /PROD=dual specificity phosphatase 3 /FL=gb:BC002682.1 gb:NM_004090.1 gb:L05147.1
201539_s_at	779.2	151.604	143.924	186.034	4.18848	220.45	251.072	606.849	1.28401	183.136	131.056	89.9379	8.66375	225.007	201.971	152.65	120.237	6.48053	gb:U29538.1 /DB_XREF=gi:2078479 /GEN=FHL-1 /FEA=FLmRNA /CNT=454 /TID=Hs.239069.0 /TIER=FL /STK=0 /UG=Hs.239069 /LL=2273 /UG_TITLE=four and a half LIM domains 1 /DEF=Human heart protein with four and a half LIM domains (FHL-1) mRNA, complete cds. /FL=gb:U60115.1 gb:NM_001449.1 gb:U29538.1
201540_at	9274.3	757.081	623.088	666.527	13.9144	1454.31	1579.22	4132.56	2.2442	1049.54	600.715	407.812	22.7416	1431.55	934.702	951.205	638.414	14.5271	gb:NM_001449.1 /DB_XREF=gi:4503720 /GEN=FHL1 /FEA=FLmRNA /CNT=454 /TID=Hs.239069.0 /TIER=FL+Stack /STK=154 /UG=Hs.239069 /LL=2273 /DEF=Homo sapiens four and a half LIM domains 1 (FHL1), mRNA. /PROD=four and a half LIM domains 1 /FL=gb:U60115.1 gb:NM_001449.1 gb:U29538.1
201543_s_at	443.4	1244.22	1358.88	2015.56	0.219988	646.048	856.842	687.877	0.644592	1040.14	1165.28	1390.86	0.318795	1203.44	1456.46	1661.26	1426.95	0.310732	gb:NM_020150.1 /DB_XREF=gi:9910541 /GEN=SAR1 /FEA=FLmRNA /CNT=232 /TID=Hs.110796.0 /TIER=FL+Stack /STK=34 /UG=Hs.110796 /LL=56909 /DEF=Homo sapiens SAR1 protein (SAR1), mRNA. /PROD=SAR1 protein /FL=gb:AF261717.1 gb:AY008268.1 gb:AL136724.1 gb:NM_020150.1
201548_s_at	2212.8	2013.76	1448.56	1004.93	2.20195	1975.78	1082.78	1086	2.03756	1333.26	1714.43	1157.4	1.91186	1276.54	860.499	1002.2	604.817	3.65863	gb:W02593 /DB_XREF=gi:1274571 /DB_XREF=za51e06.r1 /CLONE=IMAGE:296098 /FEA=FLmRNA /CNT=261 /TID=Hs.143323.0 /TIER=Stack /STK=18 /UG=Hs.143323 /LL=10765 /UG_GENE=PLU-1 /UG_TITLE=putative DNAchromatin binding motif /FL=gb:NM_006618.1
201549_x_at	3001.6	2020.41	1558.32	1184.85	2.53332	2192.34	1343.75	1254.84	2.39203	1358.24	1738.16	1137.87	2.63792	1698.3	1073.67	1083.51	752.371	3.98952	gb:NM_006618.1 /DB_XREF=gi:5729977 /GEN=PLU-1 /FEA=FLmRNA /CNT=261 /TID=Hs.143323.0 /TIER=FL /STK=0 /UG=Hs.143323 /LL=10765 /DEF=Homo sapiens putative DNAchromatin binding motif (PLU-1), mRNA. /PROD=putative DNAchromatin binding motif /FL=gb:NM_006618.1
201551_s_at	806.9	3337.34	3158.85	3031.49	0.266172	3257.04	1968.21	3280.29	0.245984	3990.21	3735	5551.01	0.145361	3663.33	4012.05	5557.11	4318.62	0.186842	gb:J03263.1 /DB_XREF=gi:187178 /GEN=LAMP1 /FEA=FLmRNA /CNT=239 /TID=Hs.150101.0 /TIER=FL /STK=0 /UG=Hs.150101 /LL=3916 /UG_TITLE=lysosomal-associated membrane protein 1 /DEF=Human lysosome-associated membrane glycoprotein (lamp A) mRNA, complete cds. /FL=gb:J04182.1 gb:J03263.1 gb:NM_005561.2
201559_s_at	394.9	1959.23	1786.51	2625.92	0.150385	1952.62	1644.58	3262.45	0.121044	1514.96	1202.89	1631.58	0.242036	1167.83	1171.8	1809.58	1312.47	0.300884	gb:AF109196.1 /DB_XREF=gi:4588523 /FEA=FLmRNA /CNT=281 /TID=Hs.25035.0 /TIER=FL /STK=0 /UG=Hs.25035 /LL=25932 /UG_GENE=CLIC4 /DEF=Homo sapiens intracellular chloride channel p64H1 mRNA, complete cds. /PROD=intracellular chloride channel p64H1 /FL=gb:AF109196.1 gb:AL117424.1 gb:NM_013943.1 gb:AF097330.1
201561_s_at	3079.9	953.098	567.653	456.526	6.74639	1488.72	814.072	707.043	4.35603	1164.09	1130.08	956.26	3.22078	1250.57	1185.04	1112.03	1332.67	2.31107	gb:NM_014944.1 /DB_XREF=gi:7662373 /GEN=KIAA0911 /FEA=FLmRNA /CNT=196 /TID=Hs.29665.0 /TIER=FL+Stack /STK=83 /UG=Hs.29665 /LL=22883 /DEF=Homo sapiens KIAA0911 protein (KIAA0911), mRNA. /PROD=KIAA0911 protein /FL=gb:AB020718.1 gb:NM_014944.1
201565_s_at	2086.6	2340.95	2260.1	2234.77	0.933696	2239.5	5529.07	7446.12	0.280227	2174.09	4031.72	5672.35	0.367854	4160.72	3249.03	3386.83	4348.13	0.479884	gb:NM_002166.1 /DB_XREF=gi:4504570 /GEN=ID2 /FEA=FLmRNA /CNT=306 /TID=Hs.180919.0 /TIER=FL+Stack /STK=42 /UG=Hs.180919 /LL=3398 /DEF=Homo sapiens inhibitor of DNA binding 2, dominant negative helix-loop-helix protein (ID2), mRNA. /PROD=inhibitor of DNA binding 2, dominant negativehelix-loop-helix protein /FL=gb:NM_002166.1 gb:M97796.1 gb:D13891.1
201566_x_at	283.7	316.981	252.086	241.388	1.17529	315.662	1864.51	1837.77	0.154372	290.748	1254.45	2395.93	0.118409	864.829	450.117	432.863	568.95	0.498637	gb:D13891.1 /DB_XREF=gi:464183 /GEN=Id-2H /FEA=FLmRNA /CNT=306 /TID=Hs.180919.0 /TIER=FL /STK=0 /UG=Hs.180919 /LL=3398 /DEF=Human mRNA for Id-2H, complete cds. /PROD=Id-2H /FL=gb:NM_002166.1 gb:M97796.1 gb:D13891.1
201569_s_at	3206.5	2492.18	2137.52	2469.89	1.29824	1850.87	1236.6	910.78	3.52061	1765.23	1587.92	1641.55	1.95333	1403.95	1222.07	1299.82	1253.9	2.55722	gb:NM_015380.1 /DB_XREF=gi:7661541 /GEN=CGI-51 /FEA=FLmRNA /CNT=205 /TID=Hs.4877.0 /TIER=FL+Stack /STK=69 /UG=Hs.4877 /LL=25813 /DEF=Homo sapiens CGI-51 protein (CGI-51), mRNA. /PROD=CGI-51 protein /FL=gb:NM_015380.1 gb:AF151809.1
201572_x_at	3632.1	2184.67	1220.77	972.807	3.73363	2497.5	1973.99	1894.56	1.91712	2224.3	1786.3	1710.06	2.12396	2178.04	1631.06	1913.36	1790.77	2.02824	gb:NM_001921.1 /DB_XREF=gi:4503276 /GEN=DCTD /FEA=FLmRNA /CNT=231 /TID=Hs.76894.0 /TIER=FL+Stack /STK=86 /UG=Hs.76894 /LL=1635 /DEF=Homo sapiens dCMP deaminase (DCTD), mRNA. /PROD=dCMP deaminase /FL=gb:NM_001921.1 gb:L12136.1
201577_at	12338.5	11092.8	6955.2	6751.61	1.82749	10898.6	5945.75	3461.12	3.56489	12611.2	6811.21	5807.88	2.12444	8616.19	6240.39	4657.23	4646.42	2.65549	gb:NM_000269.1 /DB_XREF=gi:4557796 /GEN=NME1 /FEA=FLmRNA /CNT=240 /TID=Hs.118638.0 /TIER=FL+Stack /STK=102 /UG=Hs.118638 /LL=4830 /DEF=Homo sapiens non-metastatic cells 1, protein (NM23A) expressed in (NME1), mRNA. /PROD=non-metastatic cells 1 protein /FL=gb:BC000293.1 gb:NM_000269.1
201590_x_at	1777.1	3617.5	2053.81	3564.89	0.4985	1340.24	1197.21	2148.79	0.827025	4939.25	7405.68	13128.5	0.135362	13966.6	17351.3	20409.2	23108.3	0.0769031	gb:NM_004039.1 /DB_XREF=gi:4757755 /GEN=ANXA2 /FEA=FLmRNA /CNT=628 /TID=Hs.217493.0 /TIER=FL+Stack /STK=605 /UG=Hs.217493 /LL=302 /DEF=Homo sapiens annexin A2 (ANXA2), mRNA. /PROD=annexin A2 /FL=gb:D00017.1 gb:BC001748.1 gb:NM_004039.1
201594_s_at	3347.1	2635.35	2274.83	1940.4	1.72496	1399.3	877.027	558.544	5.99254	2003.66	1997.96	2276.39	1.47035	2460.63	2179.02	2246.44	1896.85	1.76455	gb:NM_005134.1 /DB_XREF=gi:4826933 /GEN=PPP4R1 /FEA=FLmRNA /CNT=266 /TID=Hs.3382.0 /TIER=FL+Stack /STK=36 /UG=Hs.3382 /LL=9989 /DEF=Homo sapiens protein phosphatase 4, regulatory subunit 1 (PPP4R1), mRNA. /PROD=protein phosphatase 4, regulatory subunit 1 /FL=gb:AF111106.1 gb:NM_005134.1 gb:AF100744.1
201596_x_at	818.4	105.036	90.321	85.1094	9.61586	124.164	165.381	155.588	5.26003	173.314	165.833	142.944	5.7253	163.018	77.9345	39.8787	53.0435	15.4288	gb:NM_000224.1 /DB_XREF=gi:4557887 /GEN=KRT18 /FEA=FLmRNA /CNT=482 /TID=Hs.65114.0 /TIER=FL+Stack /STK=281 /UG=Hs.65114 /LL=3875 /DEF=Homo sapiens keratin 18 (KRT18), mRNA. /PROD=keratin 18 /FL=gb:M26326.1 gb:BC000698.1 gb:BC000180.2 gb:BC004253.1 gb:NM_000224.1
201599_at	3147.1	15875.3	15456.4	18850.6	0.16695	4116.51	2576.83	1848.28	1.70271	5188.68	4356.02	4342.74	0.724681	3544.17	3588.5	4710.18	4271.1	0.736836	gb:NM_000274.1 /DB_XREF=gi:4557808 /GEN=OAT /FEA=FLmRNA /CNT=270 /TID=Hs.75485.0 /TIER=FL+Stack /STK=80 /UG=Hs.75485 /LL=4942 /DEF=Homo sapiens ornithine aminotransferase (gyrate atrophy) (OAT), nuclear gene encoding mitochondrial protein, mRNA. /PROD=ornithine aminotransferase precursor /FL=gb:BC000964.1 gb:M14963.1 gb:M23204.1 gb:M12267.1 gb:NM_000274.1
201601_x_at	4862	1502.45	852.554	593.239	8.19569	1193.66	1383.75	835.051	5.8224	2855.16	2752.17	2690.47	1.80712	2567.62	2296.47	1931.17	1414.09	3.43825	gb:NM_003641.1 /DB_XREF=gi:4504580 /GEN=IFITM1 /FEA=FLmRNA /CNT=251 /TID=Hs.146360.0 /TIER=FL+Stack /STK=68 /UG=Hs.146360 /LL=8519 /DEF=Homo sapiens interferon induced transmembrane protein 1 (9-27) (IFITM1), mRNA. /PROD=interferon induced transmembrane protein 1(9-27) /FL=gb:NM_003641.1 gb:BC000897.1 gb:J04164.1
201605_x_at	2456.6	1036.77	560.962	517.586	4.74626	1368.7	1759.08	1506.88	1.63026	1739.66	2130.9	2830.78	0.867818	1492.73	1653.82	1610.18	1568.15	1.56656	gb:NM_004368.1 /DB_XREF=gi:4758017 /GEN=CNN2 /FEA=FLmRNA /CNT=226 /TID=Hs.169718.0 /TIER=FL+Stack /STK=64 /UG=Hs.169718 /LL=1265 /DEF=Homo sapiens calponin 2 (CNN2), mRNA. /PROD=calponin 2 /FL=gb:D83735.1 gb:NM_004368.1
201613_s_at	1739.4	692.336	456.623	363.509	4.78503	1234.11	1014.49	698.395	2.49057	965.379	1145.67	967.472	1.79788	919.305	690.653	595.81	671.178	2.59156	gb:BC000519.1 /DB_XREF=gi:12653494 /FEA=FLmRNA /CNT=290 /TID=Hs.272822.0 /TIER=FL /STK=0 /UG=Hs.272822 /LL=8607 /UG_GENE=RUVBL1 /DEF=Homo sapiens, RuvB (E coli homolog)-like 1, clone MGC:8557, mRNA, complete cds. /PROD=RuvB (E coli homolog)-like 1 /FL=gb:AF070735.1 gb:AF099084.1 gb:BC000519.1 gb:BC002993.1 gb:AB012122.1 gb:NM_003707.1
201614_s_at	1852.3	2270.31	1650.47	1212.56	1.52759	1432.06	965.045	634.897	2.91748	1361.2	851.948	601.29	3.08054	1080.93	1008.47	808.36	727.703	2.54541	gb:NM_003707.1 /DB_XREF=gi:4506752 /GEN=RUVBL1 /FEA=FLmRNA /CNT=290 /TID=Hs.272822.0 /TIER=FL+Stack /STK=88 /UG=Hs.272822 /LL=8607 /DEF=Homo sapiens RuvB (E coli homolog)-like 1 (RUVBL1), mRNA. /PROD=TATA binding protein interacting protein 49 kDa /FL=gb:AF070735.1 gb:AF099084.1 gb:BC000519.1 gb:BC002993.1 gb:AB012122.1 gb:NM_003707.1
201616_s_at	41.3	74.0215	131.579	198.589	0.207968	84.2096	279.811	1006.14	0.0410478	18.7962	21.0717	57.2932	0.720854	7.43219	17.9286	28.0295	31.024	1.33123	gb:AL577531 /DB_XREF=gi:12940753 /DB_XREF=AL577531 /CLONE=CS0DI087YP20 (3 prime) /FEA=FLmRNA /CNT=243 /TID=Hs.325474.0 /TIER=Stack /STK=11 /UG=Hs.325474 /LL=800 /UG_GENE=CALD1 /UG_TITLE=caldesmon 1 /FL=gb:M64110.1 gb:NM_004342.2
201617_x_at	16.9	18.7396	132.774	167.529	0.100878	44.3383	296.094	1005.6	0.0168059	2.45536	11.1355	25.4728	0.663453	5.71707	8.78135	24.2704	28.2243	0.598775	gb:NM_004342.2 /DB_XREF=gi:11091984 /GEN=CALD1 /FEA=FLmRNA /CNT=243 /TID=Hs.325474.0 /TIER=FL /STK=1 /UG=Hs.325474 /LL=800 /DEF=Homo sapiens caldesmon 1 (CALD1), mRNA. /PROD=caldesmon 1 /FL=gb:M64110.1 gb:NM_004342.2
201625_s_at	717.6	11832.9	9654.87	8257.73	0.0869004	6932.73	9568.06	10492.4	0.0683921	7715.5	11016	8580.95	0.0836271	6464.37	7990.59	5588.57	6441.19	0.111408	gb:BE300521 /DB_XREF=gi:9184269 /DB_XREF=ba69f11.x1 /CLONE=IMAGE:2905677 /FEA=FLmRNA /CNT=289 /TID=Hs.56205.0 /TIER=Stack /STK=11 /UG=Hs.56205 /LL=3638 /UG_GENE=INSIG1 /UG_TITLE=insulin induced gene 1 /FL=gb:NM_005542.1
201626_at	2690.5	18444.2	16778.4	15706.4	0.171299	11921	16397.7	16375.3	0.164303	14990.6	17473.6	16060.1	0.167527	15048.2	15888.2	15152.4	13787.8	0.195137	gb:BG292233 /DB_XREF=gi:13050848 /DB_XREF=602386668F1 /CLONE=IMAGE:4515521 /FEA=FLmRNA /CNT=289 /TID=Hs.56205.0 /TIER=Stack /STK=72 /UG=Hs.56205 /LL=3638 /UG_GENE=INSIG1 /UG_TITLE=insulin induced gene 1 /FL=gb:NM_005542.1
201627_s_at	2061.5	19146.9	16135.8	13921.1	0.148085	12664.4	17987	17311.7	0.119081	14165.7	18585	14099.6	0.14621	14149.2	15217.4	12854.3	11974.8	0.172153	gb:NM_005542.1 /DB_XREF=gi:5031800 /GEN=INSIG1 /FEA=FLmRNA /CNT=289 /TID=Hs.56205.0 /TIER=FL /STK=0 /UG=Hs.56205 /LL=3638 /DEF=Homo sapiens insulin induced gene 1 (INSIG1), mRNA. /PROD=insulin induced gene 1 /FL=gb:NM_005542.1
201631_s_at	297	1419.9	678.284	1193.08	0.248935	124.164	249.872	431.939	0.687597	1788.77	5775.1	14124.7	0.021027	3071.86	6411.26	10762.3	9205.44	0.0322635	gb:NM_003897.1 /DB_XREF=gi:4503328 /GEN=IER3 /FEA=FLmRNA /CNT=229 /TID=Hs.76095.0 /TIER=FL+Stack /STK=117 /UG=Hs.76095 /LL=8870 /DEF=Homo sapiens immediate early response 3 (IER3), mRNA. /PROD=immediate early response 3 /FL=gb:BC005080.1 gb:BC000844.1 gb:AF083421.1 gb:NM_003897.1
201639_s_at	3784.4	2535.66	1997.42	1632.49	2.31818	2248.1	1788.42	1173.81	3.22404	2537.74	2316.17	1576.68	2.40024	1828.16	1576.4	1592.7	1115.81	3.39163	gb:NM_013291.1 /DB_XREF=gi:9558724 /GEN=CPSF1 /FEA=FLmRNA /CNT=207 /TID=Hs.83727.0 /TIER=FL+Stack /STK=54 /UG=Hs.83727 /LL=29894 /DEF=Homo sapiens cleavage and polyadenylation specific factor 1, 160kD subunit (CPSF1), mRNA. /PROD=cleavage and polyadenylation specific factor 1,160kD subunit /FL=gb:NM_013291.1 gb:AB046744.1 gb:U37012.1
201641_at	4914.7	1418.03	665.62	287.367	17.1025	766.82	428.759	464.506	10.5805	1894.01	1863.99	1626.63	3.0214	2788.38	3849.31	3672.19	3826.63	1.28434	gb:NM_004335.2 /DB_XREF=gi:7262372 /GEN=BST2 /FEA=FLmRNA /CNT=230 /TID=Hs.118110.0 /TIER=FL+Stack /STK=86 /UG=Hs.118110 /LL=684 /DEF=Homo sapiens bone marrow stromal cell antigen 2 (BST2), mRNA. /PROD=bone marrow stromal cell antigen 2 /FL=gb:NM_004335.2 gb:D28137.1
201642_at	2205.1	2973.7	1956.32	1500.18	1.46989	2029.72	1474.47	1706.8	1.29195	2566.19	4828.08	6297.14	0.350175	3646.92	4249.08	5886.27	7763.27	0.284043	gb:NM_005534.1 /DB_XREF=gi:5031782 /GEN=IFNGR2 /FEA=FLmRNA /CNT=300 /TID=Hs.177559.0 /TIER=FL+Stack /STK=152 /UG=Hs.177559 /LL=3460 /DEF=Homo sapiens interferon gamma receptor 2 (interferon gamma transducer 1) (IFNGR2), mRNA. /PROD=interferon gamma receptor 2 (interferon gammatransducer 1) /FL=gb:BC003624.1 gb:NM_005534.1 gb:U05875.1 gb:U05877.1
201644_at	1135.3	2840.27	3260.96	4538.76	0.250134	585.248	383.737	206.62	5.49462	746.006	636.862	672.515	1.68814	687.355	569.91	398.378	452.951	2.50645	gb:NM_003313.2 /DB_XREF=gi:6598326 /GEN=TSTA3 /FEA=FLmRNA /CNT=195 /TID=Hs.264428.0 /TIER=FL+Stack /STK=97 /UG=Hs.264428 /LL=7264 /DEF=Homo sapiens tissue specific transplantation antigen P35B (TSTA3), mRNA. /PROD=tissue specific transplantation antigen P35B /FL=gb:NM_003313.2 gb:U58766.1 gb:BC001941.1
201646_at	725.2	783.035	413.294	276.361	2.6241	834.734	361.226	370.701	1.95629	773.777	424.603	617.2	1.17498	1147.09	1354.45	2398.52	2196.96	0.330093	gb:AA885297 /DB_XREF=gi:2994374 /DB_XREF=al58h03.s1 /CLONE=IMAGE:1461557 /FEA=FLmRNA /CNT=195 /TID=Hs.323567.0 /TIER=Stack /STK=9 /UG=Hs.323567 /LL=950 /UG_GENE=CD36L2 /UG_TITLE=CD36 antigen (collagen type I receptor, thrombospondin receptor)-like 2 (lysosomal integral membrane protein II) /FL=gb:D12676.1 gb:NM_005506.1
201647_s_at	314.1	481.609	288.565	159.213	1.97282	574.081	171.459	362.209	0.86718	558.89	301.514	419.271	0.749158	597.597	688.092	1375.32	1104.68	0.284335	gb:NM_005506.1 /DB_XREF=gi:5031630 /GEN=CD36L2 /FEA=FLmRNA /CNT=195 /TID=Hs.323567.0 /TIER=FL /STK=0 /UG=Hs.323567 /LL=950 /DEF=Homo sapiens CD36 antigen (collagen type I receptor, thrombospondin receptor)-like 2 (lysosomal integral membrane protein II) (CD36L2), mRNA. /PROD=CD36 antigen (collagen type I receptor,thrombospondin receptor)-like 2 (lysosomal integralmembrane protein II) /FL=gb:D1267…
201649_at	6836.4	4111.01	2719.83	2105.4	3.24708	3006.81	2158.58	1923.78	3.55363	2258.34	1873.5	1739.65	3.92975	2497.87	2140.89	2626.84	2659.52	2.57054	gb:NM_004223.1 /DB_XREF=gi:4759281 /GEN=UBE2L6 /FEA=FLmRNA /CNT=244 /TID=Hs.169895.0 /TIER=FL+Stack /STK=99 /UG=Hs.169895 /LL=9246 /DEF=Homo sapiens ubiquitin-conjugating enzyme E2L 6 (UBE2L6), mRNA. /PROD=ubiquitin-conjugating enzyme E2L 6 /FL=gb:AF031141.1 gb:NM_004223.1 gb:AF061736.1
201655_s_at	489.7	283.062	277.335	38.6416	12.6729	667.059	334.438	93.5712	5.23345	344.682	443.02	153.579	3.18859	132.554	49.4683	15.1179	44.7957	10.9319	gb:M85289.1 /DB_XREF=gi:184426 /GEN=HSPG2 /FEA=FLmRNA /CNT=238 /TID=Hs.211573.0 /TIER=FL+Stack /STK=86 /UG=Hs.211573 /LL=3339 /DEF=Human heparan sulfate proteoglycan (HSPG2) mRNA, complete cds. /PROD=heparan sulfate proteoglycan /FL=gb:M85289.1 gb:NM_005529.2
201656_at	993	203.793	487.049	249.051	3.98713	716.526	3985.79	4383.67	0.226523	319.112	191.701	212.933	4.66344	275.236	173.285	114.569	56.5243	17.5677	gb:NM_000210.1 /DB_XREF=gi:4557674 /GEN=ITGA6 /FEA=FLmRNA /CNT=253 /TID=Hs.227730.0 /TIER=FL+Stack /STK=18 /UG=Hs.227730 /LL=3655 /DEF=Homo sapiens integrin, alpha 6 (ITGA6), mRNA. /PROD=integrin alpha chain, alpha 6 /FL=gb:NM_000210.1
201660_at	673.8	2520.67	2438.51	2235.35	0.30143	1034.92	973.899	960.488	0.701519	1232.25	1257.19	1053.12	0.639811	1359.36	1473.8	1199.63	1470.46	0.458223	gb:AL525798 /DB_XREF=gi:12789291 /DB_XREF=AL525798 /CLONE=CS0DC013YB08 (5 prime) /FEA=FLmRNA /CNT=252 /TID=Hs.268012.0 /TIER=Stack /STK=39 /UG=Hs.268012 /LL=2181 /UG_GENE=FACL3 /UG_TITLE=fatty-acid-Coenzyme A ligase, long-chain 3 /FL=gb:NM_004457.2 gb:AF116690.1 gb:D89053.1
201663_s_at	1542.2	6172.65	7840.17	9049.56	0.170417	4290.14	3024.27	2631.21	0.586118	3635.2	3851.84	3383.76	0.455765	2901.41	2676.92	2268.35	2119.85	0.727504	gb:NM_005496.1 /DB_XREF=gi:4885112 /GEN=CAP-C /FEA=FLmRNA /CNT=256 /TID=Hs.50758.0 /TIER=FL+Stack /STK=8 /UG=Hs.50758 /LL=10051 /DEF=Homo sapiens chromosome-associated polypeptide C (CAP-C), mRNA. /PROD=chromosome-associated polypeptide C /FL=gb:NM_005496.1 gb:AL136877.1 gb:AB019987.1
201664_at	3224.1	7926.96	8263.74	10805.4	0.298379	5297.84	4159.43	3279.51	0.983104	4934.85	4822.68	3925.37	0.82135	4157.53	3361.14	3471.82	2909.75	1.10803	gb:AL136877.1 /DB_XREF=gi:6807670 /GEN=DKFZp434F205 /FEA=FLmRNA /CNT=256 /TID=Hs.50758.0 /TIER=FL+Stack /STK=49 /UG=Hs.50758 /LL=10051 /DEF=Homo sapiens mRNA; cDNA DKFZp434F205 (from clone DKFZp434F205); complete cds. /PROD=hypothetical protein /FL=gb:NM_005496.1 gb:AL136877.1 gb:AB019987.1
201666_at	3094.6	3240.08	2737.83	2162.14	1.43127	7542.05	10234.6	12011.5	0.257637	4698.37	6650.44	6535.46	0.473509	5367.84	6631.9	7556.93	8304.98	0.37262	gb:NM_003254.1 /DB_XREF=gi:4507508 /GEN=TIMP1 /FEA=FLmRNA /CNT=282 /TID=Hs.5831.0 /TIER=FL+Stack /STK=220 /UG=Hs.5831 /LL=7076 /DEF=Homo sapiens tissue inhibitor of metalloproteinase 1 (erythroid potentiating activity, collagenase inhibitor) (TIMP1), mRNA. /PROD=tissue inhibitor of metalloproteinase 1precursor /FL=gb:NM_003254.1 gb:BC000866.1 gb:M12670.1 gb:M59906.1
201668_x_at	152.8	217.192	146.792	117.718	1.29801	125.818	60.1043	157.692	0.968978	542.38	544.781	930.787	0.164162	562.886	1365.79	2867.67	2638.56	0.0579105	gb:AW163148 /DB_XREF=gi:6302181 /DB_XREF=au92d06.y1 /CLONE=IMAGE:2783723 /FEA=FLmRNA /CNT=335 /TID=Hs.75607.0 /TIER=Stack /STK=58 /UG=Hs.75607 /LL=4082 /UG_GENE=MACS /UG_TITLE=myristoylated alanine-rich protein kinase C substrate (MARCKS, 80K-L) /FL=gb:M68956.1 gb:D10522.1 gb:NM_002356.4
201669_s_at	2612.1	2077.85	1171.15	1098.27	2.37838	1156.6	815.572	1502.59	1.7384	4234.48	4858.91	7548.27	0.346053	4926.64	7098.26	11255	10814.9	0.241528	gb:NM_002356.4 /DB_XREF=gi:11125771 /GEN=MACS /FEA=FLmRNA /CNT=335 /TID=Hs.75607.0 /TIER=FL+Stack /STK=80 /UG=Hs.75607 /LL=4082 /DEF=Homo sapiens myristoylated alanine-rich protein kinase C substrate (MARCKS, 80K-L) (MACS), mRNA. /PROD=myristoylated alanine-rich protein kinase Csubstrate /FL=gb:M68956.1 gb:D10522.1 gb:NM_002356.4
201670_s_at	1213.7	550.196	350.771	269.35	4.50603	329.973	251.447	465.83	2.60546	1596.49	2312.49	4275.39	0.283881	1808.15	4268.4	8013.74	8376.41	0.144895	gb:M68956.1 /DB_XREF=gi:187386 /GEN=MACS /FEA=FLmRNA /CNT=335 /TID=Hs.75607.0 /TIER=FL /STK=4 /UG=Hs.75607 /LL=4082 /DEF=Human myristoylated alanine-rich C-kinase substrate mRNA, complete cds. /PROD=myristoylated alanine-rich C-kinase substrate /FL=gb:M68956.1 gb:D10522.1 gb:NM_002356.4
201674_s_at	1111.6	808.428	507.916	331.226	3.35602	1011.43	663.848	398.281	2.79099	1024.22	796.699	600.878	1.84996	781.523	568.812	546.289	490.331	2.26704	gb:BC000729.1 /DB_XREF=gi:12653874 /FEA=FLmRNA /CNT=230 /TID=Hs.78921.0 /TIER=FL+Stack /STK=35 /UG=Hs.78921 /LL=8165 /UG_GENE=AKAP1 /DEF=Homo sapiens, A kinase (PRKA) anchor protein 1, clone MGC:1807, mRNA, complete cds. /PROD=A kinase (PRKA) anchor protein 1 /FL=gb:BC000729.1 gb:NM_003488.1
201677_at	601.5	423.984	352.762	452.857	1.32823	333.778	249.947	223.761	2.68814	329.949	279.843	212.108	2.83581	301.29	189.677	184.766	145.889	4.12301	gb:AI937543 /DB_XREF=gi:5676413 /DB_XREF=wp78f01.x1 /CLONE=IMAGE:2467897 /FEA=FLmRNA /CNT=209 /TID=Hs.110480.0 /TIER=Stack /STK=42 /UG=Hs.110480 /LL=56941 /UG_GENE=DC12 /UG_TITLE=DC12 protein /FL=gb:NM_020187.1 gb:AF201934.1
201678_s_at	2094.6	1661.46	1187.16	1505.15	1.39162	1223.69	756.443	704.472	2.97329	1001.7	1016.67	842.169	2.48715	960.223	595.302	562.633	585.295	3.57871	gb:NM_020187.1 /DB_XREF=gi:9910181 /GEN=DC12 /FEA=FLmRNA /CNT=209 /TID=Hs.110480.0 /TIER=FL+Stack /STK=72 /UG=Hs.110480 /LL=56941 /DEF=Homo sapiens DC12 protein (DC12), mRNA. /PROD=DC12 protein /FL=gb:NM_020187.1 gb:AF201934.1
201679_at	161	726.442	494.536	543.021	0.296489	734.228	455.697	326.369	0.493306	566.849	475.141	344.913	0.466784	535.118	457.143	415.049	327.947	0.490933	gb:BE646076 /DB_XREF=gi:9970376 /DB_XREF=7e92g12.x1 /CLONE=IMAGE:3292678 /FEA=FLmRNA /CNT=220 /TID=Hs.111801.0 /TIER=Stack /STK=13 /UG=Hs.111801 /LL=51593 /UG_GENE=ARS2 /UG_TITLE=arsenate resistance protein ARS2 /FL=gb:NM_015908.1 gb:AF082871.1 gb:BC000082.1
201688_s_at	588.5	621.594	418.87	322.666	1.82387	403.428	150.073	92.5583	6.35815	656.004	840.898	721.564	0.815589	508.166	328.569	445.938	431.537	1.36373	gb:BG389015 /DB_XREF=gi:13282461 /DB_XREF=602414790F1 /CLONE=IMAGE:4523087 /FEA=FLmRNA /CNT=202 /TID=Hs.2384.0 /TIER=Stack /STK=11 /UG=Hs.2384 /LL=7163 /UG_GENE=TPD52 /UG_TITLE=tumor protein D52 /FL=gb:NM_005079.1 gb:U18914.1
201689_s_at	548.6	464.743	288.884	307.177	1.78594	293.741	142.87	76.197	7.19976	543.142	706.159	544.574	1.00739	389.659	246.756	284.544	297.831	1.84199	gb:BE974098 /DB_XREF=gi:10587434 /DB_XREF=601680437F1 /CLONE=IMAGE:3950697 /FEA=FLmRNA /CNT=202 /TID=Hs.2384.0 /TIER=Stack /STK=12 /UG=Hs.2384 /LL=7163 /UG_GENE=TPD52 /UG_TITLE=tumor protein D52 /FL=gb:NM_005079.1 gb:U18914.1
201690_s_at	1216.5	736.936	433.844	338.4	3.59486	523.539	302.697	107.595	11.3063	993.997	1367.26	888.415	1.36929	652.971	422.603	520.956	470.884	2.58344	gb:AA524023 /DB_XREF=gi:2264951 /DB_XREF=ng32e06.s1 /CLONE=IMAGE:936514 /FEA=FLmRNA /CNT=202 /TID=Hs.2384.0 /TIER=Stack /STK=54 /UG=Hs.2384 /LL=7163 /UG_GENE=TPD52 /UG_TITLE=tumor protein D52 /FL=gb:NM_005079.1 gb:U18914.1
201693_s_at	939	459.871	701.7	1273.14	0.737549	274.467	191.568	139.461	6.73307	131.065	847.237	914.548	1.02674	78.6505	356.596	82.9444	554.044	1.69481	gb:AV733950 /DB_XREF=gi:10851495 /DB_XREF=AV733950 /CLONE=cdAADG12 /FEA=FLmRNA /CNT=235 /TID=Hs.326035.0 /TIER=Stack /STK=14 /UG=Hs.326035 /LL=1958 /UG_GENE=EGR1 /UG_TITLE=early growth response 1 /FL=gb:M62829.1 gb:NM_001964.1
201694_s_at	4551.4	3227.15	3883.01	7075.5	0.643262	1437.27	1096.36	1108.05	4.10757	690.972	5338.51	5017.56	0.907094	313.622	1289.03	421.014	3905.4	1.16541	gb:NM_001964.1 /DB_XREF=gi:4503492 /GEN=EGR1 /FEA=FLmRNA /CNT=235 /TID=Hs.326035.0 /TIER=FL+Stack /STK=42 /UG=Hs.326035 /LL=1958 /DEF=Homo sapiens early growth response 1 (EGR1), mRNA. /PROD=early growth response 1 /FL=gb:M62829.1 gb:NM_001964.1
201695_s_at	1231.8	3070.86	2962.83	4651.59	0.264813	2970.08	4975.15	6374.37	0.193243	2524.53	2318.66	2639.28	0.466718	2225.57	2483.44	1724.34	2077.78	0.592845	gb:NM_000270.1 /DB_XREF=gi:4557800 /GEN=NP /FEA=FLmRNA /CNT=252 /TID=Hs.75514.0 /TIER=FL+Stack /STK=111 /UG=Hs.75514 /LL=4860 /DEF=Homo sapiens nucleoside phosphorylase (NP), mRNA. /PROD=purine nucleoside phosphorylase /FL=gb:NM_000270.1
201700_at	4073	5619.73	8120.37	10682	0.381294	6384.71	14672.5	19718.4	0.206559	3654	6682.47	8369.42	0.486653	3384.42	4095.04	3497.72	3627.54	1.1228	gb:NM_001760.1 /DB_XREF=gi:4502618 /GEN=CCND3 /FEA=FLmRNA /CNT=200 /TID=Hs.83173.0 /TIER=FL+Stack /STK=61 /UG=Hs.83173 /LL=896 /DEF=Homo sapiens cyclin D3 (CCND3), mRNA. /PROD=cyclin D3 /FL=gb:NM_001760.1 gb:M92287.1 gb:M90814.1
201710_at	413.1	2394.27	2453.32	4809.25	0.0858969	1788.42	1141.23	600.772	0.687615	1172.65	1259.25	1104.89	0.373882	551.125	725.12	443.242	445.006	0.928303	gb:NM_002466.1 /DB_XREF=gi:4505292 /GEN=MYBL2 /FEA=FLmRNA /CNT=315 /TID=Hs.179718.0 /TIER=FL+Stack /STK=85 /UG=Hs.179718 /LL=4605 /DEF=Homo sapiens v-myb avian myeloblastosis viral oncogene homolog-like 2 (MYBL2), mRNA. /PROD=v-myb avian myeloblastosis viral oncogenehomolog-like 2 /FL=gb:NM_002466.1
201714_at	907.6	3290.12	4294.95	5138.77	0.176618	1486.32	1065.82	930.492	0.975398	1128.7	1090.5	1334.23	0.680242	1339.51	1079.74	1031.04	1047.25	0.866651	gb:NM_001070.1 /DB_XREF=gi:4507730 /GEN=TUBG1 /FEA=FLmRNA /CNT=246 /TID=Hs.21635.0 /TIER=FL+Stack /STK=103 /UG=Hs.21635 /LL=7283 /DEF=Homo sapiens tubulin, gamma 1 (TUBG1), mRNA. /PROD=tubulin, gamma 1 /FL=gb:NM_001070.1 gb:BC000619.1 gb:M61764.1
201719_s_at	740.5	586.363	221.263	185.219	3.99797	798.337	603.894	287.492	2.57573	771.575	661.018	335.763	2.20543	730.641	717.144	857.065	754.641	0.981262	gb:NM_001431.1 /DB_XREF=gi:4503578 /GEN=EPB41L2 /FEA=FLmRNA /CNT=241 /TID=Hs.7857.0 /TIER=FL+Stack /STK=95 /UG=Hs.7857 /LL=2037 /DEF=Homo sapiens erythrocyte membrane protein band 4.1-like 2 (EPB41L2), mRNA. /PROD=erythrocyte membrane protein band 4.1-like 2 /FL=gb:NM_001431.1 gb:AF027299.1
201722_s_at	5370.5	3827.01	2016.77	1515.5	3.54371	5617.72	4652.19	3933.65	1.36527	4927.4	3969.79	3659.92	1.46738	3953.03	2994.88	3712.97	3395.47	1.58167	gb:AV692127 /DB_XREF=gi:10293990 /DB_XREF=AV692127 /CLONE=GKCAOB04 /FEA=FLmRNA /CNT=212 /TID=Hs.80120.0 /TIER=Stack /STK=42 /UG=Hs.80120 /LL=2589 /UG_GENE=GALNT1 /UG_TITLE=UDP-N-acetyl-alpha-D-galactosamine:polypeptide N-acetylgalactosaminyltransferase 1 (GalNAc-T1) /FL=gb:NM_020474.2 gb:U41514.1
201728_s_at	1605.1	889.477	560.006	471.607	3.40347	966.673	942.384	586.592	2.73631	1095.09	1005.45	831.452	1.93048	1119.24	989.658	892.858	803.068	1.99871	gb:AA904674 /DB_XREF=gi:3039797 /DB_XREF=oj73f02.s1 /CLONE=IMAGE:1503963 /FEA=FLmRNA /CNT=210 /TID=Hs.151761.0 /TIER=Stack /STK=8 /UG=Hs.151761 /LL=9703 /UG_GENE=KIAA0100 /UG_TITLE=KIAA0100 gene product /FL=gb:D43947.1 gb:NM_014680.1
201729_s_at	4075.4	2194.88	1375.52	981.449	4.15243	2691.07	2284.64	1924.01	2.11818	3136.85	2595.93	2447.61	1.66505	2891.78	2730.78	2436.52	2640.52	1.54341	gb:NM_014680.1 /DB_XREF=gi:7661903 /GEN=KIAA0100 /FEA=FLmRNA /CNT=210 /TID=Hs.151761.0 /TIER=FL+Stack /STK=15 /UG=Hs.151761 /LL=9703 /DEF=Homo sapiens KIAA0100 gene product (KIAA0100), mRNA. /PROD=KIAA0100 gene product /FL=gb:D43947.1 gb:NM_014680.1
201732_s_at	293.5	952.535	1565.8	2212.93	0.13263	363.144	503.345	1558.07	0.188375	178.903	240.183	301.634	0.973033	231.051	252.244	366.835	409.896	0.716036	gb:AF029346.1 /DB_XREF=gi:2599547 /GEN=CLCN3 /FEA=FLmRNA /CNT=256 /TID=Hs.174139.0 /TIER=FL+Stack /STK=12 /UG=Hs.174139 /LL=1182 /DEF=Homo sapiens chloride channel protein 3 (CLCN3) mRNA, complete cds. /PROD=chloride channel protein 3 /FL=gb:AF172729.1 gb:AF029346.1 gb:NM_001829.1
201733_at	159.3	835.319	2119.92	3029.29	0.0525865	205.064	472.505	1199.13	0.132846	255.611	193.157	165.614	0.961873	205.488	119.573	170.792	201.127	0.792039	gb:AA902971 /DB_XREF=gi:3038094 /DB_XREF=ok44c09.s1 /CLONE=IMAGE:1516816 /FEA=FLmRNA /CNT=256 /TID=Hs.174139.0 /TIER=Stack /STK=13 /UG=Hs.174139 /LL=1182 /UG_GENE=CLCN3 /UG_TITLE=chloride channel 3 /FL=gb:AF172729.1 gb:AF029346.1 gb:NM_001829.1
201734_at	1667.2	3411.27	5683.38	9344.67	0.178412	1177.28	2034.84	5331.84	0.312687	736.269	950.625	1085.6	1.53574	1041.49	1027.71	1194.73	1331.08	1.25251	gb:AI760629 /DB_XREF=gi:5176296 /DB_XREF=wi66e06.x1 /CLONE=IMAGE:2398306 /FEA=FLmRNA /CNT=256 /TID=Hs.174139.0 /TIER=Stack /STK=43 /UG=Hs.174139 /LL=1182 /UG_GENE=CLCN3 /UG_TITLE=chloride channel 3 /FL=gb:AF172729.1 gb:AF029346.1 gb:NM_001829.1
201735_s_at	980.4	2711.34	3805.91	6207.69	0.157933	1046.42	1440.25	4035.64	0.242936	649.315	684.83	897.318	1.09259	870.22	844.034	1079.58	1335.24	0.734248	gb:NM_001829.1 /DB_XREF=gi:4502868 /GEN=CLCN3 /FEA=FLmRNA /CNT=256 /TID=Hs.174139.0 /TIER=FL /STK=0 /UG=Hs.174139 /LL=1182 /DEF=Homo sapiens chloride channel 3 (CLCN3), mRNA. /PROD=chloride channel 3 /FL=gb:AF172729.1 gb:AF029346.1 gb:NM_001829.1
201739_at	213.4	2453.86	2191.2	3321.14	0.064255	199.357	472.43	1194.3	0.178682	2462.47	6304.47	13990.5	0.0152532	8408.75	12497.4	19586.3	14140.1	0.0150918	gb:NM_005627.1 /DB_XREF=gi:5032090 /GEN=SGK /FEA=FLmRNA /CNT=255 /TID=Hs.296323.0 /TIER=FL+Stack /STK=137 /UG=Hs.296323 /LL=6446 /DEF=Homo sapiens serumglucocorticoid regulated kinase (SGK), mRNA. /PROD=serumglucocorticoid regulated kinase /FL=gb:BC001263.1 gb:NM_005627.1 gb:AF153609.1
201743_at	218.8	2990.47	1608.89	1530.26	0.142982	88.5111	582.659	911.014	0.240172	1573.55	4079.86	22472	0.00973655	8527.58	19189.6	25619.3	30312.8	0.00721808	gb:NM_000591.1 /DB_XREF=gi:4557416 /GEN=CD14 /FEA=FLmRNA /CNT=274 /TID=Hs.75627.0 /TIER=FL+Stack /STK=138 /UG=Hs.75627 /LL=929 /DEF=Homo sapiens CD14 antigen (CD14), mRNA. /PROD=CD14 antigen precursor /FL=gb:AF097942.1 gb:NM_000591.1 gb:M86511.1
201746_at	2645.2	2377.31	1307.11	2059.99	1.28408	1692.79	1007.52	741.48	3.56746	1507.67	1337.63	981.403	2.69532	1653.87	1127.09	1448.71	1359	1.94643	gb:NM_000546.2 /DB_XREF=gi:8400737 /GEN=TP53 /FEA=FLmRNA /CNT=209 /TID=Hs.1846.0 /TIER=FL+Stack /STK=20 /UG=Hs.1846 /LL=7157 /DEF=Homo sapiens tumor protein p53 (Li-Fraumeni syndrome) (TP53), mRNA. /PROD=tumor protein p53 /FL=gb:NM_000546.2 gb:M14695.1 gb:M14694.1 gb:AF307851.1 gb:BC003596.1
201749_at	155.2	224.876	248.741	293.97	0.527945	322.528	554.07	784.642	0.197797	162.477	188.36	111.619	1.39045	73.9952	32.1983	70.6866	87.0186	1.78353	gb:BF969352 /DB_XREF=gi:12336567 /DB_XREF=602271616F1 /CLONE=IMAGE:4359794 /FEA=FLmRNA /CNT=209 /TID=Hs.288203.0 /TIER=Stack /STK=61 /UG=Hs.288203 /LL=1889 /UG_GENE=ECE1 /UG_TITLE=endothelin converting enzyme 1 /FL=gb:NM_001397.1 gb:D49471.1 gb:AB031742.1
201753_s_at	3433.4	2183.26	2380.6	1904.69	1.8026	1432.06	1301.73	3850.52	0.891672	1714.86	1964.12	1971.79	1.74126	1292.14	1260.71	1593.43	1100.82	3.11894	gb:NM_019903.1 /DB_XREF=gi:9951926 /GEN=ADD3 /FEA=FLmRNA /CNT=200 /TID=Hs.324470.1 /TIER=FL+Stack /STK=64 /UG=Hs.324470 /LL=120 /DEF=Homo sapiens adducin 3 (gamma) (ADD3), transcript variant 2, mRNA. /PROD=adducin 3, isoform b /FL=gb:NM_019903.1 gb:D67031.1
201760_s_at	1287.9	2667.21	2744.36	6476.06	0.198871	2129.73	3002.66	2686.45	0.479406	2828.74	4967.87	4929.36	0.261271	2634.43	3508.52	4638.1	3522.89	0.36558	gb:NM_018639.1 /DB_XREF=gi:8923880 /GEN=LOC55884 /FEA=FLmRNA /CNT=239 /TID=Hs.136644.0 /TIER=FL /STK=0 /UG=Hs.136644 /LL=55884 /DEF=Homo sapiens CS box-containing WD protein (LOC55884), mRNA. /PROD=CS box-containing WD protein /FL=gb:NM_018639.1 gb:AF229181.1 gb:AF163324.1
201761_at	3368.1	7809.74	7585.37	10638.1	0.316607	8142.85	6355.52	5643.1	0.596853	7319.93	7024.67	6660.85	0.505656	5454.74	5020.23	6336.71	6959.6	0.48395	gb:NM_006636.2 /DB_XREF=gi:13699869 /GEN=MTHFD2 /FEA=FLmRNA /CNT=242 /TID=Hs.154672.0 /TIER=FL+Stack /STK=67 /UG=Hs.154672 /LL=10797 /DEF=Homo sapiens methylene tetrahydrofolate dehydrogenase (NAD+ dependent), methenyltetrahydrofolate cyclohydrolase (MTHFD2), nuclear gene encoding mitochondrial protein, mRNA. /PROD=methylene tetrahydrofolate dehydrogenase (NAD+dependent), methenyltetrahydrofolate…
201762_s_at	8729	2508.86	1939.83	1894.66	4.60715	2767.91	2438.39	2322.68	3.75815	3672.37	3228.68	3268.93	2.6703	4385.73	5307.3	4719.49	4453.46	1.96005	gb:NM_002818.1 /DB_XREF=gi:4506236 /GEN=PSME2 /FEA=FLmRNA /CNT=227 /TID=Hs.179774.0 /TIER=FL+Stack /STK=98 /UG=Hs.179774 /LL=5721 /DEF=Homo sapiens proteasome (prosome, macropain) activator subunit 2 (PA28 beta) (PSME2), mRNA. /PROD=proteasome (prosome, macropain) activatorsubunit 2 (PA28 beta) /FL=gb:D45248.1 gb:BC004368.1 gb:NM_002818.1
201765_s_at	2648.5	2797.08	1870.22	1395.66	1.89766	2762.62	2441.09	2391.32	1.10755	3741.54	4678.78	5537.74	0.478264	4247.21	4349.99	6304.1	8236.58	0.321553	gb:AL523158 /DB_XREF=gi:12786651 /DB_XREF=AL523158 /CLONE=CS0DC001YM06 (3 prime) /FEA=FLmRNA /CNT=192 /TID=Hs.119403.0 /TIER=Stack /STK=50 /UG=Hs.119403 /LL=3073 /UG_GENE=HEXA /UG_TITLE=hexosaminidase A (alpha polypeptide) /FL=gb:NM_000520.2
201781_s_at	1301.8	741.808	519.386	318.997	4.08091	1216.74	1038.73	878.915	1.48114	791.388	985.059	886.025	1.46926	779.563	918.09	1185.74	1223.86	1.06368	gb:AL558532 /DB_XREF=gi:12903142 /DB_XREF=AL558532 /CLONE=CS0DJ006YJ15 (5 prime) /FEA=FLmRNA /CNT=241 /TID=Hs.75305.0 /TIER=Stack /STK=10 /UG=Hs.75305 /LL=9049 /UG_GENE=AIP /UG_TITLE=aryl hydrocarbon receptor-interacting protein /FL=gb:NM_003977.1 gb:U78521.1 gb:U31913.1
201782_s_at	3152.8	1530.56	992.337	592.097	5.3248	2023.43	1863.46	1458.34	2.16191	1457.3	1619.27	1555.08	2.02742	1570.64	1709.29	1827.23	2055	1.53421	gb:NM_003977.1 /DB_XREF=gi:4502008 /GEN=AIP /FEA=FLmRNA /CNT=241 /TID=Hs.75305.0 /TIER=FL+Stack /STK=77 /UG=Hs.75305 /LL=9049 /DEF=Homo sapiens aryl hydrocarbon receptor-interacting protein (AIP), mRNA. /PROD=aryl hydrocarbon receptor-interacting protein /FL=gb:NM_003977.1 gb:U78521.1 gb:U31913.1
201785_at	262.9	267.602	311.345	172.501	1.52404	71.057	149.248	215.969	1.2173	106.004	143.476	436.83	0.601837	344.984	2926.02	9746.99	20980.7	0.0125306	gb:NM_002933.1 /DB_XREF=gi:4506546 /GEN=RNASE1 /FEA=FLmRNA /CNT=261 /TID=Hs.78224.0 /TIER=FL /STK=0 /UG=Hs.78224 /LL=6035 /DEF=Homo sapiens ribonuclease, RNase A family, 1 (pancreatic) (RNASE1), mRNA. /PROD=ribonuclease, RNase A family, 1 (pancreatic) /FL=gb:D26129.1 gb:BC005324.1 gb:NM_002933.1
201786_s_at	9430.8	4108.66	2996.6	2844.07	3.31595	4835.68	3672.89	3863.53	2.44098	4785.83	4182.22	4217.93	2.23588	5170.27	4607.28	4996.28	4966.04	1.89906	gb:NM_001111.2 /DB_XREF=gi:7669471 /GEN=ADAR /FEA=FLmRNA /CNT=207 /TID=Hs.7957.1 /TIER=FL+Stack /STK=112 /UG=Hs.7957 /LL=103 /DEF=Homo sapiens adenosine deaminase, RNA-specific (ADAR), transcript variant ADAR-a, mRNA. /PROD=adenosine deaminase, RNA-specific, isoformADAR-a /FL=gb:U18121.1 gb:U10439.1 gb:NM_001111.2
201788_at	3157	1767.52	1432.31	1403.9	2.24874	2071.57	1704.38	1499.24	2.10573	1476.09	1325.2	1013.64	3.11453	2016.98	1604.43	1669.76	1377.85	2.29126	gb:NM_007372.1 /DB_XREF=gi:11321631 /GEN=RNAHP /FEA=FLmRNA /CNT=188 /TID=Hs.8765.0 /TIER=FL+Stack /STK=38 /UG=Hs.8765 /LL=11325 /DEF=Homo sapiens RNA helicase-related protein (RNAHP), mRNA. /PROD=RNA helicase-related protein /FL=gb:AF083255.1 gb:NM_007372.1
201790_s_at	724.2	5541.78	2951.92	1640.39	0.441479	4706.72	5139.55	3885.89	0.186366	5585.43	5725.34	4138.71	0.174982	2843.34	1986.12	1306.6	1452.83	0.498474	gb:AW150953 /DB_XREF=gi:6198851 /DB_XREF=xg42f09.x1 /CLONE=IMAGE:2630249 /FEA=FLmRNA /CNT=239 /TID=Hs.11806.0 /TIER=Stack /STK=12 /UG=Hs.11806 /LL=1717 /UG_GENE=DHCR7 /UG_TITLE=7-dehydrocholesterol reductase /FL=gb:NM_001360.1 gb:AF034544.1 gb:BC000054.1 gb:AF096305.1 gb:AF067127.1
201791_s_at	1056.4	7103.63	4317.89	2444.37	0.432177	5823.2	7000.76	5595.03	0.188811	7397.23	8370.69	5813.4	0.181718	3699.27	2144.41	1185.57	2041.31	0.517512	gb:NM_001360.1 /DB_XREF=gi:4503320 /GEN=DHCR7 /FEA=FLmRNA /CNT=239 /TID=Hs.11806.0 /TIER=FL+Stack /STK=83 /UG=Hs.11806 /LL=1717 /DEF=Homo sapiens 7-dehydrocholesterol reductase (DHCR7), mRNA. /PROD=7-dehydrocholesterol reductase /FL=gb:NM_001360.1 gb:AF034544.1 gb:BC000054.1 gb:AF096305.1 gb:AF067127.1
201792_at	944	185.616	68.7364	18.6686	50.5661	456.039	247.02	128.943	7.32108	361.361	312.135	108.486	8.70158	147.99	29.8566	30.5628	17.0254	55.4466	gb:NM_001129.2 /DB_XREF=gi:4755145 /GEN=AEBP1 /FEA=FLmRNA /CNT=208 /TID=Hs.118397.0 /TIER=FL+Stack /STK=78 /UG=Hs.118397 /LL=165 /DEF=Homo sapiens AE-binding protein 1 (AEBP1), mRNA. /PROD=adipocyte enhancer binding protein 1 precursor /FL=gb:AF053944.1 gb:NM_001129.2 gb:D86479.1
201797_s_at	1495.8	1152.77	980.23	911.339	1.64132	1063.7	713.973	496.683	3.01158	965.464	788.733	617.447	2.42255	840.001	707.484	509.27	642.576	2.32782	gb:NM_006295.1 /DB_XREF=gi:5454157 /GEN=VARS2 /FEA=FLmRNA /CNT=309 /TID=Hs.159637.0 /TIER=FL+Stack /STK=78 /UG=Hs.159637 /LL=7407 /DEF=Homo sapiens valyl-tRNA synthetase 2 (VARS2), mRNA. /PROD=valyl-tRNA synthetase 2 /FL=gb:NM_006295.1
201798_s_at	45.4	64.2769	33.6115	64.8103	0.700505	34.9908	26.4879	98.0121	0.463208	132.081	353.08	447.052	0.101554	651.011	429.189	135.244	201.354	0.225474	gb:NM_013451.1 /DB_XREF=gi:7305052 /GEN=FER1L3 /FEA=FLmRNA /CNT=306 /TID=Hs.234680.0 /TIER=FL /STK=0 /UG=Hs.234680 /LL=26509 /DEF=Homo sapiens fer-1 (C.elegans)-like 3 (myoferlin) (FER1L3), mRNA. /PROD=fer-1 (C.elegans)-like 3 (myoferlin) /FL=gb:NM_013451.1 gb:AF182316.1
201801_s_at	367.1	2523.29	2073.48	2413.63	0.152094	1306.16	636.385	447.521	0.820296	1003.48	1027.72	623.053	0.589195	713.327	553.591	910.264	391.13	0.938563	gb:AF079117.1 /DB_XREF=gi:3694939 /GEN=ENT1 /FEA=FLmRNA /CNT=214 /TID=Hs.25450.0 /TIER=FL /STK=0 /UG=Hs.25450 /LL=2030 /DEF=Homo sapiens equilibrative NBMPR-sensitive nucleoside transporter (ENT1) mRNA, complete cds. /PROD=equilibrative NBMPR-sensitive nucleosidetransporter /FL=gb:AF079117.1 gb:U81375.1 gb:NM_004955.1 gb:BC001382.1
201802_at	459.6	1657.43	1272.54	1760.4	0.261078	794.449	440.99	392.282	1.17161	672.176	444.99	404.597	1.13595	586.49	403.723	557.076	255.305	1.8002	gb:NM_004955.1 /DB_XREF=gi:4826715 /GEN=SLC29A1 /FEA=FLmRNA /CNT=214 /TID=Hs.25450.0 /TIER=FL+Stack /STK=73 /UG=Hs.25450 /LL=2030 /DEF=Homo sapiens solute carrier family 29 (nucleoside transporters), member 1 (SLC29A1), mRNA. /PROD=solute carrier family 29 (nucleosidetransporters), member 1 /FL=gb:AF079117.1 gb:U81375.1 gb:NM_004955.1 gb:BC001382.1
201804_x_at	3792.2	1458.32	670.16	975.987	3.8855	2101.93	2277.28	2367.8	1.60157	1761.68	2249.88	2218.28	1.70953	1871.85	2189.04	2397.87	2545.33	1.48986	gb:NM_001281.1 /DB_XREF=gi:4502848 /GEN=CKAP1 /FEA=FLmRNA /CNT=284 /TID=Hs.31053.0 /TIER=FL+Stack /STK=152 /UG=Hs.31053 /LL=1155 /DEF=Homo sapiens cytoskeleton-associated protein 1 (CKAP1), mRNA. /PROD=CKAP1 /FL=gb:NM_001281.1 gb:AF013488.1 gb:D49738.1
201810_s_at	435.6	334.971	1537.93	2013.03	0.21639	498.144	4762.27	10349.8	0.0420878	264.925	877.217	2580.34	0.168815	872.833	1044.91	1465.46	1775.18	0.245384	gb:AL562152 /DB_XREF=gi:12910291 /DB_XREF=AL562152 /CLONE=CS0DC001YK23 (3 prime) /FEA=FLmRNA /CNT=220 /TID=Hs.109150.0 /TIER=Stack /STK=13 /UG=Hs.109150 /LL=9467 /UG_GENE=SH3BP5 /UG_TITLE=SH3-domain binding protein 5 (BTK-associated) /FL=gb:NM_004844.1 gb:AB005047.1
201811_x_at	1375.4	970.244	3456.25	4551.56	0.302182	1422.38	9350.68	13470.5	0.102105	703.841	2868.58	7111.86	0.193395	2187.43	2941.61	4283.85	4955.37	0.277557	gb:NM_004844.1 /DB_XREF=gi:4759057 /GEN=SH3BP5 /FEA=FLmRNA /CNT=220 /TID=Hs.109150.0 /TIER=FL+Stack /STK=52 /UG=Hs.109150 /LL=9467 /DEF=Homo sapiens SH3-domain binding protein 5 (BTK-associated) (SH3BP5), mRNA. /PROD=SH3-domain binding protein 5 (BTK-associated) /FL=gb:NM_004844.1 gb:AB005047.1
201818_at	1228.6	311.078	163.757	67.9082	18.0921	875.267	493.891	508.837	2.41452	782.751	693.396	1057.9	1.16135	840.164	1196.09	2277.99	2074.07	0.592362	gb:NM_024830.1 /DB_XREF=gi:13376233 /GEN=FLJ12443 /FEA=FLmRNA /CNT=257 /TID=Hs.179882.0 /TIER=FL+Stack /STK=111 /UG=Hs.179882 /LL=79888 /DEF=Homo sapiens hypothetical protein FLJ12443 (FLJ12443), mRNA. /PROD=hypothetical protein FLJ12443 /FL=gb:NM_024830.1
201829_at	1870	3721.6	3447.89	3342.58	0.559448	2531.66	4477.73	5184.98	0.360657	1908.91	1947.85	1459.53	1.28123	1088.61	618.427	872.591	605.952	3.08605	gb:AW263232 /DB_XREF=gi:6640048 /DB_XREF=xn79e03.x1 /CLONE=IMAGE:2700700 /FEA=FLmRNA /CNT=238 /TID=Hs.25155.0 /TIER=Stack /STK=61 /UG=Hs.25155 /LL=10276 /UG_GENE=NET1 /UG_TITLE=neuroepithelial cell transforming gene 1 /FL=gb:NM_005863.1 gb:U02081.1
201830_s_at	1829.3	4971.72	4606.69	3671.93	0.498184	3206	5018.67	6433.9	0.284322	2336.74	2048.84	1705.11	1.07283	1229.09	999.83	915.003	672.616	2.71968	gb:NM_005863.1 /DB_XREF=gi:5031938 /GEN=NET1 /FEA=FLmRNA /CNT=238 /TID=Hs.25155.0 /TIER=FL+Stack /STK=24 /UG=Hs.25155 /LL=10276 /DEF=Homo sapiens neuroepithelial cell transforming gene 1 (NET1), mRNA. /PROD=neuroepithelial cell transforming gene 1 /FL=gb:NM_005863.1 gb:U02081.1
201834_at	1014.2	2153.37	2696.17	3704.62	0.273766	610.809	537.487	541.871	1.87166	828.303	779.225	627.34	1.61667	551.289	437.092	574.727	539.288	1.88063	gb:BC001007.1 /DB_XREF=gi:12654368 /FEA=FLmRNA /CNT=248 /TID=Hs.6061.0 /TIER=FL+Stack /STK=106 /UG=Hs.6061 /LL=5564 /UG_GENE=PRKAB1 /DEF=Homo sapiens, protein kinase, AMP-activated, beta 1 non-catalytic subunit, clone MGC:8608, mRNA, complete cds. /PROD=protein kinase, AMP-activated, beta 1non-catalytic subunit /FL=gb:BC001056.1 gb:BC001007.1 gb:U83994.1 gb:NM_006253.1 gb:BC001823.1 gb:AF022116.1
201835_s_at	476.4	2251.66	2560.13	3049.1	0.156243	651.59	502.295	471.284	1.01086	721.96	564.054	581.588	0.819137	576.526	487.365	580.938	415.949	1.14533	gb:NM_006253.1 /DB_XREF=gi:5453967 /GEN=PRKAB1 /FEA=FLmRNA /CNT=248 /TID=Hs.6061.0 /TIER=FL /STK=0 /UG=Hs.6061 /LL=5564 /DEF=Homo sapiens protein kinase, AMP-activated, beta 1 non-catalytic subunit (PRKAB1), mRNA. /PROD=protein kinase, AMP-activated, beta 1non-catalytic subunit /FL=gb:BC001056.1 gb:BC001007.1 gb:U83994.1 gb:NM_006253.1 gb:BC001823.1 gb:AF022116.1
201839_s_at	483.1	3024.01	2473.39	1716.62	0.281425	59.3934	54.5516	12.4658	38.7541	424.692	208.49	162.812	2.96723	81.019	25.1732	26.5585	10.6692	45.2797	gb:NM_002354.1 /DB_XREF=gi:4505058 /GEN=TACSTD1 /FEA=FLmRNA /CNT=278 /TID=Hs.692.0 /TIER=FL+Stack /STK=90 /UG=Hs.692 /LL=4072 /DEF=Homo sapiens tumor-associated calcium signal transducer 1 (TACSTD1), mRNA. /PROD=tumor-associated calcium signal transducer 1precursor /FL=gb:NM_002354.1 gb:M33011.1 gb:M32306.1
201841_s_at	10259.5	9251.66	9809.79	5283.22	1.9419	3162.41	4845.64	3925.16	2.61378	2647.64	2181.26	1520.95	6.74546	2763.63	3180.17	3526.48	3342.42	3.06948	gb:NM_001540.2 /DB_XREF=gi:4996892 /GEN=HSPB1 /FEA=FLmRNA /CNT=468 /TID=Hs.76067.0 /TIER=FL+Stack /STK=414 /UG=Hs.76067 /LL=3315 /DEF=Homo sapiens heat shock 27kD protein 1 (HSPB1), mRNA. /PROD=heat shock 27kD protein 1 /FL=gb:BC000510.1 gb:U90906.1 gb:AB020027.1 gb:NM_001540.2
201848_s_at	444.9	14118.6	13884	16733.6	0.0265872	7796.25	6526.08	3379.39	0.131651	3009.76	6084.84	4085.29	0.108903	441.358	539.907	656.854	2637.5	0.168683	gb:U15174.1 /DB_XREF=gi:558845 /GEN=BNIP3 /FEA=FLmRNA /CNT=227 /TID=Hs.79428.0 /TIER=FL /STK=0 /UG=Hs.79428 /LL=664 /DEF=Homo sapiens BCL2adenovirus E1B 19kD-interacting protein 3 (BNIP3) mRNA, complete cds. /PROD=BCL2adenovirus E1B 19kD-interacting protein 3 /FL=gb:AF002697.1 gb:NM_004052.2 gb:U15174.1
201849_at	681.7	15599.8	15282	17489.3	0.038978	10540.9	9959.3	5800.56	0.117523	3706.75	7681.84	4382.8	0.15554	657.3	666.87	852.243	4076.18	0.16724	gb:NM_004052.2 /DB_XREF=gi:7669480 /GEN=BNIP3 /FEA=FLmRNA /CNT=227 /TID=Hs.79428.0 /TIER=FL+Stack /STK=81 /UG=Hs.79428 /LL=664 /DEF=Homo sapiens BCL2adenovirus E1B 19kD-interacting protein 3 (BNIP3), nuclear gene encoding mitochondrial protein, mRNA. /PROD=BCL2adenovirus E1B 19kD-interacting protein 3 /FL=gb:AF002697.1 gb:NM_004052.2 gb:U15174.1
201850_at	1817.5	1530.37	1095.88	1580.48	1.14997	1070.74	1021.17	1570.61	1.15719	1795.29	4409.21	7604.82	0.238993	3476.39	5763.86	11489.2	11937.3	0.152254	gb:NM_001747.1 /DB_XREF=gi:4502560 /GEN=CAPG /FEA=FLmRNA /CNT=265 /TID=Hs.82422.0 /TIER=FL+Stack /STK=106 /UG=Hs.82422 /LL=822 /DEF=Homo sapiens capping protein (actin filament), gelsolin-like (CAPG), mRNA. /PROD=capping protein (actin filament), gelsolin-like /FL=gb:BC000728.1 gb:NM_001747.1 gb:M94345.1
201853_s_at	685.8	1605.89	1708.45	2281.49	0.300593	1600.4	1583.35	941.01	0.728792	957.251	1222.5	1025.51	0.668743	1199.03	1515.73	1357.18	1427.56	0.4804	gb:NM_021873.1 /DB_XREF=gi:11641412 /GEN=CDC25B /FEA=FLmRNA /CNT=220 /TID=Hs.153752.1 /TIER=FL+Stack /STK=51 /UG=Hs.153752 /LL=994 /DEF=Homo sapiens cell division cycle 25B (CDC25B), transcript variant 3, mRNA. /PROD=cell division cycle 25B, isoform 3 /FL=gb:NM_021873.1
201861_s_at	7779.3	3243.08	2611.27	1467.32	5.3017	4063.32	3815.68	3932.87	1.97802	5142.45	5788.81	6028.4	1.29044	4967.32	5225.2	5258.84	4795.63	1.62216	gb:BF965566 /DB_XREF=gi:12332781 /DB_XREF=602277032F1 /CLONE=IMAGE:4364790 /FEA=FLmRNA /CNT=159 /TID=Hs.326159.0 /TIER=Stack /STK=19 /UG=Hs.326159 /LL=9208 /UG_GENE=LRRFIP1 /UG_TITLE=leucine rich repeat (in FLII) interacting protein 1 /FL=gb:NM_004735.1
201862_s_at	3939	2214.27	1425.14	1068.19	3.68755	2650.2	2900.24	2448.9	1.60848	3018.91	4200.64	3631.32	1.08473	3346.94	2990.2	3161.77	2857.99	1.37824	gb:NM_004735.1 /DB_XREF=gi:4758689 /GEN=LRRFIP1 /FEA=FLmRNA /CNT=159 /TID=Hs.326159.0 /TIER=FL /STK=5 /UG=Hs.326159 /LL=9208 /DEF=Homo sapiens leucine rich repeat (in FLII) interacting protein 1 (LRRFIP1), mRNA. /PROD=leucine rich repeat (in FLII) interactingprotein 1 /FL=gb:NM_004735.1
201865_x_at	4504.2	2181.11	2279.37	2514.15	1.79154	1585.01	1219.94	1417.05	3.17858	1810.45	1887.03	2046.73	2.20068	1936.53	1647.31	2450.82	1798.64	2.50423	gb:AI432196 /DB_XREF=gi:4308490 /DB_XREF=tg77g05.x1 /CLONE=IMAGE:2114840 /FEA=FLmRNA /CNT=227 /TID=Hs.75772.0 /TIER=Stack /STK=30 /UG=Hs.75772 /LL=2908 /UG_GENE=NR3C1 /UG_TITLE=nuclear receptor subfamily 3, group C, member 1 /FL=gb:NM_000176.1 gb:M10901.1
201871_s_at	4081	1973.66	1736.49	2058.85	1.98218	1774.69	1610.73	1277.51	3.1945	1278.23	1323.23	1322.77	3.08519	1568.68	1677.9	1916.87	1516.7	2.69072	gb:NM_015853.1 /DB_XREF=gi:7705653 /GEN=LOC51035 /FEA=FLmRNA /CNT=181 /TID=Hs.77868.0 /TIER=FL+Stack /STK=64 /UG=Hs.77868 /LL=51035 /DEF=Homo sapiens ORF (LOC51035), mRNA. /PROD=unknown protein LOC51035 /FL=gb:NM_015853.1 gb:BC000902.1 gb:M68864.1
201875_s_at	622.7	727.191	512.138	245.22	2.53936	317.234	264.954	119.282	5.22041	397.175	346.484	328.096	1.89792	503.184	521.027	443.732	740.112	0.841359	gb:NM_024569.1 /DB_XREF=gi:13375739 /GEN=FLJ21047 /FEA=FLmRNA /CNT=227 /TID=Hs.14891.0 /TIER=FL+Stack /STK=90 /UG=Hs.14891 /LL=79620 /DEF=Homo sapiens hypothetical protein FLJ21047 (FLJ21047), mRNA. /PROD=hypothetical protein FLJ21047 /FL=gb:NM_024569.1
201886_at	994.2	2474.1	2761.48	3994.11	0.248916	1128.56	1070.17	879.616	1.13027	961.315	1053.84	1062.44	0.935772	910.974	723.657	851.59	882.672	1.12635	gb:NM_025230.1 /DB_XREF=gi:13489107 /GEN=PRO2389 /FEA=FLmRNA /CNT=185 /TID=Hs.283976.0 /TIER=FL+Stack /STK=59 /UG=Hs.283976 /LL=80344 /DEF=Homo sapiens hypthetical protein PRO2389 (PRO2389), mRNA. /PROD=hypthetical protein PRO2389 /FL=gb:AF130070.1 gb:AF267858.1 gb:NM_025230.1
201887_at	158.2	500.254	211.147	166.55	0.949863	65.0184	209.727	339.692	0.465716	402.764	575.36	1133	0.139629	737.012	1335.79	2320.15	2231.61	0.0708905	gb:NM_001560.1 /DB_XREF=gi:4504646 /GEN=IL13RA1 /FEA=FLmRNA /CNT=217 /TID=Hs.285115.0 /TIER=FL /STK=1 /UG=Hs.285115 /LL=3597 /DEF=Homo sapiens interleukin 13 receptor, alpha 1 (IL13RA1), mRNA. /PROD=interleukin 13 receptor, alpha 1 /FL=gb:NM_001560.1 gb:U81379.3
201888_s_at	55.3	210.071	92.6308	60.0005	0.921659	25.3952	63.4809	149.511	0.369872	147.068	292.263	462.55	0.119555	244.609	736.097	1083.26	963.183	0.0574138	gb:U81379.3 /DB_XREF=gi:5870850 /FEA=FLmRNA /CNT=217 /TID=Hs.285115.0 /TIER=FL /STK=0 /UG=Hs.285115 /LL=3597 /UG_GENE=IL13RA1 /DEF=Homo sapiens interleukin-13 receptor mRNA, complete cds. /PROD=interleukin-13 receptor /FL=gb:NM_001560.1 gb:U81379.3
201890_at	914.1	7055.56	7351.85	18731.4	0.0488004	8413.27	7883.04	4327.96	0.211208	6959.42	7300.06	5541.61	0.164952	4978.1	3199.05	3112.58	2245.84	0.40702	gb:BE966236 /DB_XREF=gi:11771437 /DB_XREF=601660172R1 /CLONE=IMAGE:3905920 /FEA=FLmRNA /CNT=194 /TID=Hs.75319.0 /TIER=Stack /STK=12 /UG=Hs.75319 /LL=6241 /UG_GENE=RRM2 /UG_TITLE=ribonucleotide reductase M2 polypeptide /FL=gb:NM_001034.1
201892_s_at	26466.5	15407.7	10681.4	7222.97	3.66421	17047.2	11327.4	6565.41	4.0312	13998.3	10698.3	7804.65	3.39112	11676.4	9116.07	7661.86	6484.25	4.08166	gb:NM_000884.1 /DB_XREF=gi:4504688 /GEN=IMPDH2 /FEA=FLmRNA /CNT=215 /TID=Hs.75432.0 /TIER=FL+Stack /STK=107 /UG=Hs.75432 /LL=3615 /DEF=Homo sapiens IMP (inosine monophosphate) dehydrogenase 2 (IMPDH2), mRNA. /PROD=IMP (inosine monophosphate) dehydrogenase 2 /FL=gb:NM_000884.1 gb:J04208.1
201896_s_at	167.3	547.759	648.814	551.662	0.303265	513.778	855.567	1863.24	0.0897897	558.636	768.689	687.353	0.243397	460.469	448.068	332.431	521.885	0.320569	gb:BC001425.1 /DB_XREF=gi:12655140 /FEA=FLmRNA /CNT=233 /TID=Hs.77550.0 /TIER=FL /STK=1 /UG=Hs.77550 /LL=1163 /UG_GENE=CKS1 /DEF=Homo sapiens, Similar to differential display and activated by p53, clone MGC:1780, mRNA, complete cds. /PROD=Similar to differential display and activated byp53 /FL=gb:BC001425.1 gb:NM_001826.1 gb:AF274941.1 gb:AF279897.1
201897_s_at	2888.1	9450.77	8807.65	9666.52	0.298773	7204.39	6556.77	4211.25	0.685806	5267.08	5497.4	4776.68	0.604624	3543.6	4038.1	3335.75	3083.49	0.936635	gb:NM_001826.1 /DB_XREF=gi:4502856 /GEN=CKS1 /FEA=FLmRNA /CNT=233 /TID=Hs.77550.0 /TIER=FL+Stack /STK=84 /UG=Hs.77550 /LL=1163 /DEF=Homo sapiens CDC28 protein kinase 1 (CKS1), mRNA. /PROD=CDC28 protein kinase 1 /FL=gb:BC001425.1 gb:NM_001826.1 gb:AF274941.1 gb:AF279897.1
201900_s_at	8254.1	3563.81	2577.26	1481.67	5.57081	3027.49	1981.34	1798.11	4.59043	4008.5	3391.6	4393.6	1.87866	4154.92	5619.11	8481.41	8861.22	0.931486	gb:NM_006066.1 /DB_XREF=gi:5174390 /GEN=AKR1A1 /FEA=FLmRNA /CNT=203 /TID=Hs.89529.0 /TIER=FL+Stack /STK=90 /UG=Hs.89529 /LL=10327 /DEF=Homo sapiens aldo-keto reductase family 1, member A1 (aldehyde reductase) (AKR1A1), mRNA. /PROD=aldo-keto reductase family 1, member A1(aldehyde reductase) /FL=gb:NM_006066.1 gb:J04794.1 gb:BC000670.1
201904_s_at	841	653.545	746.383	653.892	1.28615	1247.43	3061.72	5262.42	0.159812	559.822	526.364	517.535	1.62501	404.605	366.109	244.093	120.161	6.99892	gb:BF031714 /DB_XREF=gi:10739426 /DB_XREF=601558023F1 /CLONE=IMAGE:3827909 /FEA=FLmRNA /CNT=230 /TID=Hs.147189.0 /TIER=Stack /STK=19 /UG=Hs.147189 /LL=10217 /UG_GENE=HYA22 /UG_TITLE=HYA22 protein /FL=gb:D88153.1 gb:NM_005808.1
201905_s_at	150.5	224.782	177.058	173.887	0.865503	453.971	863.896	1486.78	0.101226	163.747	235.044	201.062	0.748525	149.787	73.3243	105.58	88.2293	1.70578	gb:BF590317 /DB_XREF=gi:11682641 /DB_XREF=nab22h04.x1 /CLONE=IMAGE:3266910 /FEA=FLmRNA /CNT=230 /TID=Hs.147189.0 /TIER=Stack /STK=17 /UG=Hs.147189 /LL=10217 /UG_GENE=HYA22 /UG_TITLE=HYA22 protein /FL=gb:D88153.1 gb:NM_005808.1
201906_s_at	1015.1	974.929	1008.9	1151.02	0.881917	2227.09	5089.95	9702.97	0.104617	690.464	865.653	982.063	1.03364	593.677	363.475	373.454	226.627	4.47917	gb:NM_005808.1 /DB_XREF=gi:5031774 /GEN=HYA22 /FEA=FLmRNA /CNT=230 /TID=Hs.147189.0 /TIER=FL+Stack /STK=45 /UG=Hs.147189 /LL=10217 /DEF=Homo sapiens HYA22 protein (HYA22), mRNA. /PROD=HYA22 protein /FL=gb:D88153.1 gb:NM_005808.1
201909_at	13104.6	11122.4	7757.41	8085.15	1.62082	11744.8	8888.83	6129.26	2.13804	3207.29	3214.72	2869.93	4.56617	250.571	199.117	212.632	266.731	49.1304	gb:NM_001008.1 /DB_XREF=gi:4506726 /GEN=RPS4Y /FEA=FLmRNA /CNT=295 /TID=Hs.180911.0 /TIER=FL+Stack /STK=39 /UG=Hs.180911 /LL=6192 /DEF=Homo sapiens ribosomal protein S4, Y-linked (RPS4Y), mRNA. /PROD=ribosomal protein S4, Y-linked /FL=gb:AF116711.1 gb:M58459.1 gb:NM_001008.1
201922_at	17809.9	12498	9424.45	9390	1.89669	9049.14	7932.11	5922.18	3.00732	9559.14	8809.94	8040.66	2.21498	9229.88	7688.73	8411.13	6935.61	2.56789	gb:NM_014886.1 /DB_XREF=gi:7662676 /GEN=YR-29 /FEA=FLmRNA /CNT=166 /TID=Hs.8170.0 /TIER=FL+Stack /STK=38 /UG=Hs.8170 /LL=10412 /DEF=Homo sapiens hypothetical protein (YR-29), mRNA. /PROD=hypothetical protein /FL=gb:NM_014886.1 gb:BC005288.1 gb:AF077615.1
201924_at	9741.6	7665.73	8484.36	9783.59	0.995708	7469.09	6475.95	6433.58	1.51418	5812.17	6454.88	4591.95	2.12145	4163.25	2497.34	3093.38	2750.92	3.54121	gb:NM_005935.1 /DB_XREF=gi:5174572 /GEN=MLLT2 /FEA=FLmRNA /CNT=229 /TID=Hs.114765.0 /TIER=FL+Stack /STK=72 /UG=Hs.114765 /LL=4299 /DEF=Homo sapiens myeloidlymphoid or mixed-lineage leukemia (trithorax (Drosophila) homolog); translocated to, 2 (MLLT2), mRNA. /PROD=myeloidlymphoid or mixed-lineage leukemia(trithorax (Drosophila) homolog); translocated to, 2 /FL=gb:L13773.1 gb:L25050.1 gb:NM_005935.1
201926_s_at	1314.9	1499.92	1361.11	1399.9	0.939279	2373.83	3028.18	3408.84	0.385732	2471.62	5406.61	6534.88	0.201212	1324.32	1202.61	1370.09	1109.83	1.18478	gb:BC001288.1 /DB_XREF=gi:12654888 /FEA=FLmRNA /CNT=314 /TID=Hs.1369.0 /TIER=FL /STK=0 /UG=Hs.1369 /LL=1604 /UG_GENE=DAF /DEF=Homo sapiens, Similar to decay accelerating factor for complement (CD55, Cromer blood group system), clone MGC:5192, mRNA, complete cds. /PROD=Similar to decay accelerating factor forcomplement (CD55, Cromer blood group system) /FL=gb:BC001288.1 gb:M31516.1 gb:NM_000574.1
201937_s_at	1447.2	878.42	547.581	486.852	2.97257	603.033	470.929	406.852	3.55707	592.334	441.478	370.551	3.90554	851.925	734.121	770.034	652.715	2.2172	gb:NM_012100.1 /DB_XREF=gi:6912247 /GEN=DNPEP /FEA=FLmRNA /CNT=183 /TID=Hs.258551.0 /TIER=FL+Stack /STK=73 /UG=Hs.258551 /LL=23549 /DEF=Homo sapiens aspartyl aminopeptidase (DNPEP), mRNA. /PROD=aspartyl aminopeptidase /FL=gb:NM_012100.1 gb:AF005050.2 gb:BC000653.1
201938_at	12257.3	6195.88	3626.46	2433.2	5.03752	8630.82	6829.6	5787.78	2.11779	8703.65	6812.5	6048.35	2.02655	6946.73	4349.92	4226.57	3278.71	3.73845	gb:NM_004642.1 /DB_XREF=gi:4758187 /GEN=DOC1 /FEA=FLmRNA /CNT=197 /TID=Hs.3436.0 /TIER=FL+Stack /STK=75 /UG=Hs.3436 /LL=8099 /DEF=Homo sapiens deleted in oral cancer (mouse, homolog) 1 (DOC1), mRNA. /PROD=deleted in oral cancer (mouse, homolog) 1 /FL=gb:NM_004642.1 gb:AB006077.1 gb:AF006484.1
201940_at	592.7	747.992	537.705	431.498	1.37359	543.144	372.707	513.356	1.15456	1273.48	1926.01	3077.01	0.192622	902.97	973.852	1164.57	879.039	0.674259	gb:AA897514 /DB_XREF=gi:3034134 /DB_XREF=aj62b12.s1 /CLONE=IMAGE:1394879 /FEA=FLmRNA /CNT=187 /TID=Hs.5057.0 /TIER=Stack /STK=10 /UG=Hs.5057 /LL=1362 /UG_GENE=CPD /UG_TITLE=carboxypeptidase D /FL=gb:U65090.1 gb:D85390.1 gb:NM_001304.2
201941_at	863.3	826.418	826.589	537.151	1.60718	565.975	394.767	603.499	1.43049	1456.54	1910.76	3332.4	0.259062	1227.54	1042.64	1009.63	814.116	1.06041	gb:BE349147 /DB_XREF=gi:9261086 /DB_XREF=ht51f05.x1 /CLONE=IMAGE:3150273 /FEA=FLmRNA /CNT=187 /TID=Hs.5057.0 /TIER=Stack /STK=26 /UG=Hs.5057 /LL=1362 /UG_GENE=CPD /UG_TITLE=carboxypeptidase D /FL=gb:U65090.1 gb:D85390.1 gb:NM_001304.2
201942_s_at	143.4	461.089	387.887	293.399	0.488754	448.18	253.023	499.799	0.286915	1140.39	1406.92	2063.05	0.0695088	784.219	694.751	937.884	539.818	0.265645	gb:D85390.1 /DB_XREF=gi:3641620 /FEA=FLmRNA /CNT=187 /TID=Hs.5057.0 /TIER=FL /STK=4 /UG=Hs.5057 /LL=1362 /UG_GENE=CPD /DEF=Homo sapiens mRNA for gp180-carboxypeptidase D-like enzyme, complete cds. /PROD=gp180-carboxypeptidase D-like enzyme /FL=gb:U65090.1 gb:D85390.1 gb:NM_001304.2
201943_s_at	441.2	592.36	436.392	361.878	1.2192	577.39	464.851	390.646	1.12941	1304.39	2105.29	3023.51	0.145923	1034.95	807.079	1025.73	850.891	0.518515	gb:NM_001304.2 /DB_XREF=gi:8051580 /GEN=CPD /FEA=FLmRNA /CNT=187 /TID=Hs.5057.0 /TIER=FL+Stack /STK=16 /UG=Hs.5057 /LL=1362 /DEF=Homo sapiens carboxypeptidase D (CPD), mRNA. /PROD=carboxypeptidase D precursor /FL=gb:U65090.1 gb:D85390.1 gb:NM_001304.2
201944_at	3437.4	4652.3	3653.46	4494.98	0.764719	2782.8	2344.82	3035.1	1.13255	6382.58	7783.25	9238.55	0.372072	8042.28	8849.26	11844.3	11168.6	0.307774	gb:NM_000521.2 /DB_XREF=gi:13128866 /GEN=HEXB /FEA=FLmRNA /CNT=211 /TID=Hs.51043.0 /TIER=FL+Stack /STK=65 /UG=Hs.51043 /LL=3074 /DEF=Homo sapiens hexosaminidase B (beta polypeptide) (HEXB), mRNA. /PROD=hexosaminidase B preproprotein /FL=gb:NM_000521.2 gb:M19735.1
201951_at	914.8	257.951	97.9673	87.9627	10.3999	254.449	155.776	281.726	3.24712	1057.58	879.187	674.411	1.35644	1370.87	664.456	623.922	363.587	2.51604	gb:BF242905 /DB_XREF=gi:11156833 /DB_XREF=601877949F1 /CLONE=IMAGE:4106028 /FEA=FLmRNA /CNT=267 /TID=Hs.10247.0 /TIER=Stack /STK=32 /UG=Hs.10247 /LL=214 /UG_GENE=ALCAM /UG_TITLE=activated leucocyte cell adhesion molecule /FL=gb:NM_001627.1 gb:L38608.1
201952_at	3132.8	809.739	452.8	314.677	9.95562	859.302	403.472	626.327	5.00186	2472.21	2304.95	2041.78	1.53435	3559.37	2247.44	2038.96	1356.73	2.30907	gb:AA156721 /DB_XREF=gi:1728335 /DB_XREF=zl18b04.s1 /CLONE=IMAGE:502255 /FEA=FLmRNA /CNT=267 /TID=Hs.10247.0 /TIER=Stack /STK=87 /UG=Hs.10247 /LL=214 /UG_GENE=ALCAM /UG_TITLE=activated leucocyte cell adhesion molecule /FL=gb:NM_001627.1 gb:L38608.1
201959_s_at	3702.9	902.594	862.51	545.141	6.79256	1511.55	1708.43	1376.77	2.68956	1335.04	1091.87	1073.9	3.4481	1581.75	1119.04	1209.52	1262.38	2.93328	gb:AA488899 /DB_XREF=gi:2218501 /DB_XREF=aa55h06.s1 /CLONE=IMAGE:824891 /FEA=FLmRNA /CNT=160 /TID=Hs.151411.0 /TIER=Stack /STK=14 /UG=Hs.151411 /LL=23077 /UG_GENE=KIAA0916 /UG_TITLE=KIAA0916 protein /FL=gb:AF083244.1 gb:NM_015057.1 gb:AF075587.1
201960_s_at	6266.3	2331.87	1850.55	1141.4	5.49003	3291.95	3672.06	2929.22	2.13924	2729.51	2168.42	1989.27	3.15005	2975.57	2143.09	1937.14	2061.81	3.03922	gb:NM_015057.1 /DB_XREF=gi:7662379 /GEN=KIAA0916 /FEA=FLmRNA /CNT=160 /TID=Hs.151411.0 /TIER=FL+Stack /STK=16 /UG=Hs.151411 /LL=23077 /DEF=Homo sapiens KIAA0916 protein (KIAA0916), mRNA. /PROD=KIAA0916 protein /FL=gb:AF083244.1 gb:NM_015057.1 gb:AF075587.1
201969_at	2260.1	1452.7	976.009	1185.01	1.90724	2250.83	1030.85	738.207	3.06161	1165.45	851.52	593.871	3.80571	960.223	635.258	747.562	536.186	4.21514	gb:AW003362 /DB_XREF=gi:5850278 /DB_XREF=wq65h01.x1 /CLONE=IMAGE:2476177 /FEA=FLmRNA /CNT=239 /TID=Hs.243886.0 /TIER=Stack /STK=18 /UG=Hs.243886 /LL=4678 /UG_GENE=NASP /UG_TITLE=nuclear autoantigenic sperm protein (histone-binding) /FL=gb:NM_002482.1 gb:M97856.1
201971_s_at	803.9	2388.55	2427.2	2377.11	0.338183	1852.28	2410.1	4491.42	0.178986	1731.03	1820.39	2493.7	0.322373	1976.15	2427.24	3155.48	2173.95	0.369787	gb:NM_001690.1 /DB_XREF=gi:4502304 /GEN=ATP6A1 /FEA=FLmRNA /CNT=215 /TID=Hs.281866.0 /TIER=FL /STK=0 /UG=Hs.281866 /LL=523 /DEF=Homo sapiens ATPase, H+ transporting, lysosomal (vacuolar proton pump), alpha polypeptide, 70kD, isoform 1 (ATP6A1), mRNA. /PROD=ATPase, H+ transporting, lysosomal (vacuolarproton pump), alpha polypeptide, 70kD, isoform 1 /FL=gb:AF113129.1 gb:L09235.1 gb:NM_001690.1
201977_s_at	697	514.965	291.034	162.637	4.28561	479.614	439.189	316.397	2.20293	568.373	479.253	370.798	1.87973	701.811	524.174	468.084	500.092	1.39374	gb:AI539425 /DB_XREF=gi:4453560 /DB_XREF=te46d03.x1 /CLONE=IMAGE:2089733 /FEA=FLmRNA /CNT=213 /TID=Hs.63510.0 /TIER=Stack /STK=8 /UG=Hs.63510 /LL=9812 /UG_GENE=KIAA0141 /UG_TITLE=KIAA0141 gene product /FL=gb:D50931.1 gb:NM_014773.1
201980_s_at	2126.9	3428.32	3296.96	3716.53	0.572282	4309.08	7231.35	9539.66	0.222953	2401.34	2341.61	2716.77	0.782879	2899.94	2723.9	2512.85	3809.52	0.558311	gb:NM_012425.2 /DB_XREF=gi:10800408 /GEN=RSU1 /FEA=FLmRNA /CNT=175 /TID=Hs.75551.0 /TIER=FL /STK=5 /UG=Hs.75551 /DEF=Homo sapiens Ras suppressor protein 1 (RSU1), mRNA. /PROD=ras suppressor protein 1 /FL=gb:NM_012425.2
201988_s_at	346.3	607.445	486.252	636.201	0.544325	505.34	374.357	585.346	0.591616	437.901	651.338	1378	0.251306	610.338	965.144	1817.34	1953.45	0.177276	gb:BF438056 /DB_XREF=gi:11450573 /DB_XREF=7q66e01.x1 /CLONE=IMAGE:3703369 /FEA=FLmRNA /CNT=211 /TID=Hs.13313.0 /TIER=Stack /STK=10 /UG=Hs.13313 /LL=1389 /UG_GENE=CREBL2 /UG_TITLE=cAMP responsive element binding protein-like 2 /FL=gb:NM_001310.1 gb:AF039081.1
201989_s_at	925.2	1480.71	1384.6	1485.66	0.622751	1066.02	866.447	1275.72	0.72524	775.131	1150.04	2907.69	0.318191	1240.85	1917.48	3623.65	4000.36	0.231279	gb:AL529409 /DB_XREF=gi:12792902 /DB_XREF=AL529409 /CLONE=CS0DD006YM17 (3 prime) /FEA=FLmRNA /CNT=211 /TID=Hs.13313.0 /TIER=Stack /STK=62 /UG=Hs.13313 /LL=1389 /UG_GENE=CREBL2 /UG_TITLE=cAMP responsive element binding protein-like 2 /FL=gb:NM_001310.1 gb:AF039081.1
201996_s_at	1597.5	549.54	599.273	577.342	2.76699	389.118	422.456	350.21	4.56155	391.164	445.846	371.458	4.30062	283.403	570.495	382.28	348.756	4.58057	gb:AL524033 /DB_XREF=gi:12787526 /DB_XREF=AL524033 /CLONE=CS0DC003YL08 (3 prime) /FEA=FLmRNA /CNT=206 /TID=Hs.184245.0 /TIER=Stack /STK=13 /UG=Hs.184245 /LL=23013 /UG_GENE=KIAA0929 /UG_TITLE=KIAA0929 protein Msx2 interacting nuclear target (MINT) homolog /FL=gb:NM_015001.1
201998_at	4922.3	2082.07	1580.3	1239.55	3.97104	1846.32	2570	4668.66	1.05433	1265.36	1537.55	1399.68	3.51672	1895.45	1437.51	1355.63	1614.01	3.04974	gb:AI743792 /DB_XREF=gi:5112080 /DB_XREF=wg53h11.x1 /CLONE=IMAGE:2368869 /FEA=FLmRNA /CNT=240 /TID=Hs.2554.0 /TIER=Stack /STK=107 /UG=Hs.2554 /LL=6480 /UG_GENE=SIAT1 /UG_TITLE=sialyltransferase 1 (beta-galactoside alpha-2,6-sialytransferase) /FL=gb:NM_003032.1
202003_s_at	1861	1492.89	943.592	772.833	2.40802	2203.02	899.313	509.071	3.65568	1833.73	1992.82	1873.12	0.993532	1333.87	1558.62	1646.06	1577.53	1.17969	gb:NM_006111.1 /DB_XREF=gi:5174428 /GEN=ACAA2 /FEA=FLmRNA /CNT=253 /TID=Hs.32500.0 /TIER=FL+Stack /STK=94 /UG=Hs.32500 /LL=10449 /DEF=Homo sapiens acetyl-Coenzyme A acyltransferase 2 (mitochondrial 3-oxoacyl-Coenzyme A thiolase) (ACAA2), nuclear gene encoding mitochondrial protein, mRNA. /PROD=acetyl-Coenzyme A acyltransferase 2(mitochondrial 3-oxoacyl-Coenzyme A thiolase) /FL=gb:BC001918.1 gb:NM…
202006_at	1274.9	1468.25	1436.77	1596.45	0.798582	1426.19	3212.31	5424.32	0.235034	1367.21	2228.38	3306.35	0.385591	1324.97	1889.45	2964.18	1658.8	0.768567	gb:NM_002835.1 /DB_XREF=gi:4506286 /GEN=PTPN12 /FEA=FLmRNA /CNT=158 /TID=Hs.62.0 /TIER=FL /STK=0 /UG=Hs.62 /LL=5782 /DEF=Homo sapiens protein tyrosine phosphatase, non-receptor type 12 (PTPN12), mRNA. /PROD=protein tyrosine phosphatase, non-receptor type12 /FL=gb:D13380.1 gb:M93425.1 gb:NM_002835.1
202007_at	55.4	301.614	185.501	170.219	0.325463	563.41	1862.63	2099.55	0.0263866	324.446	127.03	149.292	0.371085	495.752	850.693	1363.47	1044.53	0.0530384	gb:BF940043 /DB_XREF=gi:12357363 /DB_XREF=nac66f12.x1 /CLONE=IMAGE:3439271 /FEA=FLmRNA /CNT=231 /TID=Hs.62041.0 /TIER=Stack /STK=12 /UG=Hs.62041 /LL=4811 /UG_GENE=NID /UG_TITLE=nidogen (enactin) /FL=gb:NM_002508.1 gb:M30269.1
202008_s_at	45	136.425	70.8869	110.707	0.406477	235.092	524.055	851.802	0.0528292	198.884	74.6075	115.411	0.389912	201.077	347.522	655.465	503.8	0.0893212	gb:NM_002508.1 /DB_XREF=gi:4505394 /GEN=NID /FEA=FLmRNA /CNT=231 /TID=Hs.62041.0 /TIER=FL /STK=0 /UG=Hs.62041 /LL=4811 /DEF=Homo sapiens nidogen (enactin) (NID), mRNA. /PROD=nidogen (enactin) /FL=gb:NM_002508.1 gb:M30269.1
202009_at	1729.7	710.794	515.324	439.732	3.93353	973.622	1302.71	1922.61	0.899662	1298.38	1034.31	1480.72	1.16815	1218.72	1242.41	1479.6	1303.39	1.32708	gb:NM_007284.1 /DB_XREF=gi:6005845 /GEN=PTK9L /FEA=FLmRNA /CNT=212 /TID=Hs.6780.0 /TIER=FL+Stack /STK=93 /UG=Hs.6780 /LL=11344 /DEF=Homo sapiens protein tyrosine kinase 9-like (A6-related protein) (PTK9L), mRNA. /PROD=protein tyrosine kinase 9-like (A6-relatedprotein) /FL=gb:BC000327.1 gb:AL136773.1 gb:BC003161.1 gb:NM_007284.1
202013_s_at	1026.8	520.774	349.815	311.579	3.29547	517.831	454.046	529.328	1.93982	544.751	487.99	454.966	2.25687	750.324	427.359	580.938	590.516	1.73882	gb:NM_000401.1 /DB_XREF=gi:4557572 /GEN=EXT2 /FEA=FLmRNA /CNT=166 /TID=Hs.75334.0 /TIER=FL /STK=3 /UG=Hs.75334 /LL=2132 /DEF=Homo sapiens exostoses (multiple) 2 (EXT2), mRNA. /PROD=exostoses (multiple) 2 /FL=gb:U64511.1 gb:NM_000401.1
202014_at	779.1	1486.05	2092.92	5107.87	0.152529	866.499	1973.91	3697.97	0.210683	617.65	756.697	1139.43	0.683761	552.922	634.819	904.216	754.338	1.03283	gb:NM_014330.2 /DB_XREF=gi:9790902 /GEN=GADD34 /FEA=FLmRNA /CNT=176 /TID=Hs.76556.0 /TIER=FL+Stack /STK=73 /UG=Hs.76556 /LL=23645 /DEF=Homo sapiens growth arrest and DNA-damage-inducible 34 (GADD34), mRNA. /PROD=growth arrest and DNA-damage-inducible 34 /FL=gb:U83981.1 gb:NM_014330.2 gb:BC003067.1
202016_at	10033	5452.67	3637.13	2934.56	3.41891	10515.9	11682.3	13979.1	0.717714	5330.84	3375.41	4837.28	2.0741	4373.64	1950.56	1822.16	955.389	10.5015	gb:NM_002402.1 /DB_XREF=gi:4505154 /GEN=MEST /FEA=FLmRNA /CNT=338 /TID=Hs.79284.0 /TIER=FL+Stack /STK=133 /UG=Hs.79284 /LL=4232 /DEF=Homo sapiens mesoderm specific transcript (mouse) homolog (MEST), mRNA. /PROD=mesoderm specific transcript (mouse) homolog /FL=gb:D78611.1 gb:BC002413.1 gb:NM_002402.1 gb:D87367.1
202018_s_at	622.6	7.02736	20.151	161.822	3.84744	5.79044	5.02745	6.62244	94.0137	53.1712	1187.04	890.064	0.6995	5.79874	5.92741	316.741	152.245	4.08947	gb:NM_002343.1 /DB_XREF=gi:4505042 /GEN=LTF /FEA=FLmRNA /CNT=392 /TID=Hs.105938.0 /TIER=FL+Stack /STK=136 /UG=Hs.105938 /LL=4057 /DEF=Homo sapiens lactotransferrin (LTF), mRNA. /PROD=lactotransferrin /FL=gb:AF332168.1 gb:M93150.1 gb:NM_002343.1 gb:M83202.1
202020_s_at	4147.1	2339.92	2188.57	2422.68	1.71178	2135.68	1315.39	1136.64	3.64855	1976.65	1361.35	1122.62	3.69414	2372.01	1106.38	1348.28	1005.56	4.12418	gb:NM_006055.1 /DB_XREF=gi:5174444 /GEN=LANCL1 /FEA=FLmRNA /CNT=192 /TID=Hs.13351.0 /TIER=FL+Stack /STK=52 /UG=Hs.13351 /LL=10314 /DEF=Homo sapiens LanC (bacterial lantibiotic synthetase component C)-like 1 (LANCL1), mRNA. /PROD=lanthionine synthetase C-like protein 1 /FL=gb:NM_006055.1
202022_at	874.7	10386.6	7631.25	5895.05	0.148379	6343.76	6605.24	3298.44	0.265186	5526.25	6056.57	3816.8	0.229171	3088.77	1015.42	787.114	2457.94	0.355868	gb:NM_005165.1 /DB_XREF=gi:4885062 /GEN=ALDOC /FEA=FLmRNA /CNT=282 /TID=Hs.155247.0 /TIER=FL+Stack /STK=71 /UG=Hs.155247 /LL=230 /DEF=Homo sapiens aldolase C, fructose-bisphosphate (ALDOC), mRNA. /PROD=aldolase C, fructose-bisphosphate /FL=gb:NM_005165.1 gb:BC003613.1 gb:AF054987.1
202023_at	771.6	159.287	76.303	12.5545	61.4602	50.2114	66.9326	92.0909	8.37868	141.818	48.1394	30.9136	24.9599	111.074	71.7144	25.4145	6.81015	113.301	gb:NM_004428.1 /DB_XREF=gi:4758245 /GEN=EFNA1 /FEA=FLmRNA /CNT=214 /TID=Hs.1624.0 /TIER=FL+Stack /STK=107 /UG=Hs.1624 /LL=1942 /DEF=Homo sapiens ephrin-A1 (EFNA1), mRNA. /PROD=ephrin A1 precursor /FL=gb:M57730.1 gb:NM_004428.1
202034_x_at	907.8	643.894	599.273	1014.38	0.894928	437.013	604.119	522.549	1.73725	403.78	539.384	378.959	2.39551	476.64	378.33	360.706	240.852	3.76911	gb:NM_014781.1 /DB_XREF=gi:7661991 /GEN=KIAA0203 /FEA=FLmRNA /CNT=219 /TID=Hs.50421.0 /TIER=FL+Stack /STK=11 /UG=Hs.50421 /LL=9821 /DEF=Homo sapiens KIAA0203 gene product (KIAA0203), mRNA. /PROD=KIAA0203 gene product /FL=gb:D86958.1 gb:NM_014781.1
202039_at	3486.6	526.49	239.582	190.763	18.2772	697.169	593.539	714.133	4.88229	943.535	840.298	707.385	4.92886	1029.97	895.991	667.478	636.447	5.47823	gb:NM_004740.1 /DB_XREF=gi:4759231 /GEN=TIAF1 /FEA=FLmRNA /CNT=156 /TID=Hs.75822.0 /TIER=FL+Stack /STK=59 /UG=Hs.75822 /LL=9220 /DEF=Homo sapiens TGFB1-induced anti-apoptotic factor 1 (TIAF1), mRNA. /PROD=TGFB1-induced anti-apoptotic factor 1 /FL=gb:D86970.1 gb:AF105277.1 gb:NM_004740.1
202050_s_at	1705.8	829.322	523.766	533.809	3.19553	1284.82	798.389	683.046	2.49734	1054.36	1059.07	688.095	2.47902	1139.25	867.671	975.638	708.634	2.40717	gb:AI650586 /DB_XREF=gi:4734565 /DB_XREF=wa92g09.x1 /CLONE=IMAGE:2303680 /FEA=FLmRNA /CNT=169 /TID=Hs.150390.0 /TIER=Stack /STK=12 /UG=Hs.150390 /LL=9202 /UG_GENE=ZNF262 /UG_TITLE=zinc finger protein 262 /FL=gb:NM_005095.1 gb:AB007885.1
202051_s_at	2358.5	1377.27	870.316	731.582	3.22383	1733.82	1031.6	1024.69	2.30168	1379.91	1319.55	1076.04	2.19183	1541.24	1181.38	1354.65	915.814	2.5753	gb:NM_005095.1 /DB_XREF=gi:4827068 /GEN=ZNF262 /FEA=FLmRNA /CNT=169 /TID=Hs.150390.0 /TIER=FL+Stack /STK=16 /UG=Hs.150390 /LL=9202 /DEF=Homo sapiens zinc finger protein 262 (ZNF262), mRNA. /PROD=zinc finger protein 262 /FL=gb:NM_005095.1 gb:AB007885.1
202054_s_at	993.7	519.931	280.362	224.676	4.42282	502.611	296.469	325.824	3.04981	747.614	714.04	644.816	1.54106	681.638	496.073	597.363	641.062	1.55008	gb:NM_000382.1 /DB_XREF=gi:4557302 /GEN=ALDH3A2 /FEA=FLmRNA /CNT=205 /TID=Hs.159608.0 /TIER=FL+Stack /STK=26 /UG=Hs.159608 /LL=224 /DEF=Homo sapiens aldehyde dehydrogenase 3 family, member A2 (ALDH3A2), mRNA. /PROD=aldehyde dehydrogenase 3A2 /FL=gb:U46689.1 gb:L47162.1 gb:NM_000382.1
202060_at	3352.2	3130.36	2797.64	3273.78	1.02395	4142.24	6604.34	11990.4	0.279575	2729.26	2831.06	2935.47	1.14196	3005.87	2306.13	2269.57	2229.19	1.50377	gb:NM_014633.1 /DB_XREF=gi:7661949 /GEN=KIAA0155 /FEA=FLmRNA /CNT=158 /TID=Hs.173288.0 /TIER=FL+Stack /STK=60 /UG=Hs.173288 /LL=9646 /DEF=Homo sapiens KIAA0155 gene product (KIAA0155), mRNA. /PROD=KIAA0155 gene product /FL=gb:D63875.1 gb:NM_014633.1
202064_s_at	181.5	447.596	393.064	586.472	0.309477	552.326	274.934	443.236	0.409488	577.856	590.35	503.191	0.360698	642.68	523.661	545.227	615.108	0.29507	gb:AF052059.1 /DB_XREF=gi:6851088 /GEN=SEL1L /FEA=FLmRNA /CNT=181 /TID=Hs.181300.0 /TIER=FL /STK=0 /UG=Hs.181300 /LL=6400 /DEF=Homo sapiens SEL1L (SEL1L) mRNA, complete cds. /PROD=SEL1L /FL=gb:AB020335.1 gb:U11037.1 gb:NM_005065.1 gb:AF052059.1
202067_s_at	434.6	2851.23	2167.07	1369.33	0.317381	1646.64	1863.46	3058.4	0.142101	2157.58	2895.9	2261.8	0.192148	1389.49	1399.97	925.3	1041.05	0.417465	gb:AI861942 /DB_XREF=gi:5526049 /DB_XREF=td18b10.x1 /CLONE=IMAGE:2075995 /FEA=FLmRNA /CNT=162 /TID=Hs.213289.0 /TIER=Stack /STK=8 /UG=Hs.213289 /LL=3949 /UG_GENE=LDLR /UG_TITLE=low density lipoprotein receptor (familial hypercholesterolemia) /FL=gb:NM_000527.2
202068_s_at	1508.3	7511.31	6197.34	4957.54	0.304243	4854.29	6197.64	7306.89	0.206422	5608.04	7957.31	6308.43	0.239093	4289.52	3858.89	2791.51	3546.65	0.425274	gb:NM_000527.2 /DB_XREF=gi:8051613 /GEN=LDLR /FEA=FLmRNA /CNT=162 /TID=Hs.213289.0 /TIER=FL+Stack /STK=39 /UG=Hs.213289 /LL=3949 /DEF=Homo sapiens low density lipoprotein receptor (familial hypercholesterolemia) (LDLR), mRNA. /PROD=low density lipoprotein receptor precursor /FL=gb:NM_000527.2
202070_s_at	925.9	631.619	349.735	302.856	3.05723	535.947	464.401	490.294	1.88846	812.131	530.476	504.18	1.83645	985.949	911.065	689.787	779.082	1.18845	gb:NM_005530.1 /DB_XREF=gi:5031776 /GEN=IDH3A /FEA=FLmRNA /CNT=198 /TID=Hs.250616.0 /TIER=FL+Stack /STK=55 /UG=Hs.250616 /LL=3419 /DEF=Homo sapiens isocitrate dehydrogenase 3 (NAD+) alpha (IDH3A), mRNA. /PROD=isocitrate dehydrogenase 3 (NAD+) alpha /FL=gb:U07681.1 gb:NM_005530.1
202072_at	2689.1	1529.53	1168.36	1235.06	2.17729	1790.07	1354.41	1201.62	2.23789	1522.75	1753.83	1399.85	1.92099	1013.47	828.667	696.161	878.888	3.05966	gb:NM_001533.1 /DB_XREF=gi:4557644 /GEN=HNRPL /FEA=FLmRNA /CNT=149 /TID=Hs.2730.0 /TIER=FL+Stack /STK=25 /UG=Hs.2730 /LL=3191 /DEF=Homo sapiens heterogeneous nuclear ribonucleoprotein L (HNRPL), mRNA. /PROD=heterogeneous nuclear ribonucleoprotein L /FL=gb:AB044547.1 gb:NM_001533.1
202074_s_at	1111.2	2124.98	2278.97	5059.28	0.219636	610.809	873.425	955.112	1.16342	1243.17	1556.99	1537.93	0.722529	1074.16	912.236	1729	1531.23	0.725693	gb:NM_021980.1 /DB_XREF=gi:11415041 /GEN=FIP2 /FEA=FLmRNA /CNT=172 /TID=Hs.278898.0 /TIER=FL+Stack /STK=23 /UG=Hs.278898 /LL=10133 /DEF=Homo sapiens tumor necrosis factor alpha-inducible cellular protein containing leucine zipper domains; Huntingtin interacting protein L; transcrption factor IIIA-interacting protein (FIP2), mRNA. /PROD=tumor necrosis factor alpha-inducible cellularprotein contain…
202075_s_at	859.8	741.246	600.866	382.096	2.25022	673.594	580.408	542.105	1.58604	937.27	665.643	726.098	1.18414	1171.92	1490.41	2558.28	3188.21	0.269681	gb:NM_006227.1 /DB_XREF=gi:5453913 /GEN=PLTP /FEA=FLmRNA /CNT=330 /TID=Hs.283007.0 /TIER=FL+Stack /STK=135 /UG=Hs.283007 /LL=5360 /DEF=Homo sapiens phospholipid transfer protein (PLTP), mRNA. /PROD=phospholipid transfer protein /FL=gb:NM_006227.1 gb:L26232.1
202085_at	1005.4	2005.05	1982.68	2780.24	0.361623	1221.54	2194.82	6684.22	0.150414	575.824	556.687	748.274	1.34363	463.899	332.667	908.384	631.377	1.59239	gb:NM_004817.1 /DB_XREF=gi:4759341 /GEN=TJP2 /FEA=FLmRNA /CNT=189 /TID=Hs.75608.0 /TIER=FL+Stack /STK=96 /UG=Hs.75608 /LL=9414 /DEF=Homo sapiens tight junction protein 2 (zona occludens 2) (TJP2), mRNA. /PROD=tight junction protein 2 (zona occludens 2) /FL=gb:L27476.1 gb:NM_004817.1
202086_at	699.5	40.3839	69.6125	61.3864	11.395	83.796	77.3627	211.373	3.30932	143.173	74.8645	97.4396	7.1788	184.661	326.739	265.013	252.808	2.76692	gb:NM_002462.1 /DB_XREF=gi:4505290 /GEN=MX1 /FEA=FLmRNA /CNT=203 /TID=Hs.76391.0 /TIER=FL+Stack /STK=91 /UG=Hs.76391 /LL=4599 /DEF=Homo sapiens myxovirus (influenza) resistance 1, homolog of murine (interferon-inducible protein p78) (MX1), mRNA. /PROD=myxovirus (influenza) resistance 1, homolog ofmurine (interferon-inducible protein p78) /FL=gb:NM_002462.1 gb:M30817.1 gb:M33882.1
202087_s_at	129	2277.33	2711.86	5730.46	0.0225113	128.465	236.815	419.941	0.307186	310.053	545.466	905.48	0.142466	2426.65	2142.94	6671.34	5821.47	0.0221593	gb:NM_001912.1 /DB_XREF=gi:4503154 /GEN=CTSL /FEA=FLmRNA /CNT=244 /TID=Hs.78056.0 /TIER=FL+Stack /STK=146 /UG=Hs.78056 /LL=1514 /DEF=Homo sapiens cathepsin L (CTSL), mRNA. /PROD=cathepsin L /FL=gb:NM_001912.1
202088_at	2270.7	1284.41	925.671	704.517	3.22306	1237.91	970.523	998.586	2.27392	2703.43	2749.26	3410.8	0.665738	2238.23	2030.39	2923.89	2576.74	0.881231	gb:AI635449 /DB_XREF=gi:4686779 /DB_XREF=ts65a01.x1 /CLONE=IMAGE:2233416 /FEA=FLmRNA /CNT=216 /TID=Hs.79136.0 /TIER=Stack /STK=59 /UG=Hs.79136 /LL=25800 /UG_GENE=LIV-1 /UG_TITLE=LIV-1 protein, estrogen regulated /FL=gb:U41060.2 gb:NM_012319.2
202094_at	156.6	1345.22	978.558	1171.07	0.133724	901.489	762.146	524.653	0.298483	665.826	535.016	523.14	0.299346	456.059	352.498	277.598	280.049	0.559189	gb:AA648913 /DB_XREF=gi:2575342 /DB_XREF=ns41a09.s1 /CLONE=IMAGE:1186168 /FEA=FLmRNA /CNT=235 /TID=Hs.1578.0 /TIER=Stack /STK=8 /UG=Hs.1578 /LL=332 /UG_GENE=BIRC5 /UG_TITLE=baculoviral IAP repeat-containing 5 (survivin) /FL=gb:AF077350.1 gb:NM_001168.1
202095_s_at	808.4	4856.84	4663.4	5646.98	0.143156	3180.11	2769.97	1502.98	0.537864	2700.89	2637.99	2302.86	0.351042	2007.43	1821.55	1792.66	1512.16	0.534601	gb:NM_001168.1 /DB_XREF=gi:4502144 /GEN=BIRC5 /FEA=FLmRNA /CNT=235 /TID=Hs.1578.0 /TIER=FL+Stack /STK=37 /UG=Hs.1578 /LL=332 /DEF=Homo sapiens baculoviral IAP repeat-containing 5 (survivin) (BIRC5), mRNA. /PROD=baculoviral IAP repeat-containing protein 5 /FL=gb:AF077350.1 gb:NM_001168.1
202098_s_at	1629.6	694.022	485.376	442.585	3.682	1151.14	1277.57	1550.2	1.05122	1172.22	995.852	1042.32	1.56343	1569.74	1333.67	1424.44	1434.6	1.13593	gb:NM_001535.1 /DB_XREF=gi:4504494 /GEN=HRMT1L1 /FEA=FLmRNA /CNT=190 /TID=Hs.235887.0 /TIER=FL+Stack /STK=70 /UG=Hs.235887 /LL=3275 /DEF=Homo sapiens HMT1 (hnRNP methyltransferase, S. cerevisiae)-like 1 (HRMT1L1), mRNA. /PROD=HMT1 (hnRNP methyltransferase, S.cerevisiae)-like 1 /FL=gb:NM_001535.1 gb:U80213.1
202100_at	3130	1747.56	1471.5	866.502	3.61222	2366.89	3647.53	4695	0.666667	2411.76	3350.32	3992.55	0.78396	2115.89	2052.49	2614.83	3056.93	1.0239	gb:BG169673 /DB_XREF=gi:12676376 /DB_XREF=602324650F1 /CLONE=IMAGE:4427484 /FEA=FLmRNA /CNT=191 /TID=Hs.250811.0 /TIER=Stack /STK=101 /UG=Hs.250811 /LL=5899 /UG_GENE=RALB /UG_TITLE=v-ral simian leukemia viral oncogene homolog B (ras related; GTP binding protein) /FL=gb:M35416.1 gb:NM_002881.1
202103_at	556.7	455.373	367.576	496.309	1.12168	378.447	261.427	167.509	3.32341	330.542	367.042	372.777	1.49339	371.283	451.727	489.74	394.308	1.41184	gb:AI991631 /DB_XREF=gi:5838623 /DB_XREF=wr12h09.x1 /CLONE=IMAGE:2481377 /FEA=FLmRNA /CNT=183 /TID=Hs.278675.0 /TIER=Stack /STK=46 /UG=Hs.278675 /LL=23476 /UG_GENE=BRD4 /UG_TITLE=bromodomain-containing 4 /FL=gb:NM_014299.1
202104_s_at	1565.1	953.472	531.891	436.96	3.58179	939.789	858.118	647.441	2.41736	919.405	985.402	696.916	2.24575	942.745	635.038	899.967	866.933	1.80533	gb:NM_003119.1 /DB_XREF=gi:4507172 /GEN=SPG7 /FEA=FLmRNA /CNT=173 /TID=Hs.296847.0 /TIER=FL+Stack /STK=80 /UG=Hs.296847 /LL=6687 /DEF=Homo sapiens spastic paraplegia 7, paraplegin (pure and complicated autosomal recessive) (SPG7), mRNA. /PROD=paraplegin /FL=gb:NM_003119.1
202105_at	4876.5	2198.16	1653.1	2207.22	2.20934	1591.46	1510.56	1396.4	3.49219	1408.28	1897.14	2007.73	2.42886	1607.8	1811.01	2440.53	2105.55	2.31602	gb:NM_001551.1 /DB_XREF=gi:4557662 /GEN=IGBP1 /FEA=FLmRNA /CNT=165 /TID=Hs.3631.0 /TIER=FL /STK=2 /UG=Hs.3631 /LL=3476 /DEF=Homo sapiens immunoglobulin (CD79A) binding protein 1 (IGBP1), mRNA. /PROD=immunoglobulin-binding protein 1 /FL=gb:BC004137.1 gb:NM_001551.1
202112_at	326.4	326.07	679.16	782.045	0.417367	533.052	3597.1	9706.47	0.033627	200.069	365.243	551.498	0.591842	141.457	131.647	78.6133	124.096	2.63022	gb:NM_000552.2 /DB_XREF=gi:9257255 /GEN=VWF /FEA=FLmRNA /CNT=202 /TID=Hs.110802.0 /TIER=FL /STK=0 /UG=Hs.110802 /LL=7450 /DEF=Homo sapiens von Willebrand factor (VWF), mRNA. /PROD=von Willebrand factor precursor /FL=gb:NM_000552.2
202124_s_at	439.2	2081.69	3911.52	8554.64	0.0513406	619.412	619.877	742.492	0.591521	451.193	445.504	441.611	0.994541	428.535	408.991	585.759	381.293	1.15187	gb:AV705253 /DB_XREF=gi:10722559 /DB_XREF=AV705253 /CLONE=ADBBQF03 /FEA=FLmRNA /CNT=253 /TID=Hs.154248.0 /TIER=Stack /STK=47 /UG=Hs.154248 /LL=66008 /UG_GENE=ALS2CR3 /UG_TITLE=amyotrophic lateral sclerosis 2 (juvenile) chromosome region, candidate 3 /FL=gb:AB038951.1 gb:NM_015049.1
202125_s_at	905.6	3798.15	5390.67	11199	0.0808645	919.771	963.769	1205.13	0.751455	774.793	703.247	740.69	1.22264	707.201	754.391	818.575	647.267	1.39911	gb:NM_015049.1 /DB_XREF=gi:13027379 /GEN=ALS2CR3 /FEA=FLmRNA /CNT=253 /TID=Hs.154248.0 /TIER=FL+Stack /STK=77 /UG=Hs.154248 /LL=66008 /DEF=Homo sapiens amyotrophic lateral sclerosis 2 (juvenile) chromosome region, candidate 3 (ALS2CR3), mRNA. /PROD=amyotrophic lateral sclerosis 2 (juvenile)chromosome region, candidate 3 /FL=gb:AB038951.1 gb:NM_015049.1
202129_s_at	713.7	2362.22	3159.4	5360.35	0.133144	1662.85	2401.24	3938.48	0.181212	1789.11	2382.99	2390.73	0.298528	1417.75	1318.52	2101.07	1656.83	0.430761	gb:AW006290 /DB_XREF=gi:5855068 /DB_XREF=wq69f11.x1 /CLONE=IMAGE:2476557 /FEA=FLmRNA /CNT=160 /TID=Hs.209061.0 /TIER=Stack /STK=15 /UG=Hs.209061 /LL=8780 /UG_GENE=SUDD /UG_TITLE=sudD (suppressor of bimD6, Aspergillus nidulans) homolog /FL=gb:NM_003831.1 gb:AF013591.1
202131_s_at	420.9	864.928	946.937	2006.51	0.209767	589.136	1409.41	1912.79	0.220045	898.238	1213.68	1082.8	0.388714	544.428	598.669	645.904	517.647	0.813102	gb:NM_003831.1 /DB_XREF=gi:4507298 /GEN=SUDD /FEA=FLmRNA /CNT=160 /TID=Hs.209061.0 /TIER=FL /STK=0 /UG=Hs.209061 /LL=8780 /DEF=Homo sapiens sudD (suppressor of bimD6, Aspergillus nidulans) homolog (SUDD), mRNA. /PROD=sudD (suppressor of bimD6, Aspergillus nidulans)homolog /FL=gb:NM_003831.1 gb:AF013591.1
202135_s_at	1858.1	970.619	747.259	514.244	3.61327	964.357	977.051	1018.3	1.82471	1196.69	1436.3	1213.87	1.53072	1074.81	874.257	947.772	1148.87	1.61732	gb:NM_005735.2 /DB_XREF=gi:13325060 /GEN=ACTR1B /FEA=FLmRNA /CNT=180 /TID=Hs.2477.0 /TIER=FL+Stack /STK=86 /UG=Hs.2477 /LL=10120 /DEF=Homo sapiens ARP1 (actin-related protein 1, yeast) homolog B (centractin beta) (ACTR1B), mRNA. /PROD=actin-related protein 1B /FL=gb:BC004374.1 gb:NM_005735.2
202144_s_at	10335.8	7163.97	4556.83	4887.68	2.11466	6407.79	4723.33	3090.11	3.3448	5852.47	4987.31	4320.98	2.39201	5432.93	4035.1	3872.32	3370.42	3.06662	gb:NM_000026.1 /DB_XREF=gi:4557268 /GEN=ADSL /FEA=FLmRNA /CNT=176 /TID=Hs.75527.0 /TIER=FL /STK=4 /UG=Hs.75527 /LL=158 /DEF=Homo sapiens adenylosuccinate lyase (ADSL), mRNA. /PROD=adenylosuccinate lyase /FL=gb:AF067853.1 gb:NM_000026.1
202145_at	1183.5	428.856	144.96	94.403	12.5367	1765.34	1781.97	706.575	1.67498	997.384	572.191	329.827	3.58824	817.868	485.316	494.561	306.533	3.86093	gb:NM_002346.1 /DB_XREF=gi:4505048 /GEN=LY6E /FEA=FLmRNA /CNT=213 /TID=Hs.77667.0 /TIER=FL+Stack /STK=138 /UG=Hs.77667 /LL=4061 /DEF=Homo sapiens lymphocyte antigen 6 complex, locus E (LY6E), mRNA. /PROD=lymphocyte antigen 6 complex, locus E /FL=gb:U42376.1 gb:NM_002346.1 gb:U56145.1
202147_s_at	776	650.265	632.327	883.54	0.878285	474.072	606.445	2357.12	0.329215	582.767	545.466	691.97	1.12144	629.776	538.151	596.301	570.237	1.36084	gb:NM_001550.1 /DB_XREF=gi:4504606 /GEN=IFRD1 /FEA=FLmRNA /CNT=159 /TID=Hs.7879.0 /TIER=FL+Stack /STK=22 /UG=Hs.7879 /LL=3475 /DEF=Homo sapiens interferon-related developmental regulator 1 (IFRD1), mRNA. /PROD=interferon-related developmental regulator 1 /FL=gb:NM_001550.1 gb:BC001272.1
202149_at	284.2	289.434	168.217	138.181	2.05673	711.397	327.309	176.001	1.61476	522.06	1312.18	1232.5	0.230587	425.677	537.785	405.406	605.801	0.469131	gb:AL136139 /DB_XREF=gi:8217463 /FEA=FLmRNA /CNT=161 /TID=Hs.80261.0 /TIER=Stack /STK=41 /UG=Hs.80261 /LL=10543 /UG_GENE=HEF1 /UG_TITLE=enhancer of filamentation 1 (cas-like docking; Crk-associated substrate related) /DEF=Human DNA sequence from clone RP4-761I2 on chromosome 6 Contains 3 part of the gene for enhancer of filamentation (HEF1), ESTs, STSs and CpG islands /FL=gb:U64317.1 gb:NM_006403…
202150_s_at	82.4	261.418	126.88	46.4678	1.77327	437.096	269.156	193.999	0.424745	180.088	532.789	491.732	0.167571	213.982	240.536	210.507	307.138	0.268283	gb:U64317.1 /DB_XREF=gi:1490786 /FEA=FLmRNA /CNT=161 /TID=Hs.80261.0 /TIER=FL /STK=1 /UG=Hs.80261 /LL=10543 /UG_GENE=HEF1 /DEF=Human Crk-associated substrate related protein Cas-L mRNA, complete cds. /PROD=Crk-associated substrate related protein Cas-L /FL=gb:U64317.1 gb:NM_006403.1 gb:L43821.1
202151_s_at	1449.9	8698.28	8454.57	11993	0.120895	1228.98	840.785	918.416	1.5787	1106.27	1271.58	1264.16	1.14693	1437.92	1413.21	1617.95	2030.18	0.714172	gb:NM_016172.1 /DB_XREF=gi:7705380 /GEN=GDBR1 /FEA=FLmRNA /CNT=151 /TID=Hs.9194.0 /TIER=FL+Stack /STK=57 /UG=Hs.9194 /LL=10422 /DEF=Homo sapiens putative glialblastoma cell differentiation-related (GDBR1), mRNA. /PROD=putative glialblastoma celldifferentiation-related protein /FL=gb:NM_016172.1 gb:AF176796.1 gb:BC004967.1
202152_x_at	1525.2	628.152	590.989	409.895	3.72095	565.23	575.455	866.059	1.76108	371.437	818.97	1032.84	1.4767	711.53	1167.04	1253.48	1200.18	1.27081	gb:NM_003367.1 /DB_XREF=gi:4507846 /GEN=USF2 /FEA=FLmRNA /CNT=187 /TID=Hs.93649.0 /TIER=FL+Stack /STK=71 /UG=Hs.93649 /LL=7392 /DEF=Homo sapiens upstream transcription factor 2, c-fos interacting (USF2), mRNA. /PROD=upstream transcription factor 2, c-fosinteracting /FL=gb:NM_003367.1
202154_x_at	1178.7	4209.3	4946.79	4069.68	0.28963	2142.55	1887.09	1777.85	0.662991	2844.49	2304.87	2141.53	0.550401	2341.71	2158.9	2543.82	1773.74	0.664527	gb:NM_006086.1 /DB_XREF=gi:5174736 /GEN=TUBB4 /FEA=FLmRNA /CNT=422 /TID=Hs.159154.0 /TIER=FL+Stack /STK=90 /UG=Hs.159154 /LL=10381 /DEF=Homo sapiens tubulin, beta, 4 (TUBB4), mRNA. /PROD=tubulin, beta, 4 /FL=gb:BC000748.1 gb:U47634.1 gb:NM_006086.1
202156_s_at	3893.3	1280.57	522.412	354.541	10.9812	3353.91	3079.73	2968.1	1.31171	2245.3	2543.17	1726.46	2.25507	1833.95	1298.84	1142.43	1190.87	3.26929	gb:N36839 /DB_XREF=gi:1157981 /DB_XREF=yy35f07.s1 /CLONE=IMAGE:273253 /FEA=FLmRNA /CNT=192 /TID=Hs.211610.0 /TIER=Stack /STK=33 /UG=Hs.211610 /LL=10659 /UG_GENE=CUGBP2 /UG_TITLE=CUG triplet repeat, RNA-binding protein 2 /FL=gb:AF090694.1 gb:AF036956.1 gb:U69546.1 gb:NM_006561.1
202157_s_at	13935	6075.86	3012.29	2114.04	6.59164	12015.6	11082.5	10868.7	1.28212	10036.8	9735.04	8180.89	1.70336	8594.55	6427.29	6269.62	5271.66	2.64338	gb:U69546.1 /DB_XREF=gi:1568642 /GEN=BRUNOL3 /FEA=FLmRNA /CNT=192 /TID=Hs.211610.0 /TIER=FL+Stack /STK=28 /UG=Hs.211610 /LL=10659 /DEF=Homo sapiens RNA-binding protein BRUNOL3 (BRUNOL3) mRNA, complete cds. /PROD=RNA-binding protein BRUNOL3 /FL=gb:AF090694.1 gb:AF036956.1 gb:U69546.1 gb:NM_006561.1
202158_s_at	1455.5	867.458	436.313	341.498	4.26211	1866.59	1616.59	1584.94	0.918329	1515.97	1675.71	1063.84	1.36816	1226.72	927.238	817.84	817.218	1.78104	gb:NM_006561.1 /DB_XREF=gi:5729815 /GEN=CUGBP2 /FEA=FLmRNA /CNT=192 /TID=Hs.211610.0 /TIER=FL+Stack /STK=21 /UG=Hs.211610 /LL=10659 /DEF=Homo sapiens CUG triplet repeat, RNA-binding protein 2 (CUGBP2), mRNA. /PROD=CUG triplet repeat, RNA-binding protein 2 /FL=gb:AF090694.1 gb:AF036956.1 gb:U69546.1 gb:NM_006561.1
202159_at	2853.2	1465.72	1308.54	1334.93	2.13734	1580.54	952.739	891.458	3.2006	1994.26	1223.1	986.762	2.89148	1362.13	933.75	1275.46	746.014	3.82459	gb:NM_004461.1 /DB_XREF=gi:4758339 /GEN=FARSL /FEA=FLmRNA /CNT=198 /TID=Hs.23111.0 /TIER=FL+Stack /STK=41 /UG=Hs.23111 /LL=2193 /DEF=Homo sapiens phenylalanine-tRNA synthetase-like (FARSL), mRNA. /PROD=phenylalanine-tRNA synthetase-like protein /FL=gb:AF042347.1 gb:U07424.1 gb:D84471.1 gb:NM_004461.1
202161_at	1061.8	539.42	411.383	332.775	3.19075	521.967	458.849	447.755	2.37139	763.955	657.677	471.123	2.25376	601.517	469.436	473.641	527.863	2.01151	gb:NM_002741.1 /DB_XREF=gi:4506072 /GEN=PRKCL1 /FEA=FLmRNA /CNT=184 /TID=Hs.2499.0 /TIER=FL+Stack /STK=70 /UG=Hs.2499 /LL=5585 /DEF=Homo sapiens protein kinase C-like 1 (PRKCL1), mRNA. /PROD=protein kinase C-like 1 /FL=gb:U33053.1 gb:D26181.1 gb:NM_002741.1
202177_at	11.1	95.1973	129.747	12.8805	0.861765	5.45956	3.37664	12.4658	0.890438	153.926	21.4143	111.371	0.0996666	255.471	619.598	811.793	933.142	0.0118953	gb:NM_000820.1 /DB_XREF=gi:4557616 /GEN=GAS6 /FEA=FLmRNA /CNT=255 /TID=Hs.78501.0 /TIER=FL+Stack /STK=155 /UG=Hs.78501 /LL=2621 /DEF=Homo sapiens growth arrest-specific 6 (GAS6), mRNA. /PROD=growth arrest-specific 6 /FL=gb:L13720.1 gb:NM_000820.1
202178_at	720.1	101.475	14.496	18.0165	39.969	142.528	52.8257	16.9067	42.5926	118.958	250.548	207.822	3.46499	204.263	70.7631	83.6799	32.0077	22.4977	gb:NM_002744.2 /DB_XREF=gi:10864649 /GEN=PRKCZ /FEA=FLmRNA /CNT=214 /TID=Hs.78793.0 /TIER=FL+Stack /STK=92 /UG=Hs.78793 /LL=5590 /DEF=Homo sapiens protein kinase C, zeta (PRKCZ), mRNA. /PROD=protein kinase C, zeta /FL=gb:L14283.1 gb:NM_002744.2
202179_at	2743.5	1432.36	975.133	854.111	3.21211	1771.21	1133.43	993.834	2.76052	1666.6	1083.48	952.138	2.88141	1661.54	1125.84	1222.35	999.125	2.7459	gb:NM_000386.1 /DB_XREF=gi:4557366 /GEN=BLMH /FEA=FLmRNA /CNT=203 /TID=Hs.78943.0 /TIER=FL /STK=0 /UG=Hs.78943 /LL=642 /DEF=Homo sapiens bleomycin hydrolase (BLMH), mRNA. /PROD=bleomycin hydrolase /FL=gb:BC003616.1 gb:NM_000386.1
202180_s_at	553	223.564	40.8595	60.7342	9.10525	23.3272	77.7379	138.526	3.99203	129.541	300.657	795.18	0.69544	602.661	1385.19	1828.21	1680.22	0.329124	gb:NM_017458.1 /DB_XREF=gi:9665254 /GEN=MVP /FEA=FLmRNA /CNT=167 /TID=Hs.80680.1 /TIER=FL+Stack /STK=67 /UG=Hs.80680 /LL=9961 /DEF=Homo sapiens major vault protein (MVP), transcript variant 1, mRNA. /PROD=major vault protein /FL=gb:NM_017458.1
202182_at	1843.7	762.422	549.015	214.078	8.61228	824.89	309.676	394.464	4.67394	511.053	376.207	178.227	10.3447	646.519	372.11	410.227	427.072	4.31707	gb:NM_021078.1 /DB_XREF=gi:10835100 /GEN=GCN5L2 /FEA=FLmRNA /CNT=164 /TID=Hs.101067.0 /TIER=FL+Stack /STK=72 /UG=Hs.101067 /LL=2648 /DEF=Homo sapiens GCN5 (general control of amino-acid synthesis, yeast, homolog)-like 2 (GCN5L2), mRNA. /PROD=GCN5 (general control of amino-acid synthesis,yeast, homolog)-like 2 /FL=gb:NM_021078.1
202183_s_at	631	1529.06	1460.51	1938.6	0.325492	1031.11	962.869	541.17	1.16599	867.758	929.468	824.445	0.765364	885.247	632.184	752.465	578.258	1.09121	gb:NM_007317.1 /DB_XREF=gi:6453817 /GEN=KNSL4 /FEA=FLmRNA /CNT=225 /TID=Hs.119324.0 /TIER=FL+Stack /STK=71 /UG=Hs.119324 /LL=3835 /DEF=Homo sapiens kinesin-like 4 (KNSL4), mRNA. /PROD=kinesin-like 4 /FL=gb:NM_007317.1 gb:L29096.1 gb:BC004352.1 gb:AB017430.2
202191_s_at	889.2	371.607	257.821	164.268	5.41311	275.046	165.906	126.683	7.01907	477.102	613.135	756.435	1.17551	978.272	2197.75	4434.46	2818.34	0.315504	gb:BE439987 /DB_XREF=gi:9439470 /DB_XREF=HTM1-745F /FEA=FLmRNA /CNT=244 /TID=Hs.226133.0 /TIER=Stack /STK=21 /UG=Hs.226133 /LL=8522 /UG_GENE=GAS7 /UG_TITLE=growth arrest-specific 7 /FL=gb:AB007854.1 gb:NM_005890.1
202192_s_at	641.5	397.842	276.14	172.746	3.71354	223.594	196.446	185.117	3.46538	439.679	449.101	594.448	1.07915	714.879	1738.93	2970.39	2019.74	0.317615	gb:NM_005890.1 /DB_XREF=gi:5360211 /GEN=GAS7 /FEA=FLmRNA /CNT=244 /TID=Hs.226133.0 /TIER=FL+Stack /STK=19 /UG=Hs.226133 /LL=8522 /DEF=Homo sapiens growth arrest-specific 7 (GAS7), transcript variant b, mRNA. /PROD=growth arrest-specific 7 isoform b /FL=gb:AB007854.1 gb:NM_005890.1
202195_s_at	588.7	1214.33	1032.48	782.045	0.75277	1278.45	1035.8	1249.69	0.471076	1676.93	1670.15	1771.55	0.332307	1418.08	1383.79	1764.22	1630.5	0.361054	gb:NM_016040.1 /DB_XREF=gi:7705583 /GEN=LOC50999 /FEA=FLmRNA /CNT=173 /TID=Hs.296155.0 /TIER=FL /STK=7 /UG=Hs.296155 /LL=50999 /DEF=Homo sapiens CGI-100 protein (LOC50999), mRNA. /PROD=CGI-100 protein /FL=gb:AF151858.1 gb:NM_016040.1
202201_at	950.2	22247.8	25985.9	32176.3	0.0295311	2573.03	2384.29	1357.29	0.700072	1623.33	2070.17	2452.73	0.387406	1612.62	3227.22	4468.37	5225.58	0.181836	gb:NM_000713.1 /DB_XREF=gi:4502418 /GEN=BLVRB /FEA=FLmRNA /CNT=192 /TID=Hs.76289.0 /TIER=FL+Stack /STK=82 /UG=Hs.76289 /LL=645 /DEF=Homo sapiens biliverdin reductase B (flavin reductase (NADPH)) (BLVRB), mRNA. /PROD=biliverdin reductase B (flavin reductase(NADPH)) /FL=gb:NM_000713.1 gb:D26308.1
202205_at	1513	786.315	609.707	571.798	2.64604	1619.67	4136.47	4726.32	0.320122	1225.82	2817.53	4372.34	0.346039	2198.13	1929.63	1685.45	2742.75	0.551636	gb:NM_003370.1 /DB_XREF=gi:4507868 /GEN=VASP /FEA=FLmRNA /CNT=161 /TID=Hs.93183.0 /TIER=FL+Stack /STK=37 /UG=Hs.93183 /LL=7408 /DEF=Homo sapiens vasodilator-stimulated phosphoprotein (VASP), mRNA. /PROD=vasodilator-stimulated phosphoprotein /FL=gb:NM_003370.1
202206_at	471.5	143.546	167.659	139.159	3.38822	88.842	93.1954	141.564	3.33064	415.548	737.681	1456.07	0.323817	985.214	2803.81	4436.09	4592.62	0.102665	gb:AW450363 /DB_XREF=gi:6991139 /DB_XREF=UI-H-BI3-akn-d-02-0-UI.s1 /CLONE=IMAGE:2734875 /FEA=FLmRNA /CNT=182 /TID=Hs.111554.0 /TIER=Stack /STK=8 /UG=Hs.111554 /LL=10123 /UG_GENE=ARL7 /UG_TITLE=ADP-ribosylation factor-like 7 /FL=gb:BC001051.1 gb:NM_005737.2 gb:AB016811.1
202207_at	605.8	216.911	178.492	186.279	3.25211	56.8291	152.699	223.371	2.71208	460.422	761.322	2065.03	0.293362	1295.9	3966.9	7398.48	6809.85	0.0889594	gb:BG435404 /DB_XREF=gi:13341910 /DB_XREF=602507678F1 /CLONE=IMAGE:4605066 /FEA=FLmRNA /CNT=182 /TID=Hs.111554.0 /TIER=Stack /STK=51 /UG=Hs.111554 /LL=10123 /UG_GENE=ARL7 /UG_TITLE=ADP-ribosylation factor-like 7 /FL=gb:BC001051.1 gb:NM_005737.2 gb:AB016811.1
202208_s_at	493.1	228.905	86.5776	135.816	3.63064	12.4908	82.165	223.994	2.2014	283.128	565.852	768.553	0.641595	468.065	1501.46	2751.38	2538.3	0.194264	gb:BC001051.1 /DB_XREF=gi:12654450 /FEA=FLmRNA /CNT=182 /TID=Hs.111554.0 /TIER=FL+Stack /STK=26 /UG=Hs.111554 /LL=10123 /UG_GENE=ARL7 /DEF=Homo sapiens, ADP-ribosylation factor-like 7, clone MGC:1575, mRNA, complete cds. /PROD=ADP-ribosylation factor-like 7 /FL=gb:BC001051.1 gb:NM_005737.2 gb:AB016811.1
202217_at	7189.1	3648.33	2684.78	2147.06	3.34835	3925.18	2685.41	2450.15	2.93415	3937.63	3438.54	3385.9	2.12324	3489.37	3159.38	3133.5	2673.89	2.68863	gb:NM_004649.1 /DB_XREF=gi:5031690 /GEN=C21ORF33 /FEA=FLmRNA /CNT=204 /TID=Hs.182423.0 /TIER=FL+Stack /STK=62 /UG=Hs.182423 /LL=8209 /DEF=Homo sapiens ES1 (zebrafish) protein, human homolog of (C21ORF33), mRNA. /PROD=ES1 (zebrafish) protein, human homolog of /FL=gb:BC002370.1 gb:U53003.1 gb:D86061.1 gb:NM_004649.1 gb:BC003587.1
202218_s_at	1061.2	10482.4	3387.84	2377.44	0.446363	7839.6	17174.4	13805.9	0.0768656	8556.84	5879.18	3956.44	0.268221	2717.49	2950.1	1509.18	2731.78	0.388465	gb:NM_004265.1 /DB_XREF=gi:4758333 /GEN=FADSD6 /FEA=FLmRNA /CNT=178 /TID=Hs.184641.0 /TIER=FL+Stack /STK=71 /UG=Hs.184641 /LL=9415 /DEF=Homo sapiens delta-6 fatty acid desaturase (FADSD6), mRNA. /PROD=delta-6 fatty acid desaturase /FL=gb:NM_004265.1 gb:AF126799.1 gb:AF084559.1
202219_at	14.2	1395.45	1537.69	3248.02	0.0043719	745.478	2634.16	690.448	0.0205664	359.329	750.787	380.773	0.0372926	14.5377	34.4668	28.6832	76.8034	0.184888	gb:NM_005629.1 /DB_XREF=gi:5032096 /GEN=SLC6A8 /FEA=FLmRNA /CNT=176 /TID=Hs.187958.0 /TIER=FL+Stack /STK=70 /UG=Hs.187958 /LL=6535 /DEF=Homo sapiens solute carrier family 6 (neurotransmitter transporter, creatine), member 8 (SLC6A8), mRNA. /PROD=solute carrier family 6 (neurotransmittertransporter, creatine), member 8 /FL=gb:NM_005629.1 gb:L31409.1
202228_s_at	2852.4	3687.87	2945.39	3183.04	0.896123	3623.58	4121.83	7880.24	0.361969	4545.55	7116.15	9247.45	0.308453	6158.02	6191.51	7736.3	7333.17	0.388972	gb:NM_017455.1 /DB_XREF=gi:9257239 /GEN=SDFR1 /FEA=FLmRNA /CNT=206 /TID=Hs.6354.0 /TIER=FL+Stack /STK=81 /UG=Hs.6354 /LL=27020 /DEF=Homo sapiens stromal cell derived factor receptor 1 (SDFR1), transcript variant alpha, mRNA. /PROD=stromal cell derived factor receptor 1 isoforma /FL=gb:NM_017455.1 gb:AF109127.1
202240_at	97.9	1248.9	1248.09	1474.17	0.0664102	1226	730.931	494.813	0.197852	793.928	1000.65	831.864	0.117688	830.69	762.587	580.611	738.448	0.132575	gb:NM_005030.1 /DB_XREF=gi:4826915 /GEN=PLK /FEA=FLmRNA /CNT=236 /TID=Hs.77597.0 /TIER=FL+Stack /STK=68 /UG=Hs.77597 /LL=5347 /DEF=Homo sapiens polo (Drosophia)-like kinase (PLK), mRNA. /PROD=polo (Drosophia)-like kinase /FL=gb:L19559.1 gb:U01038.1 gb:BC002369.1 gb:BC003002.1 gb:NM_005030.1
202241_at	1820.1	229.279	120.826	128.724	14.1396	395.487	1832.62	695.59	2.61663	389.725	1279.04	1819.94	1.00009	364.994	705.362	1177.48	1333.73	1.36467	gb:NM_025195.1 /DB_XREF=gi:13399327 /GEN=C8FW /FEA=FLmRNA /CNT=184 /TID=Hs.7837.0 /TIER=FL+Stack /STK=96 /UG=Hs.7837 /LL=10221 /DEF=Homo sapiens phosphoprotein regulated by mitogenic pathways (C8FW), mRNA. /PROD=G-protein-coupled receptor induced protein /FL=gb:AF205437.1 gb:NM_025195.1
202245_at	1604.5	12213.6	7466.7	5221.59	0.307282	9319.31	14610	9896.19	0.162133	9602.06	11039	8567.84	0.18727	7238.14	6009.01	4347.27	5303.22	0.302552	gb:AW084510 /DB_XREF=gi:6039662 /DB_XREF=wz24g11.x1 /CLONE=IMAGE:2559044 /FEA=FLmRNA /CNT=153 /TID=Hs.93199.0 /TIER=Stack /STK=51 /UG=Hs.93199 /LL=4047 /UG_GENE=LSS /UG_TITLE=lanosterol synthase (2,3-oxidosqualene-lanosterol cyclase) /FL=gb:NM_002340.1 gb:U22526.1
202248_at	181.9	532.299	406.206	1108.05	0.164162	248.327	288.441	206.932	0.879034	344.766	260.998	272.452	0.667641	405.095	411.772	278.66	258.634	0.703309	gb:BC000110.1 /DB_XREF=gi:12652720 /FEA=FLmRNA /CNT=189 /TID=Hs.108371.0 /TIER=FL+Stack /STK=79 /UG=Hs.108371 /LL=1874 /UG_GENE=E2F4 /DEF=Homo sapiens, Similar to E2F transcription factor 5, clone MGC:1262, mRNA, complete cds. /PROD=Similar to E2F transcription factor 5 /FL=gb:U15641.1 gb:NM_001950.2 gb:BC000110.1
202253_s_at	334.7	680.061	832.801	1303.71	0.256729	614.449	687.635	643.467	0.520151	734.999	964.073	1060.87	0.315495	604.539	709.533	717.816	749.268	0.446703	gb:NM_004945.1 /DB_XREF=gi:4826699 /GEN=DNM2 /FEA=FLmRNA /CNT=181 /TID=Hs.167013.0 /TIER=FL+Stack /STK=52 /UG=Hs.167013 /LL=1785 /DEF=Homo sapiens dynamin 2 (DNM2), mRNA. /PROD=dynamin 2 /FL=gb:L36983.1 gb:NM_004945.1
202259_s_at	1895.2	463.712	493.022	449.27	4.2184	883.704	647.265	564.855	3.3552	605.712	574.589	387.862	4.88627	824.973	597.278	766.929	320.683	5.90989	gb:NM_014887.1 /DB_XREF=gi:7656970 /GEN=CG005 /FEA=FLmRNA /CNT=180 /TID=Hs.23518.0 /TIER=FL+Stack /STK=30 /UG=Hs.23518 /LL=10443 /DEF=Homo sapiens hypothetical protein from BCRA2 region (CG005), mRNA. /PROD=hypothetical protein from BCRA2 region /FL=gb:NM_014887.1
202262_x_at	3325.7	472.426	352.364	244.73	13.5892	1311.2	1183.25	729.325	4.55997	622.56	675.665	736.403	4.51614	685.068	493.585	1111.78	945.174	3.51861	gb:NM_013974.1 /DB_XREF=gi:7524353 /GEN=DDAH2 /FEA=FLmRNA /CNT=182 /TID=Hs.247362.0 /TIER=FL+Stack /STK=94 /UG=Hs.247362 /LL=23564 /DEF=Homo sapiens dimethylarginine dimethylaminohydrolase 2 (DDAH2), mRNA. /PROD=dimethylarginine dimethylaminohydrolase 2 /FL=gb:BC001435.1 gb:NM_013974.1 gb:AF070667.1
202265_at	3902.1	3245.89	2536.71	2610.1	1.495	2411.89	2157.15	1927.99	2.02392	2105.77	1694.73	1476.68	2.64248	2032.5	1298.18	1731.94	1246.33	3.13086	gb:NM_005180.1 /DB_XREF=gi:4885094 /GEN=BMI1 /FEA=FLmRNA /CNT=143 /TID=Hs.431.0 /TIER=FL /STK=2 /UG=Hs.431 /LL=648 /DEF=Homo sapiens murine leukemia viral (bmi-1) oncogene homolog (BMI1), mRNA. /PROD=murine leukemia viral (bmi-1) oncogene homolog /FL=gb:NM_005180.1 gb:L13689.1
202269_x_at	699.2	73.4594	14.3367	42.8808	16.3057	45.2482	36.993	43.3186	16.1409	68.3267	74.3506	59.0243	11.846	118.67	112.328	170.71	171.692	4.07242	gb:BC002666.1 /DB_XREF=gi:12803662 /FEA=FLmRNA /CNT=158 /TID=Hs.62661.0 /TIER=FL+Stack /STK=10 /UG=Hs.62661 /LL=2633 /UG_GENE=GBP1 /DEF=Homo sapiens, guanylate binding protein 1, interferon-inducible, 67kD, clone MGC:3949, mRNA, complete cds. /PROD=guanylate binding protein 1,interferon-inducible, 67kD /FL=gb:BC002666.1 gb:NM_002053.1 gb:M55542.1
202270_at	588.6	7.77695	2.46909	7.2555	81.1247	2.97794	11.7057	14.2577	41.2829	41.3178	15.8466	22.7524	25.8698	55.4556	61.6158	85.8863	68.0259	8.65259	gb:NM_002053.1 /DB_XREF=gi:4503938 /GEN=GBP1 /FEA=FLmRNA /CNT=158 /TID=Hs.62661.0 /TIER=FL+Stack /STK=52 /UG=Hs.62661 /LL=2633 /DEF=Homo sapiens guanylate binding protein 1, interferon-inducible, 67kD (GBP1), mRNA. /PROD=guanylate binding protein 1,interferon-inducible, 67kD /FL=gb:BC002666.1 gb:NM_002053.1 gb:M55542.1
202275_at	1052.4	1296.88	874.378	1072.35	0.981399	1280.6	2386.84	3683.87	0.285678	1546.37	3020.62	3471.39	0.303164	1446.09	1957.07	1825.35	2057.88	0.511401	gb:NM_000402.1 /DB_XREF=gi:4503844 /GEN=G6PD /FEA=FLmRNA /CNT=225 /TID=Hs.80206.0 /TIER=FL+Stack /STK=58 /UG=Hs.80206 /LL=2539 /DEF=Homo sapiens glucose-6-phosphate dehydrogenase (G6PD), nuclear gene encoding mitochondrial protein, mRNA. /PROD=glucose-6-phosphate dehydrogenase /FL=gb:BC000337.1 gb:NM_000402.1 gb:M21248.1
202283_at	412.2	999.572	748.454	489.135	0.842713	205.809	276.96	530.341	0.777236	649.823	580.842	834.172	0.494143	1225.17	1581.3	3859	4453.92	0.0925478	gb:NM_002615.1 /DB_XREF=gi:4505708 /GEN=SERPINF1 /FEA=FLmRNA /CNT=211 /TID=Hs.173594.0 /TIER=FL+Stack /STK=146 /UG=Hs.173594 /LL=5176 /DEF=Homo sapiens serine (or cysteine) proteinase inhibitor, clade F (alpha-2 antiplasmin, pigment epithelium derived factor), member 1 (SERPINF1), mRNA. /PROD=serine (or cysteine) proteinase inhibitor, cladeF (alpha-2 antiplasmin, pigment epithelium derivedfactor)…
202284_s_at	153.6	492.852	595.529	1619.12	0.0948665	205.478	1615.99	5271.23	0.0291393	705.365	2010.72	3924.87	0.039135	952.709	1119.33	1712.41	1793.26	0.0856538	gb:NM_000389.1 /DB_XREF=gi:11386202 /GEN=CDKN1A /FEA=FLmRNA /CNT=215 /TID=Hs.179665.0 /TIER=FL+Stack /STK=131 /UG=Hs.179665 /LL=1026 /DEF=Homo sapiens cyclin-dependent kinase inhibitor 1A (p21, Cip1) (CDKN1A), mRNA. /PROD=cyclin-dependent kinase inhibitor 1A (p21,Cip1) /FL=gb:U03106.1 gb:BC000275.1 gb:BC001935.1 gb:L25610.1 gb:U09579.1 gb:NM_000389.1 gb:L26165.1
202286_s_at	64.2	57.2496	53.0457	87.7997	0.73121	5.12868	45.172	113.205	0.567114	202.017	768.432	809.689	0.0792897	263.312	176.578	156.818	120.994	0.530606	gb:J04152 /DB_XREF=gi:182893 /FEA=FLmRNA /CNT=188 /TID=Hs.23582.0 /TIER=Stack /STK=67 /UG=Hs.23582 /LL=4070 /UG_GENE=TACSTD2 /UG_TITLE=tumor-associated calcium signal transducer 2 /DEF=Human gastrointestinal tumor-associated antigen GA733-1 protein gene, complete cds, clone 05516 /FL=gb:NM_002353.1
202295_s_at	239.5	2863.6	1679.46	1275.26	0.187805	306.811	353.422	1593.98	0.150253	1561.95	3466.55	6888.7	0.0347671	2789.85	8937.88	13245.7	14126.2	0.0169543	gb:NM_004390.1 /DB_XREF=gi:4758095 /GEN=CTSH /FEA=FLmRNA /CNT=216 /TID=Hs.288181.0 /TIER=FL+Stack /STK=108 /UG=Hs.288181 /LL=1512 /DEF=Homo sapiens cathepsin H (CTSH), mRNA. /PROD=cathepsin H /FL=gb:BC002479.1 gb:NM_004390.1
202304_at	1475.9	1187.25	834.554	465.167	3.17284	1109.45	811.52	842.92	1.75094	1680.9	1202.37	1371.99	1.07574	1505.63	1066.42	1745.75	1615.07	0.913833	gb:NM_014923.1 /DB_XREF=gi:7662419 /GEN=KIAA0970 /FEA=FLmRNA /CNT=225 /TID=Hs.103329.0 /TIER=FL+Stack /STK=67 /UG=Hs.103329 /LL=22862 /DEF=Homo sapiens KIAA0970 protein (KIAA0970), mRNA. /PROD=KIAA0970 protein /FL=gb:AB023187.1 gb:NM_014923.1
202307_s_at	1022.6	438.695	309.991	251.578	4.06474	337.004	389.89	511.33	1.99988	352.64	391.454	546.058	1.8727	647.254	717.802	660.532	725.887	1.40876	gb:NM_000593.2 /DB_XREF=gi:9665247 /GEN=ABCB2 /FEA=FLmRNA /CNT=178 /TID=Hs.158164.0 /TIER=FL+Stack /STK=97 /UG=Hs.158164 /LL=6890 /DEF=Homo sapiens ATP-binding cassette, sub-family B (MDRTAP), member 2 (ABCB2), mRNA. /PROD=ATP-binding cassette, sub-family B, member 2 /FL=gb:NM_000593.2 gb:L21205.1 gb:L21206.1 gb:L21207.1 gb:L21204.1 gb:L21208.1
202308_at	371.8	1823.65	1640.19	2577.33	0.144258	639.1	1205.61	1054.45	0.352601	970.29	1377.03	1064.83	0.349164	558.639	651.064	530.844	573.188	0.648653	gb:NM_004176.1 /DB_XREF=gi:4759167 /GEN=SREBF1 /FEA=FLmRNA /CNT=182 /TID=Hs.166.0 /TIER=FL+Stack /STK=83 /UG=Hs.166 /LL=6720 /DEF=Homo sapiens sterol regulatory element binding transcription factor 1 (SREBF1), mRNA. /PROD=sterol regulatory element binding transcriptionfactor 1 /FL=gb:U00968.1 gb:NM_004176.1
202315_s_at	3558.9	565.749	243.564	159.05	22.3759	1135.67	946.361	1201.47	2.96213	1004.83	826.165	660.067	5.39173	1046.55	611.548	464.979	368.656	9.65371	gb:NM_004327.2 /DB_XREF=gi:11038638 /GEN=BCR /FEA=FLmRNA /CNT=139 /TID=Hs.234799.0 /TIER=FL+Stack /STK=46 /UG=Hs.234799 /LL=613 /DEF=Homo sapiens breakpoint cluster region (BCR), transcript variant 1, mRNA. /PROD=breakpoint cluster region, isoform 1 /FL=gb:NM_004327.2
202321_at	567.7	241.366	179.527	162.148	3.50112	255.938	166.131	159.25	3.56483	217.511	181.165	181.937	3.12032	297.288	187.775	253.655	196.889	2.88335	gb:AW299507 /DB_XREF=gi:6709184 /DB_XREF=xs40e12.x1 /CLONE=IMAGE:2772142 /FEA=FLmRNA /CNT=191 /TID=Hs.55498.0 /TIER=ConsEnd /STK=5 /UG=Hs.55498 /LL=9453 /UG_GENE=GGPS1 /UG_TITLE=geranylgeranyl diphosphate synthase 1 /FL=gb:AB019036.1 gb:NM_004837.1 gb:BC005252.1 gb:AF057698.1 gb:AB016043.1 gb:AB017971.1 gb:AF125394.1
202326_at	2050.1	784.909	533.961	221.66	9.24887	1021.1	691.087	434.51	4.71819	710.699	615.448	537.979	3.81074	738.972	495.195	501.344	591.197	3.46771	gb:NM_006709.1 /DB_XREF=gi:5729833 /GEN=G9A /FEA=FLmRNA /CNT=151 /TID=Hs.75196.0 /TIER=FL+Stack /STK=47 /UG=Hs.75196 /LL=10919 /DEF=Homo sapiens ankyrin repeat-containing protein (G9A), mRNA. /PROD=ankyrin repeat-containing protein /FL=gb:BC002686.1 gb:NM_006709.1
202329_at	3882.5	1376.14	874.059	720.088	5.3917	2146.85	2649.32	2603.87	1.49105	1988.08	2441.32	2327.5	1.6681	2485.37	2442.31	2590.73	2706.73	1.43439	gb:NM_004383.1 /DB_XREF=gi:4758077 /GEN=CSK /FEA=FLmRNA /CNT=169 /TID=Hs.77793.0 /TIER=FL+Stack /STK=57 /UG=Hs.77793 /LL=1445 /DEF=Homo sapiens c-src tyrosine kinase (CSK), mRNA. /PROD=c-src tyrosine kinase /FL=gb:NM_004383.1
202330_s_at	3655.2	3728.91	2518.32	1914.15	1.90957	3785.54	1798.7	1058.89	3.45192	3364.86	2291.33	1557.22	2.34726	2317.13	1574.06	1617.95	1205.25	3.03274	gb:NM_003362.1 /DB_XREF=gi:6224978 /GEN=UNG /FEA=FLmRNA /CNT=151 /TID=Hs.78853.0 /TIER=FL+Stack /STK=80 /UG=Hs.78853 /LL=7374 /DEF=Homo sapiens uracil-DNA glycosylase (UNG), mRNA. /PROD=uracil-DNA glycosylase /FL=gb:NM_003362.1
202332_at	1414.2	510.749	317.398	255.084	5.54406	501.701	436.938	300.737	4.70245	482.351	485.763	388.852	3.63686	562.723	528.418	432.945	437.59	3.23179	gb:NM_001894.1 /DB_XREF=gi:4503092 /GEN=CSNK1E /FEA=FLmRNA /CNT=158 /TID=Hs.79658.0 /TIER=FL+Stack /STK=64 /UG=Hs.79658 /LL=1454 /DEF=Homo sapiens casein kinase 1, epsilon (CSNK1E), mRNA. /PROD=casein kinase 1, epsilon /FL=gb:NM_001894.1 gb:AB024597.1 gb:L37043.1
202337_at	1923.7	1162.61	744.949	854.518	2.25121	1638.2	1154.14	803.808	2.39323	1168.92	975.98	1121.13	1.71585	1093.1	626.476	646.639	638.187	3.01432	gb:NM_007221.1 /DB_XREF=gi:6005831 /GEN=PMF1 /FEA=FLmRNA /CNT=151 /TID=Hs.94446.0 /TIER=FL+Stack /STK=77 /UG=Hs.94446 /LL=11243 /DEF=Homo sapiens polyamine-modulated factor 1 (PMF1), mRNA. /PROD=polyamine-modulated factor 1 /FL=gb:AF141310.1 gb:NM_007221.1
202338_at	409.9	2258.78	2250.14	3885.36	0.105499	2341.08	1536.6	750.673	0.546043	1593.7	1628.86	1197.96	0.342164	822.441	826.106	664.291	677.837	0.604717	gb:NM_003258.1 /DB_XREF=gi:4507518 /GEN=TK1 /FEA=FLmRNA /CNT=243 /TID=Hs.105097.0 /TIER=FL+Stack /STK=45 /UG=Hs.105097 /LL=7083 /DEF=Homo sapiens thymidine kinase 1, soluble (TK1), mRNA. /PROD=thymidine kinase 1, soluble /FL=gb:NM_003258.1 gb:K02581.1
202344_at	884.1	947.757	893.175	979.818	0.90231	467.372	426.658	250.172	3.53396	563.886	499.725	448.123	1.97289	546.388	415.285	521.528	516.285	1.71243	gb:NM_005526.1 /DB_XREF=gi:5031766 /GEN=HSF1 /FEA=FLmRNA /CNT=168 /TID=Hs.1499.0 /TIER=FL+Stack /STK=56 /UG=Hs.1499 /LL=3297 /DEF=Homo sapiens heat shock transcription factor 1 (HSF1), mRNA. /PROD=heat shock transcription factor 1 /FL=gb:M64673.1 gb:NM_005526.1
202345_s_at	10016.8	4340.47	1678.27	882.643	11.3486	8194.47	4534.23	2635.11	3.80129	10124.4	5921.41	4812.13	2.08157	8757.98	7768.42	6322.57	5131	1.95221	gb:NM_001444.1 /DB_XREF=gi:4557580 /GEN=FABP5 /FEA=FLmRNA /CNT=173 /TID=Hs.153179.0 /TIER=FL+Stack /STK=57 /UG=Hs.153179 /LL=2171 /DEF=Homo sapiens fatty acid binding protein 5 (psoriasis-associated) (FABP5), mRNA. /PROD=fatty acid binding protein 5(psoriasis-associated) /FL=gb:M94856.1 gb:NM_001444.1
202350_s_at	69.2	82.3607	89.206	45.0819	1.53498	51.535	30.1647	58.5112	1.18268	323.684	1330	729.643	0.0948409	34.0574	23.051	29.4187	29.2837	2.36309	gb:NM_002380.2 /DB_XREF=gi:13518036 /GEN=MATN2 /FEA=FLmRNA /CNT=199 /TID=Hs.19368.0 /TIER=FL+Stack /STK=93 /UG=Hs.19368 /LL=4147 /DEF=Homo sapiens matrilin 2 (MATN2) precursor, transcript variant 1, mRNA. /PROD=matrilin 2 precursor /FL=gb:U69263.2 gb:NM_002380.2
202364_at	1505.9	5981.5	7876.97	12439.8	0.121055	1483.51	2015.93	3185.55	0.472728	1270.52	3885.76	4094.94	0.367747	935.312	753.66	1175.11	2568.56	0.586281	gb:NM_005962.1 /DB_XREF=gi:5174596 /GEN=MXI1 /FEA=FLmRNA /CNT=169 /TID=Hs.118630.0 /TIER=FL+Stack /STK=44 /UG=Hs.118630 /LL=4601 /DEF=Homo sapiens MAX-interacting protein 1 (MXI1), mRNA. /PROD=MAX-interacting protein 1 /FL=gb:L07648.1 gb:D63940.1 gb:NM_005962.1
202365_at	2684.2	1326.67	1297.95	1005.99	2.66823	1256.86	1037.23	1005.68	2.66905	1481.09	1029.69	813.151	3.30099	1328.16	1074.25	1034.72	970.371	2.76616	gb:BC004815.1 /DB_XREF=gi:13435956 /FEA=FLmRNA /CNT=171 /TID=Hs.127610.0 /TIER=FL+Stack /STK=72 /UG=Hs.127610 /LL=35 /UG_GENE=ACADS /DEF=Homo sapiens, clone MGC:5139, mRNA, complete cds. /PROD=Unknown (protein for MGC:5139) /FL=gb:M26393.1 gb:BC004815.1 gb:NM_000017.1
202370_s_at	8580.1	2625.98	1296.99	776.583	11.0485	6070.54	3915.86	3044.92	2.81784	5350.57	5019.35	4737.77	1.811	6511.5	5820.21	5764.76	4835.66	1.77434	gb:NM_001755.1 /DB_XREF=gi:13124872 /GEN=CBFB /FEA=FLmRNA /CNT=157 /TID=Hs.179881.0 /TIER=FL+Stack /STK=42 /UG=Hs.179881 /LL=865 /DEF=Homo sapiens core-binding factor, beta subunit (CBFB), transcript variant 2, mRNA. /PROD=core-binding factor, beta subunit, isoform 2 /FL=gb:NM_001755.1
202371_at	4467.9	2291.95	1212.25	999.873	4.46847	3088.79	3316.77	3511.14	1.27249	3342.93	3272.45	2213	2.01893	2866.38	2443.12	2527.39	2296.54	1.9455	gb:NM_024863.1 /DB_XREF=gi:13376293 /GEN=FLJ21174 /FEA=FLmRNA /CNT=146 /TID=Hs.194329.0 /TIER=FL /STK=2 /UG=Hs.194329 /LL=79921 /DEF=Homo sapiens hypothetical protein FLJ21174 (FLJ21174), mRNA. /PROD=hypothetical protein FLJ21174 /FL=gb:NM_024863.1 gb:AF271783.1
202381_at	360.1	1154.55	1406.83	1832.87	0.196468	221.939	307.5	522.238	0.689533	861.238	1207.34	1795.79	0.200524	2100.12	2773.37	4079.07	4460.05	0.0807391	gb:NM_003816.1 /DB_XREF=gi:4501914 /GEN=ADAM9 /FEA=FLmRNA /CNT=131 /TID=Hs.2442.0 /TIER=FL /STK=0 /UG=Hs.2442 /LL=8754 /DEF=Homo sapiens a disintegrin and metalloproteinase domain 9 (meltrin gamma) (ADAM9), mRNA. /PROD=a disintegrin and metalloproteinase domain 9preproprotein /FL=gb:NM_003816.1 gb:U41766.1
202382_s_at	478.4	1140.31	956.097	669.951	0.714082	361.903	431.61	598.123	0.799835	811.792	1223.53	2177.31	0.219721	1695.44	2442.31	3713.7	5092.25	0.0939466	gb:NM_005471.1 /DB_XREF=gi:13027377 /GEN=GNPI /FEA=FLmRNA /CNT=144 /TID=Hs.278500.0 /TIER=FL+Stack /STK=32 /UG=Hs.278500 /LL=10007 /DEF=Homo sapiens glucosamine-6-phosphate isomerase (GNPI), mRNA. /PROD=glucosamine-6-phosphate isomerase /FL=gb:D31766.1 gb:AF048826.1 gb:AF029914.1 gb:NM_005471.1
202384_s_at	629.2	530.519	436.95	371.905	1.69183	524.697	286.715	158.159	3.97826	436.969	324.384	341.368	1.84317	416.121	341.009	194.327	296.393	2.12286	gb:AW167713 /DB_XREF=gi:6399238 /DB_XREF=xn48b02.x1 /CLONE=IMAGE:2696907 /FEA=FLmRNA /CNT=148 /TID=Hs.301266.0 /TIER=Stack /STK=19 /UG=Hs.301266 /LL=6949 /UG_GENE=TCOF1 /UG_TITLE=Treacher Collins-Franceschetti syndrome 1 /FL=gb:U40847.1 gb:U76366.1 gb:NM_000356.1
202385_s_at	841.3	415.27	501.943	318.916	2.638	573.585	331.436	228.357	3.68414	512.831	286.01	320.512	2.62486	463.001	468.705	365.691	230.259	3.65371	gb:NM_000356.1 /DB_XREF=gi:4507410 /GEN=TCOF1 /FEA=FLmRNA /CNT=148 /TID=Hs.301266.0 /TIER=FL+Stack /STK=11 /UG=Hs.301266 /LL=6949 /DEF=Homo sapiens Treacher Collins-Franceschetti syndrome 1 (TCOF1), mRNA. /PROD=treacle /FL=gb:U40847.1 gb:U76366.1 gb:NM_000356.1
202388_at	5911.3	541.107	381.037	419.596	14.0881	206.057	498.993	672.372	8.7917	631.959	1023.43	2478.77	2.38477	412.201	974.876	955.291	1854.33	3.18784	gb:NM_002923.1 /DB_XREF=gi:4506516 /GEN=RGS2 /FEA=FLmRNA /CNT=208 /TID=Hs.78944.0 /TIER=FL+Stack /STK=110 /UG=Hs.78944 /LL=5997 /DEF=Homo sapiens regulator of G-protein signalling 2, 24kD (RGS2), mRNA. /PROD=regulator of G-protein signalling 2, 24kD /FL=gb:L13463.1 gb:NM_002923.1
202390_s_at	657.5	195.267	109.357	116.903	5.62431	348.254	185.04	356.911	1.8422	326.647	251.918	196.281	3.3498	431.884	349.644	312.247	451.438	1.45646	gb:NM_002111.3 /DB_XREF=gi:4755137 /GEN=HD /FEA=FLmRNA /CNT=143 /TID=Hs.79391.0 /TIER=FL+Stack /STK=28 /UG=Hs.79391 /LL=3064 /DEF=Homo sapiens huntingtin (Huntington disease) (HD), mRNA. /PROD=huntingtin /FL=gb:L12392.1 gb:L20431.1 gb:NM_002111.3
202391_at	6466.3	3330.22	2083.68	1382.21	4.67822	3870.08	2688.63	2196.47	2.94395	6540.99	11407.2	13807.4	0.468321	4032.41	6447.71	9056.06	8927.28	0.72433	gb:NM_006317.1 /DB_XREF=gi:5453749 /GEN=BASP1 /FEA=FLmRNA /CNT=228 /TID=Hs.79516.0 /TIER=FL+Stack /STK=47 /UG=Hs.79516 /LL=10409 /DEF=Homo sapiens brain acid-soluble protein 1 (BASP1), mRNA. /PROD=brain acid-soluble protein 1 /FL=gb:AF039656.1 gb:NM_006317.1 gb:BC000518.1
202392_s_at	1067.8	3458.87	4137.17	4183.89	0.255217	1235.02	1024.47	831.779	1.28376	1466.02	1141.73	1339.51	0.797159	1069.75	1145.16	1294.34	899.621	1.18694	gb:NM_014338.1 /DB_XREF=gi:13489111 /GEN=PISD /FEA=FLmRNA /CNT=177 /TID=Hs.8128.0 /TIER=FL+Stack /STK=95 /UG=Hs.8128 /LL=23761 /DEF=Homo sapiens phosphatidylserine decarboxylase (PISD), mRNA. /PROD=phosphatidylserine decarboxylase /FL=gb:NM_014338.1
202402_s_at	505.9	747.899	828.102	1531.4	0.330352	519.237	336.764	321.071	1.57566	514.525	635.149	470.381	1.07551	479.989	513.782	441.607	417.765	1.21097	gb:NM_001751.1 /DB_XREF=gi:10835050 /GEN=CARS /FEA=FLmRNA /CNT=128 /TID=Hs.159604.0 /TIER=FL /STK=0 /UG=Hs.159604 /LL=833 /DEF=Homo sapiens cysteinyl-tRNA synthetase (CARS), mRNA. /PROD=cysteinyl-tRNA synthetase /FL=gb:BC002880.1 gb:AF288206.1 gb:AF288207.1 gb:NM_001751.1
202409_at	548.4	158.725	381.674	336.769	1.62841	6.45221	28.814	23.2175	23.6201	29.295	3.59761	6.5949	83.1552	24.0117	32.4178	18.0598	31.8564	17.2148	gb:X07868 /DB_XREF=gi:32998 /FEA=FLmRNA /CNT=466 /TID=Hs.251664.0 /TIER=Stack /STK=260 /UG=Hs.251664 /LL=3481 /UG_GENE=IGF2 /UG_TITLE=insulin-like growth factor 2 (somatomedin A) /DEF=Human DNA for insulin-like growth factor II (IGF-2); exon 7 and additional ORF /FL=gb:NM_000612.2 gb:BC000531.1 gb:J03242.1 gb:M17426.1
202411_at	145.7	532.487	774.658	559.162	0.260568	4.88052	29.9396	129.956	1.12115	4.31804	4.11155	47.0711	3.09532	9.63734	25.2464	8.66217	6.88582	21.1594	gb:NM_005532.1 /DB_XREF=gi:5031780 /GEN=IFI27 /FEA=FLmRNA /CNT=179 /TID=Hs.278613.0 /TIER=FL+Stack /STK=110 /UG=Hs.278613 /LL=3429 /DEF=Homo sapiens interferon, alpha-inducible protein 27 (IFI27), mRNA. /PROD=interferon, alpha-inducible protein 27 /FL=gb:NM_005532.1
202419_at	2040.5	1092.61	826.111	532.831	3.82955	990.58	854.291	612.848	3.32953	1173.41	991.998	917.433	2.22414	1275.07	1047.69	1385.05	1213.12	1.68203	gb:NM_002035.1 /DB_XREF=gi:4503816 /GEN=FVT1 /FEA=FLmRNA /CNT=158 /TID=Hs.74050.0 /TIER=FL /STK=0 /UG=Hs.74050 /LL=2531 /DEF=Homo sapiens follicular lymphoma variant translocation 1 (FVT1), mRNA. /PROD=follicular lymphoma variant translocation 1 /FL=gb:NM_002035.1
202420_s_at	2655.3	2033.16	1501.77	1125.99	2.3582	3013.93	1942.85	1235.28	2.14955	2184.68	1865.27	1346.93	1.97138	2371.52	1986.2	1200.12	805.793	3.29527	gb:NM_001357.2 /DB_XREF=gi:13514819 /GEN=DDX9 /FEA=FLmRNA /CNT=150 /TID=Hs.74578.1 /TIER=FL+Stack /STK=83 /UG=Hs.74578 /LL=1660 /DEF=Homo sapiens DEADH (Asp-Glu-Ala-AspHis) box polypeptide 9 (RNA helicase A, nuclear DNA helicase II; leukophysin) (DDX9), transcript variant 1, mRNA. /PROD=DEADH (Asp-Glu-Ala-AspHis) box polypeptide 9,isoform 1 /FL=gb:NM_001357.2 gb:L13848.1
202421_at	81.6	322.603	518.988	556.554	0.146617	186.37	235.09	128.475	0.635141	50.4619	218.169	295.287	0.276342	48.1051	51.005	46.171	58.4917	1.39507	gb:AB007935.1 /DB_XREF=gi:3413893 /GEN=KIAA0466 /FEA=FLmRNA /CNT=200 /TID=Hs.81234.0 /TIER=Stack /STK=12 /UG=Hs.81234 /LL=3321 /DEF=Homo sapiens mRNA for KIAA0466 protein, partial cds. /PROD=KIAA0466 protein /FL=gb:AF031174.1 gb:NM_001542.1
202423_at	3918.7	1803.22	1386.12	1767.98	2.21649	1644.9	1477.32	2376.05	1.64925	1886.39	1312.7	1554.83	2.52034	1726.15	1262.69	1555.19	1215.08	3.22505	gb:NM_006766.1 /DB_XREF=gi:5803097 /GEN=ZNF220 /FEA=FLmRNA /CNT=124 /TID=Hs.82210.0 /TIER=FL+Stack /STK=40 /UG=Hs.82210 /LL=7994 /DEF=Homo sapiens zinc finger protein 220 (ZNF220), mRNA. /PROD=zinc finger protein 220 /FL=gb:NM_006766.1 gb:U47742.1
202426_s_at	255.3	354.179	456.225	629.027	0.405865	92.6471	95.2214	53.6807	4.7559	147.576	491.844	890.064	0.286833	292.959	578.764	503.305	791.87	0.322402	gb:BE675800 /DB_XREF=gi:10036341 /DB_XREF=7f16c05.x1 /CLONE=IMAGE:3294824 /FEA=FLmRNA /CNT=182 /TID=Hs.20084.0 /TIER=Stack /STK=8 /UG=Hs.20084 /LL=6256 /UG_GENE=RXRA /UG_TITLE=retinoid X receptor, alpha /FL=gb:NM_002957.2
202434_s_at	12.1	292.713	191.793	195.246	0.061973	211.103	710.446	530.496	0.0228088	484.806	475.57	907.376	0.0133352	327.996	276.466	429.268	357.836	0.0338144	gb:N21019 /DB_XREF=gi:1126189 /DB_XREF=yx46b08.s1 /CLONE=IMAGE:264759 /FEA=FLmRNA /CNT=212 /TID=Hs.154654.0 /TIER=Stack /STK=8 /UG=Hs.154654 /LL=1545 /UG_GENE=CYP1B1 /UG_TITLE=cytochrome P450, subfamily I (dioxin-inducible), polypeptide 1 (glaucoma 3, primary infantile) /FL=gb:U03688.1 gb:NM_000104.2
202435_s_at	34.2	1832.08	1063.7	1379.93	0.0247839	746.305	3691.72	2295.1	0.0149013	2271.63	2864.3	4307.21	0.00794017	2500.48	1269.27	2405.8	1818.84	0.0188032	gb:AU154504 /DB_XREF=gi:11016025 /DB_XREF=AU154504 /CLONE=NT2RP4001328 /FEA=FLmRNA /CNT=212 /TID=Hs.154654.0 /TIER=Stack /STK=20 /UG=Hs.154654 /LL=1545 /UG_GENE=CYP1B1 /UG_TITLE=cytochrome P450, subfamily I (dioxin-inducible), polypeptide 1 (glaucoma 3, primary infantile) /FL=gb:U03688.1 gb:NM_000104.2
202436_s_at	58.6	1682.54	1194.32	1346.34	0.0435253	1025.74	5208.06	3330.62	0.0175943	2334.79	3335.15	6549.81	0.00894683	2748.77	1626.96	3604.36	2365.17	0.0247763	gb:AU144855 /DB_XREF=gi:11006376 /DB_XREF=AU144855 /CLONE=HEMBA1003161 /FEA=FLmRNA /CNT=212 /TID=Hs.154654.0 /TIER=Stack /STK=22 /UG=Hs.154654 /LL=1545 /UG_GENE=CYP1B1 /UG_TITLE=cytochrome P450, subfamily I (dioxin-inducible), polypeptide 1 (glaucoma 3, primary infantile) /FL=gb:U03688.1 gb:NM_000104.2
202437_s_at	43	1910.04	1131.56	1515.34	0.0283765	833.576	4105.25	2792.88	0.0153963	2255.29	3290.61	5215.91	0.00824402	2357.8	1411.02	2784.64	2184.02	0.0196885	gb:NM_000104.2 /DB_XREF=gi:13325059 /GEN=CYP1B1 /FEA=FLmRNA /CNT=212 /TID=Hs.154654.0 /TIER=FL+Stack /STK=32 /UG=Hs.154654 /LL=1545 /DEF=Homo sapiens cytochrome P450, subfamily I (dioxin-inducible), polypeptide 1 (glaucoma 3, primary infantile) (CYP1B1), mRNA. /PROD=cytochrome P450, subfamily I (dioxin-inducible),polypeptide 1 /FL=gb:U03688.1 gb:NM_000104.2
202439_s_at	734.9	206.417	183.43	186.279	3.94516	290.598	170.783	188.623	3.89614	382.782	535.53	572.107	1.28455	468.963	327.91	414.722	401.875	1.82868	gb:NM_000202.2 /DB_XREF=gi:5360215 /GEN=IDS /FEA=FLmRNA /CNT=157 /TID=Hs.172458.0 /TIER=FL+Stack /STK=9 /UG=Hs.172458 /LL=3423 /DEF=Homo sapiens iduronate 2-sulfatase (Hunter syndrome) (IDS), transcript variant 1, mRNA. /PROD=iduronate-2-sulfatase isoform a precursor /FL=gb:M58342.1 gb:NM_000202.2
202446_s_at	3348.7	5405.82	4561.85	6824.65	0.490677	2794.05	2747.24	2870.32	1.16666	4071.58	7980.87	11049.6	0.303061	3589.42	6493.37	8842.61	6464.8	0.517989	gb:AI825926 /DB_XREF=gi:5446597 /DB_XREF=to92d05.x1 /CLONE=IMAGE:2185737 /FEA=FLmRNA /CNT=275 /TID=Hs.198282.0 /TIER=Stack /STK=14 /UG=Hs.198282 /LL=5359 /UG_GENE=PLSCR1 /UG_TITLE=phospholipid scramblase 1 /FL=gb:AB006746.1 gb:NM_021105.1 gb:AF098642.1
202449_s_at	1740.3	1547.89	1193.53	1969.17	0.883771	636.453	474.756	385.582	4.51344	921.268	1867.42	3257.3	0.534276	1664.81	2322.45	2841.11	3540.52	0.491538	gb:NM_002957.2 /DB_XREF=gi:10862707 /GEN=RXRA /FEA=FLmRNA /CNT=182 /TID=Hs.20084.0 /TIER=FL+Stack /STK=20 /UG=Hs.20084 /LL=6256 /DEF=Homo sapiens retinoid X receptor, alpha (RXRA), mRNA. /PROD=retinoid X receptor, alpha /FL=gb:NM_002957.2
202458_at	101.5	642.207	260.609	204.214	0.497028	1053.61	915.521	446.976	0.227082	644.235	349.653	189.603	0.535328	319.094	30.8811	99.6967	9.30721	10.9055	gb:NM_007173.1 /DB_XREF=gi:6005881 /GEN=SPUVE /FEA=FLmRNA /CNT=198 /TID=Hs.325820.0 /TIER=FL+Stack /STK=79 /UG=Hs.325820 /LL=11098 /DEF=Homo sapiens protease, serine, 23 (SPUVE), mRNA. /PROD=protease, serine, 23 /FL=gb:BC001278.1 gb:AF193611.1 gb:AF015287.1 gb:AL136914.1 gb:NM_007173.1
202464_s_at	623.4	2506.8	1587.39	1899.31	0.328224	1791.4	927.977	963.76	0.646842	1207.7	4674.24	3812.68	0.163507	1434.9	2279.35	6217.72	3524.94	0.176854	gb:NM_004566.1 /DB_XREF=gi:4758899 /GEN=PFKFB3 /FEA=FLmRNA /CNT=137 /TID=Hs.195471.0 /TIER=FL /STK=0 /UG=Hs.195471 /LL=5209 /DEF=Homo sapiens 6-phosphofructo-2-kinasefructose-2,6-biphosphatase 3 (PFKFB3), mRNA. /PROD=6-phosphofructo-2-kinasefructose-2,6-biphosphatase 3 /FL=gb:AF109735.1 gb:NM_004566.1 gb:D49817.1
202468_s_at	1086.3	3764.04	4727.84	4237.62	0.256347	1604.78	1276.52	1350.12	0.804595	1901.97	1600.51	1120.23	0.969715	1372.34	1041.54	906.505	792.172	1.37129	gb:NM_003798.1 /DB_XREF=gi:4503128 /GEN=CTNNAL1 /FEA=FLmRNA /CNT=148 /TID=Hs.58488.0 /TIER=FL+Stack /STK=57 /UG=Hs.58488 /LL=8727 /DEF=Homo sapiens catenin (cadherin-associated protein), alpha-like 1 (CTNNAL1), mRNA. /PROD=catenin (cadherin-associated protein),alpha-like 1 /FL=gb:AF006070.1 gb:AF080071.1 gb:NM_003798.1 gb:AF030233.1 gb:U97067.1
202475_at	3847.2	2573.79	1929.72	1229.93	3.12799	2172.08	1692.22	1470.88	2.61557	3201.36	2754.91	3118.73	1.23358	2982.35	2955	3324.8	3184.73	1.20801	gb:NM_006326.1 /DB_XREF=gi:5453781 /GEN=NIFIE14 /FEA=FLmRNA /CNT=135 /TID=Hs.9234.0 /TIER=FL+Stack /STK=63 /UG=Hs.9234 /LL=10430 /DEF=Homo sapiens seven transmembrane domain protein (NIFIE14), mRNA. /PROD=seven transmembrane domain protein /FL=gb:BC001118.1 gb:NM_006326.1
202478_at	819.8	1506.57	1283.93	502.097	1.63275	965.184	403.321	166.652	4.91924	461.099	720.036	617.86	1.32684	666.202	623.988	316.333	468.236	1.75083	gb:NM_021643.1 /DB_XREF=gi:11056053 /GEN=GS3955 /FEA=FLmRNA /CNT=173 /TID=Hs.155418.0 /TIER=FL+Stack /STK=56 /UG=Hs.155418 /LL=28951 /DEF=Homo sapiens GS3955 protein (GS3955), mRNA. /PROD=GS3955 protein /FL=gb:BC002637.1 gb:NM_021643.1 gb:D87119.1
202481_at	94.8	444.691	524.404	462.477	0.204983	51.0386	18.9842	33.8913	2.79718	87.2922	16.7888	19.455	4.8728	22.5416	52.8345	154.203	358.138	0.264702	gb:NM_004753.1 /DB_XREF=gi:4759083 /GEN=SDR1 /FEA=FLmRNA /CNT=134 /TID=Hs.17144.0 /TIER=FL+Stack /STK=62 /UG=Hs.17144 /LL=9249 /DEF=Homo sapiens short-chain dehydrogenasereductase 1 (SDR1), mRNA. /PROD=short-chain dehydrogenasereductase 1 /FL=gb:BC002730.1 gb:AF061741.1 gb:NM_004753.1
202491_s_at	3075	2357.73	2061.06	1738.87	1.76839	1698.34	1074.75	988.613	3.11042	1676.59	1766	1406.44	2.18636	1949.77	1498.39	1744.69	1554.46	1.97818	gb:NM_003640.1 /DB_XREF=gi:4504628 /GEN=IKBKAP /FEA=FLmRNA /CNT=151 /TID=Hs.31323.0 /TIER=FL+Stack /STK=48 /UG=Hs.31323 /LL=8518 /DEF=Homo sapiens inhibitor of kappa light polypeptide gene enhancer in B-cells, kinase complex-associated protein (IKBKAP), mRNA. /PROD=inhibitor of kappa light polypeptide geneenhancer in B-cells, kinase complex-associated protein /FL=gb:AF044195.1 gb:NM_003640.1 gb:A…
202495_at	2259.7	1119.13	705.285	1010.55	2.2361	719.835	788.484	576.542	3.9194	726.871	754.984	703.099	3.21392	697.891	698.117	1055.07	761.3	2.96821	gb:NM_003192.1 /DB_XREF=gi:4507372 /GEN=TBCC /FEA=FLmRNA /CNT=164 /TID=Hs.75064.0 /TIER=FL /STK=4 /UG=Hs.75064 /LL=6903 /DEF=Homo sapiens tubulin-specific chaperone c (TBCC), mRNA. /PROD=beta-tubulin cofactor C /FL=gb:NM_003192.1 gb:U61234.1
202497_x_at	222.8	3267.54	2106.06	2857.12	0.0779807	6511.27	10990.7	16981	0.0131205	2408.28	13055	13650.3	0.016322	2666.77	1854.91	2121.33	4628.1	0.0481407	gb:AI631159 /DB_XREF=gi:4682489 /DB_XREF=ts93d05.x1 /CLONE=IMAGE:2238825 /FEA=FLmRNA /CNT=182 /TID=Hs.7594.0 /TIER=Stack /STK=19 /UG=Hs.7594 /LL=6515 /UG_GENE=SLC2A3 /UG_TITLE=solute carrier family 2 (facilitated glucose transporter), member 3 /FL=gb:NM_006931.1 gb:M20681.1
202498_s_at	136.6	1309.06	1006.51	1048.13	0.130327	2838.81	5856.45	9649.21	0.0141566	860.476	6686.41	7465.84	0.0182967	888.433	567.934	681.86	1411.9	0.0967493	gb:BE550486 /DB_XREF=gi:9792178 /DB_XREF=7a27c01.x1 /CLONE=IMAGE:3219936 /FEA=FLmRNA /CNT=182 /TID=Hs.7594.0 /TIER=Stack /STK=8 /UG=Hs.7594 /LL=6515 /UG_GENE=SLC2A3 /UG_TITLE=solute carrier family 2 (facilitated glucose transporter), member 3 /FL=gb:NM_006931.1 gb:M20681.1
202499_s_at	258.1	1752.16	1363.34	1594.66	0.161853	4110.06	10088.2	13944.4	0.0185092	1066.81	10608.8	8859.83	0.0291315	1380.35	1001.73	983.647	2183.86	0.118185	gb:NM_006931.1 /DB_XREF=gi:5902089 /GEN=SLC2A3 /FEA=FLmRNA /CNT=182 /TID=Hs.7594.0 /TIER=FL+Stack /STK=47 /UG=Hs.7594 /LL=6515 /DEF=Homo sapiens solute carrier family 2 (facilitated glucose transporter), member 3 (SLC2A3), mRNA. /PROD=solute carrier family 2 (facilitated glucosetransporter), member 3 /FL=gb:NM_006931.1 gb:M20681.1
202510_s_at	970.8	255.234	254.635	250.192	3.88021	222.932	279.136	452.352	2.14612	376.94	732.542	1546.67	0.627672	786.26	2328.01	4715	3004.49	0.323117	gb:NM_006291.1 /DB_XREF=gi:5454133 /GEN=TNFAIP2 /FEA=FLmRNA /CNT=159 /TID=Hs.101382.0 /TIER=FL+Stack /STK=66 /UG=Hs.101382 /LL=7127 /DEF=Homo sapiens tumor necrosis factor, alpha-induced protein 2 (TNFAIP2), mRNA. /PROD=tumor necrosis factor, alpha-induced protein 2 /FL=gb:M92357.1 gb:NM_006291.1
202519_at	3295.8	2294.2	1835.41	1586.35	2.07761	1278.45	1270.82	1405.2	2.34542	1374.83	1292.83	1070.93	3.07751	1190.21	989.439	1088.25	1022.58	3.22302	gb:NM_014938.1 /DB_XREF=gi:7662347 /GEN=MONDOA /FEA=FLmRNA /CNT=141 /TID=Hs.52081.0 /TIER=FL+Stack /STK=22 /UG=Hs.52081 /LL=22877 /DEF=Homo sapiens KIAA0867 protein (MONDOA), mRNA. /PROD=MondoA protein /FL=gb:NM_014938.1 gb:AB020674.1
202524_s_at	824.9	128.929	102.428	66.6854	12.37	89.3383	104.001	110.478	7.46665	159.514	72.2091	47.7306	17.2824	165.632	105.742	96.428	31.3267	26.3322	gb:NM_014767.1 /DB_XREF=gi:7662035 /GEN=KIAA0275 /FEA=FLmRNA /CNT=186 /TID=Hs.74583.0 /TIER=FL+Stack /STK=55 /UG=Hs.74583 /LL=9806 /DEF=Homo sapiens KIAA0275 gene product (KIAA0275), mRNA. /PROD=KIAA0275 gene product /FL=gb:NM_014767.1 gb:D87465.1
202528_at	347.9	590.767	538.023	327.72	1.06158	617.758	585.51	449.313	0.774293	751.086	791.131	967.554	0.359566	612.788	817.544	642.39	1061.7	0.327681	gb:NM_000403.2 /DB_XREF=gi:9945333 /GEN=GALE /FEA=FLmRNA /CNT=160 /TID=Hs.76057.0 /TIER=FL+Stack /STK=90 /UG=Hs.76057 /LL=2582 /DEF=Homo sapiens galactose-4-epimerase, UDP- (GALE), mRNA. /PROD=UDP-galactose-4-epimerase /FL=gb:BC001273.1 gb:NM_000403.2 gb:L41668.1
202531_at	1621.1	224.969	233.528	396.444	4.08911	311.03	243.869	267.702	6.0556	376.855	392.825	343.347	4.72146	433.027	323.812	430.739	304.717	5.32003	gb:NM_002198.1 /DB_XREF=gi:4504720 /GEN=IRF1 /FEA=FLmRNA /CNT=186 /TID=Hs.80645.0 /TIER=FL+Stack /STK=69 /UG=Hs.80645 /LL=3659 /DEF=Homo sapiens interferon regulatory factor 1 (IRF1), mRNA. /PROD=interferon regulatory factor 1 /FL=gb:NM_002198.1
202533_s_at	499.2	2527.98	2209.04	2982.99	0.167349	1102.09	614.549	672.528	0.742274	1422.16	1523.33	1398.94	0.356841	857.642	865.256	830.67	556.541	0.896969	gb:BC003584.1 /DB_XREF=gi:13097773 /FEA=FLmRNA /CNT=185 /TID=Hs.83765.0 /TIER=FL /STK=0 /UG=Hs.83765 /LL=1719 /UG_GENE=DHFR /DEF=Homo sapiens, dihydrofolate reductase, clone MGC:3153, mRNA, complete cds. /PROD=dihydrofolate reductase /FL=gb:NM_000791.2 gb:BC000192.1 gb:BC003584.1
202534_x_at	2331.7	5720.37	4647.15	7601.97	0.306723	4030.07	2893.41	1638.31	1.42323	4354.45	3932.01	2703.08	0.862607	3480.55	2236.61	1894.24	1342.96	1.73624	gb:NM_000791.2 /DB_XREF=gi:7262376 /GEN=DHFR /FEA=FLmRNA /CNT=185 /TID=Hs.83765.0 /TIER=FL+Stack /STK=16 /UG=Hs.83765 /LL=1719 /DEF=Homo sapiens dihydrofolate reductase (DHFR), mRNA. /PROD=dihydrofolate reductase /FL=gb:NM_000791.2 gb:BC000192.1 gb:BC003584.1
202539_s_at	1191.1	8107.89	5038.23	3101.36	0.384058	7098.26	7301.06	5984.43	0.199033	6078.28	6713.91	5254.98	0.226661	4695.51	3741.08	2520.12	3082.58	0.386397	gb:AL518627 /DB_XREF=gi:12782120 /DB_XREF=AL518627 /CLONE=CS0DA009YG15 (3 prime) /FEA=FLmRNA /CNT=205 /TID=Hs.11899.0 /TIER=Stack /STK=11 /UG=Hs.11899 /LL=3156 /UG_GENE=HMGCR /UG_TITLE=3-hydroxy-3-methylglutaryl-Coenzyme A reductase /FL=gb:M11058.1 gb:NM_000859.1
202540_s_at	1291.5	8651.62	5433.6	3157.12	0.409075	7460.99	6893.83	6429.53	0.20087	5924.61	6787.49	4968.84	0.25992	4782.65	3867.09	2883.6	2911.04	0.443656	gb:NM_000859.1 /DB_XREF=gi:4557642 /GEN=HMGCR /FEA=FLmRNA /CNT=205 /TID=Hs.11899.0 /TIER=FL+Stack /STK=34 /UG=Hs.11899 /LL=3156 /DEF=Homo sapiens 3-hydroxy-3-methylglutaryl-Coenzyme A reductase (HMGCR), mRNA. /PROD=3-hydroxy-3-methylglutaryl-Coenzyme A reductase /FL=gb:M11058.1 gb:NM_000859.1
202541_at	1543.4	1480.9	814.562	1271.91	1.21345	975.773	820.975	651.57	2.36874	1236.99	822.653	721.729	2.13848	967.736	560.397	657.671	451.286	3.42	gb:BF589679 /DB_XREF=gi:11682003 /DB_XREF=naa08b05.x1 /CLONE=IMAGE:3253977 /FEA=FLmRNA /CNT=133 /TID=Hs.146401.0 /TIER=Stack /STK=18 /UG=Hs.146401 /LL=9255 /UG_GENE=SCYE1 /UG_TITLE=small inducible cytokine subfamily E, member 1 (endothelial monocyte-activating) /FL=gb:U10117.1 gb:NM_004757.1
202543_s_at	325.2	935.201	696.205	779.925	0.416963	969.486	773.177	786.902	0.413266	1094.84	957.478	1155.84	0.281354	1369.73	1298.69	1682.67	1298.85	0.250376	gb:BC005359.1 /DB_XREF=gi:13529184 /FEA=FLmRNA /CNT=154 /TID=Hs.151413.0 /TIER=FL+Stack /STK=10 /UG=Hs.151413 /LL=2764 /UG_GENE=GMFB /DEF=Homo sapiens, glia maturation factor, beta, clone MGC:12462, mRNA, complete cds. /PROD=glia maturation factor, beta /FL=gb:AB001106.1 gb:NM_004124.1 gb:M86492.1 gb:BC005359.1
202545_at	222	208.385	175.784	283.861	0.782073	285.965	739.335	1779.1	0.124782	908.652	2047.38	3139.58	0.07071	1549.57	2335.11	2564.17	2866.85	0.077437	gb:NM_006254.1 /DB_XREF=gi:5453969 /GEN=PRKCD /FEA=FLmRNA /CNT=127 /TID=Hs.155342.0 /TIER=FL /STK=0 /UG=Hs.155342 /LL=5580 /DEF=Homo sapiens protein kinase C, delta (PRKCD), mRNA. /PROD=protein kinase C, delta /FL=gb:D10495.1 gb:NM_006254.1 gb:L07861.1 gb:L07860.1
202546_at	21499.1	5965.86	3442.87	3183.04	6.75426	7344.27	5975.76	6060.16	3.54761	11105.2	10196.3	10429.7	2.06134	13721.5	14130.8	13771.9	13485.8	1.5942	gb:NM_003761.1 /DB_XREF=gi:4507864 /GEN=VAMP8 /FEA=FLmRNA /CNT=151 /TID=Hs.172684.0 /TIER=FL /STK=0 /UG=Hs.172684 /LL=8673 /DEF=Homo sapiens vesicle-associated membrane protein 8 (endobrevin) (VAMP8), mRNA. /PROD=vesicle-associated membrane protein 8 /FL=gb:NM_003761.1 gb:AF053233.1 gb:BC001634.1
202547_s_at	250.6	408.805	287.132	234.377	1.06922	598.07	670.001	936.024	0.267728	342.734	410.127	341.616	0.733573	331.018	355.425	338.152	355.036	0.705844	gb:AA778936 /DB_XREF=gi:2838267 /DB_XREF=zj38h05.s1 /CLONE=IMAGE:452601 /FEA=FLmRNA /CNT=145 /TID=Hs.172813.0 /TIER=Stack /STK=9 /UG=Hs.172813 /LL=8874 /UG_GENE=P85SPR /UG_TITLE=PAK-interacting exchange factor beta /FL=gb:NM_003899.1 gb:D63476.1
202551_s_at	828.6	187.959	103.861	115.191	7.19326	85.9467	91.4696	118.191	7.01068	408.86	297.06	298.914	2.77204	241.179	165.236	706.703	162.082	5.11224	gb:BG546884 /DB_XREF=gi:13545549 /DB_XREF=602574066F1 /CLONE=IMAGE:4702049 /FEA=FLmRNA /CNT=175 /TID=Hs.19280.0 /TIER=Stack /STK=28 /UG=Hs.19280 /LL=51232 /UG_GENE=CRIM1 /UG_TITLE=cysteine-rich motor neuron 1 /FL=gb:NM_016441.1 gb:AF167706.1
202554_s_at	532.7	3119.02	3057.53	1630.45	0.32672	1165.2	1669.94	1654.6	0.321951	925.162	640.631	528.416	1.00811	431.557	229.266	244.666	142.105	3.74863	gb:AL527430 /DB_XREF=gi:12790923 /DB_XREF=AL527430 /CLONE=CS0DC021YF13 (5 prime) /FEA=FLmRNA /CNT=157 /TID=Hs.2006.0 /TIER=Stack /STK=54 /UG=Hs.2006 /LL=2947 /UG_GENE=GSTM3 /UG_TITLE=glutathione S-transferase M3 (brain) /FL=gb:NM_000849.1 gb:BC000088.1 gb:J05459.1
202555_s_at	382.5	81.0489	239.9	461.988	0.827944	613.291	4419.28	6167.36	0.06202	8.63609	70.8386	270.885	1.41204	48.9218	61.0304	60.6352	53.8759	7.09965	gb:NM_005965.1 /DB_XREF=gi:5174600 /GEN=MYLK /FEA=FLmRNA /CNT=195 /TID=Hs.211582.0 /TIER=FL+Stack /STK=83 /UG=Hs.211582 /LL=4638 /DEF=Homo sapiens myosin, light polypeptide kinase (MYLK), mRNA. /PROD=myosin, light polypeptide kinase /FL=gb:AB037663.1 gb:AF069601.2 gb:NM_005965.1
202557_at	1036	1683.38	1902.4	3530.25	0.293464	1653.34	1505.91	1437.07	0.720912	1771.33	1689.51	1272.16	0.814366	1320.48	1025.3	1301.53	950.849	1.08955	gb:AI718418 /DB_XREF=gi:5035674 /DB_XREF=as43b01.x1 /CLONE=IMAGE:2319913 /FEA=FLmRNA /CNT=144 /TID=Hs.288799.0 /TIER=Stack /STK=41 /UG=Hs.288799 /LL=6782 /UG_GENE=STCH /UG_TITLE=stress 70 protein chaperone, microsome-associated, 60kD /FL=gb:NM_006948.1 gb:U04735.1
202558_s_at	396.9	871.393	997.434	1750.12	0.226784	874.44	876.502	766.956	0.5175	1280.17	1097.53	857.254	0.46299	881	550.883	790.056	617.681	0.642565	gb:NM_006948.1 /DB_XREF=gi:5902125 /GEN=STCH /FEA=FLmRNA /CNT=144 /TID=Hs.288799.0 /TIER=FL /STK=2 /UG=Hs.288799 /LL=6782 /DEF=Homo sapiens stress 70 protein chaperone, microsome-associated, 60kD (STCH), mRNA. /PROD=stress 70 protein chaperone,microsome-associated, 60kD /FL=gb:NM_006948.1 gb:U04735.1
202565_s_at	688.2	157.319	96.215	153.914	4.47132	123.833	74.2112	356.287	1.93159	385.491	1052.39	1555.08	0.44255	370.793	185.726	206.666	153.077	4.49577	gb:NM_003174.2 /DB_XREF=gi:11496980 /GEN=SVIL /FEA=FLmRNA /CNT=151 /TID=Hs.154567.1 /TIER=FL+Stack /STK=23 /UG=Hs.154567 /LL=6840 /DEF=Homo sapiens supervillin (SVIL), transcript variant 1, mRNA. /PROD=supervillin, isoform 1 /FL=gb:AF051851.1 gb:NM_003174.2 gb:AF051850.1
202580_x_at	261.2	1635.41	1495.55	1842.41	0.141771	1547.45	1269.17	822.585	0.317536	994.928	1161.77	901.11	0.289865	906.155	899.796	691.339	738.145	0.35386	gb:NM_021953.1 /DB_XREF=gi:11386144 /GEN=FOXM1 /FEA=FLmRNA /CNT=160 /TID=Hs.239.0 /TIER=FL+Stack /STK=37 /UG=Hs.239 /LL=2305 /DEF=Homo sapiens forkhead box M1 (FOXM1), mRNA. /PROD=forkhead box M1 /FL=gb:U83113.1 gb:NM_021953.1 gb:L16783.1
202587_s_at	351.1	1432.64	1206.19	2702.47	0.129918	359.917	785.933	1308.44	0.268335	254.765	222.538	231.728	1.51514	172.084	165.236	175.94	171.465	2.04765	gb:BC001116.1 /DB_XREF=gi:12654562 /FEA=FLmRNA /CNT=167 /TID=Hs.76240.0 /TIER=FL /STK=1 /UG=Hs.76240 /LL=203 /UG_GENE=AK1 /DEF=Homo sapiens, adenylate kinase 1, clone MGC:1808, mRNA, complete cds. /PROD=adenylate kinase 1 /FL=gb:BC001116.1 gb:NM_000476.1 gb:AB021871.1
202590_s_at	508.7	118.997	31.0628	14.2664	35.6571	244.026	246.345	244.719	2.07871	218.019	102.104	95.7909	5.31053	229.744	163.919	250.958	191.365	2.65827	gb:AL574319 /DB_XREF=gi:12934412 /DB_XREF=AL574319 /CLONE=CS0DI057YO23 (3 prime) /FEA=FLmRNA /CNT=159 /TID=Hs.92261.0 /TIER=Stack /STK=40 /UG=Hs.92261 /LL=5164 /UG_GENE=PDK2 /UG_TITLE=pyruvate dehydrogenase kinase, isoenzyme 2 /FL=gb:NM_002611.1 gb:L42451.1
202597_at	112.5	1222.11	1325.58	647.533	0.173736	158.41	145.946	132.059	0.85189	204.303	198.297	310.785	0.361987	129.777	74.2024	98.8795	100.185	1.12292	gb:AU144284 /DB_XREF=gi:11005805 /DB_XREF=AU144284 /CLONE=HEMBA1001439 /FEA=FLmRNA /CNT=129 /TID=Hs.11801.0 /TIER=Stack /STK=40 /UG=Hs.11801 /LL=3664 /UG_GENE=IRF6 /UG_TITLE=interferon regulatory factor 6 /FL=gb:AF027292.1 gb:NM_006147.1
202598_at	643.5	197.703	170.925	166.143	3.87318	564.155	416.828	437.393	1.47122	506.143	534.502	348.128	1.84846	428.208	128.574	229.302	163.368	3.93896	gb:NM_005979.1 /DB_XREF=gi:5174658 /GEN=S100A13 /FEA=FLmRNA /CNT=149 /TID=Hs.14331.0 /TIER=FL+Stack /STK=81 /UG=Hs.14331 /LL=6284 /DEF=Homo sapiens S100 calcium-binding protein A13 (S100A13), mRNA. /PROD=S100 calcium-binding protein A13 /FL=gb:BC000632.1 gb:NM_005979.1
202599_s_at	16371	2799.33	1767.07	1532.21	10.6845	4943.96	7050.06	5491.72	2.98103	2661.35	1881.46	1828.85	8.95154	4447.96	1837.72	1926.27	1302.78	12.5662	gb:NM_003489.1 /DB_XREF=gi:4505454 /GEN=NRIP1 /FEA=FLmRNA /CNT=141 /TID=Hs.155017.0 /TIER=FL+Stack /STK=43 /UG=Hs.155017 /LL=8204 /DEF=Homo sapiens nuclear receptor interacting protein 1 (NRIP1), mRNA. /PROD=receptor interacting protein 140 /FL=gb:NM_003489.1
202600_s_at	12089.9	1595.4	1079.47	1086.69	11.1254	2379.29	3486.57	2678.74	4.51328	1417.59	1048.1	791.388	15.2768	2536.5	984.755	1097.64	784.303	15.4148	gb:AI824012 /DB_XREF=gi:5444683 /DB_XREF=wj29e06.x1 /CLONE=IMAGE:2404258 /FEA=FLmRNA /CNT=141 /TID=Hs.155017.0 /TIER=Stack /STK=21 /UG=Hs.155017 /LL=8204 /UG_GENE=NRIP1 /UG_TITLE=nuclear receptor interacting protein 1 /FL=gb:NM_003489.1
202604_x_at	353.1	759.798	644.194	558.103	0.632679	1307.56	1755.56	2785.24	0.126775	983.498	1341.65	2070.63	0.170528	1050.88	1179.41	1456.31	1531.3	0.230588	gb:NM_001110.1 /DB_XREF=gi:4557250 /GEN=ADAM10 /FEA=FLmRNA /CNT=172 /TID=Hs.172028.0 /TIER=FL /STK=0 /UG=Hs.172028 /LL=102 /DEF=Homo sapiens a disintegrin and metalloproteinase domain 10 (ADAM10), mRNA. /PROD=a disintegrin and metalloprotease domain 10 /FL=gb:AF009615.1 gb:NM_001110.1
202620_s_at	809.5	1961.85	1085.92	1304.03	0.620767	2539.52	2321.26	1722.85	0.469862	1575.16	1580.55	843.817	0.959331	382.88	132.964	176.349	94.2828	8.58587	gb:NM_000935.1 /DB_XREF=gi:4505888 /GEN=PLOD2 /FEA=FLmRNA /CNT=167 /TID=Hs.41270.0 /TIER=FL+Stack /STK=34 /UG=Hs.41270 /LL=5352 /DEF=Homo sapiens procollagen-lysine, 2-oxoglutarate 5-dioxygenase (lysine hydroxylase) 2 (PLOD2), mRNA. /PROD=procollagen-lysine, 2-oxoglutarate 5-dioxygenase(lysine hydroxylase) 2 /FL=gb:NM_000935.1 gb:U84573.1
202623_at	3448.3	1568.98	1105.44	1834.5	1.8797	1513.7	1387.58	1194.53	2.88674	1394.56	1225.33	1516.25	2.27423	1369.4	1023.17	1136.46	1143.65	3.01517	gb:NM_018453.1 /DB_XREF=gi:8922092 /GEN=BM036 /FEA=FLmRNA /CNT=159 /TID=Hs.7731.0 /TIER=FL+Stack /STK=53 /UG=Hs.7731 /LL=55837 /DEF=Homo sapiens uncharacterized bone marrow protein BM036 (BM036), mRNA. /PROD=uncharacterized bone marrow protein BM036 /FL=gb:AF217512.1 gb:BC001245.1 gb:NM_018453.1
202625_at	5610.2	2077.48	1229.13	928.133	6.04461	2736.65	3097.06	3272.89	1.71414	2207.62	2812.47	5584.07	1.00468	3040.26	4308.72	5779.39	5684.74	0.986888	gb:AI356412 /DB_XREF=gi:4108033 /DB_XREF=qz26h02.x1 /CLONE=IMAGE:2028051 /FEA=FLmRNA /CNT=162 /TID=Hs.80887.0 /TIER=Stack /STK=53 /UG=Hs.80887 /LL=4067 /UG_GENE=LYN /UG_TITLE=v-yes-1 Yamaguchi sarcoma viral related oncogene homolog /FL=gb:NM_002350.1
202626_s_at	5358.9	2552.53	1544.38	1306.48	4.10179	3364.08	3869.48	3427.39	1.56355	2352.4	2929.22	6398.21	0.837563	3748.76	5086.52	7041.12	6559.31	0.816991	gb:NM_002350.1 /DB_XREF=gi:4505054 /GEN=LYN /FEA=FLmRNA /CNT=162 /TID=Hs.80887.0 /TIER=FL+Stack /STK=28 /UG=Hs.80887 /LL=4067 /DEF=Homo sapiens v-yes-1 Yamaguchi sarcoma viral related oncogene homolog (LYN), mRNA. /PROD=v-yes-1 Yamaguchi sarcoma viral related oncogenehomolog /FL=gb:NM_002350.1
202627_s_at	237.3	31.2952	113.578	220.926	1.07412	41.9394	500.944	1796.86	0.132064	71.6287	61.6733	99.0059	2.39683	66.073	102.522	82.1272	6.43181	36.8947	gb:AL574210 /DB_XREF=gi:12934198 /DB_XREF=AL574210 /CLONE=CS0DI039YB02 (3 prime) /FEA=FLmRNA /CNT=271 /TID=Hs.82085.0 /TIER=Stack /STK=83 /UG=Hs.82085 /LL=5054 /UG_GENE=SERPINE1 /UG_TITLE=serine (or cysteine) proteinase inhibitor, clade E (nexin, plasminogen activator inhibitor type 1), member 1 /FL=gb:NM_000602.1 gb:M16006.1
202628_s_at	37.4	15.0854	17.443	139.485	0.268129	13.7316	275.984	952.696	0.039257	8.63609	13.6195	12.8601	2.90823	17.2329	6.36648	18.3867	6.43181	5.81485	gb:NM_000602.1 /DB_XREF=gi:10835158 /GEN=SERPINE1 /FEA=FLmRNA /CNT=271 /TID=Hs.82085.0 /TIER=FL /STK=0 /UG=Hs.82085 /LL=5054 /DEF=Homo sapiens serine (or cysteine) proteinase inhibitor, clade E (nexin, plasminogen activator inhibitor type 1), member 1 (SERPINE1), mRNA. /PROD=serine (or cysteine) proteinase inhibitor, cladeE (nexin, plasminogen activator inhibitor type 1), member1 /FL=gb:NM_000602…
202630_at	1084.6	437.945	237.511	168.915	6.421	480.359	436.563	475.803	2.27952	485.145	421.006	325.706	3.33	531.851	428.457	653.831	449.394	2.41347	gb:AA046411 /DB_XREF=gi:1526376 /DB_XREF=zf47b09.s1 /CLONE=IMAGE:380057 /FEA=FLmRNA /CNT=163 /TID=Hs.84084.0 /TIER=Stack /STK=16 /UG=Hs.84084 /LL=10513 /UG_GENE=APPBP2 /UG_TITLE=amyloid beta precursor protein (cytoplasmic tail)-binding protein 2 /FL=gb:NM_006380.1 gb:AF017782.1
202637_s_at	214	382.57	245.874	205.6	1.04086	199.274	145.721	208.88	1.02451	534.93	889.637	1707.17	0.125354	819.256	1625.57	3624.3	2749.79	0.0778242	gb:AI608725 /DB_XREF=gi:4617892 /DB_XREF=tw90b01.x1 /CLONE=IMAGE:2266921 /FEA=FLmRNA /CNT=144 /TID=Hs.168383.0 /TIER=Stack /STK=9 /UG=Hs.168383 /LL=3383 /UG_GENE=ICAM1 /UG_TITLE=intercellular adhesion molecule 1 (CD54), human rhinovirus receptor /FL=gb:J03132.1 gb:M24283.1 gb:NM_000201.1
202638_s_at	205.2	284.842	149.818	149.105	1.37622	103.401	153.975	214.333	0.957387	485.822	844.924	1629.43	0.125933	665.058	1233.78	2982.65	2345.27	0.0874954	gb:NM_000201.1 /DB_XREF=gi:4557877 /GEN=ICAM1 /FEA=FLmRNA /CNT=144 /TID=Hs.168383.0 /TIER=FL+Stack /STK=17 /UG=Hs.168383 /LL=3383 /DEF=Homo sapiens intercellular adhesion molecule 1 (CD54), human rhinovirus receptor (ICAM1), mRNA. /PROD=intercellular adhesion molecule 1 precursor /FL=gb:J03132.1 gb:M24283.1 gb:NM_000201.1
202643_s_at	707.8	386.88	289.362	432.966	1.63477	263.879	373.157	465.597	1.5202	662.608	917.818	1640.56	0.431437	707.61	1278.56	1450.75	2203.54	0.321211	gb:AI738896 /DB_XREF=gi:5100877 /DB_XREF=wi22g02.x1 /CLONE=IMAGE:2391026 /FEA=FLmRNA /CNT=151 /TID=Hs.211600.0 /TIER=Stack /STK=10 /UG=Hs.211600 /LL=7128 /UG_GENE=TNFAIP3 /UG_TITLE=tumor necrosis factor, alpha-induced protein 3 /FL=gb:NM_006290.1 gb:M59465.1
[truncated: 6,710 more rows]
