# Supplementary material for: Hematopoietic differentiation: a coordinated dynamical process towards attractor stable states
Source: BMC Syst Biol. 2010 Jun 16;4:85. doi: 10.1186/1752-0509-4-85 (PMC2904736; doi:10.1186/1752-0509-4-85)
Supplement: Additional file 2 — Table S2: Expression of 627 human microRNA during hematopoietic differentiation. [file 1752-0509-4-85-S2.XLS]

## Sheet: Foglio1
Table S2: Expression of 627 human microRNA during hematopoietic differentiation
Name	CD34+	E D5	E D6	E D9	E D10	E D12	E D13(M)	E D15	E D21	MK D5(M)	MK D7	MK D9	MK D11	MK D14	G D3	G D5	G D10 (M)	G D14	G D17(M)	G D20	MO D5	MO D7	MO D9	MO D15	MO D19	MO D21	MO D23
hsa-mir-092-prec-13=092-1No2	100	58	88.4	36.9	40.1	41.8	37.7	95.2	49.2	91.1	38.3	42.7	44.1	63.9	30.1	185.6	46.9	40.1	35.8	70.1	80.3	62.9	45.9	29.8	10.5	20.2	14.4
hsa-mir-092-prec-X=092-2	95.7116	54.4599	75.5165	31.7763	52.3543	30.9149	30.532	79.3449	39.0503	82.8863	30.7234	36.849	51.3971	46.0373	26.4164	145.099	33.7862	27.9478	26.225	48.5258	49.3872	54.0771	36.5618	23.7365	7.65693	19.238	11.1025
hsa-mir-025-prec	24.9402	12.071	14.7147	6.83361	7.93098	10.001	6.35974	9.85137	8.08062	18.0567	5.73624	7.18277	6.38468	9.77655	3.46668	24.5661	5.51178	6.43457	5.28732	10.4749	9.22786	6.55927	9.40245	4.81345	1.85056	5.18756	3.91561
hsa-mir-023b-prec	22.0967	12.8603	10.4959	6.49643	4.6845	7.62336	4.55192	8.10949	10.6948	17.7658	9.98771	8.86078	14.4291	35.0012	26.6707	20.7709	9.25852	18.5612	33.6091	50.6677	14.3408	10.0319	14.4291	19.7986	13.0592	44.1934	34.4267
hsa-mir-023a-prec	21.2952	13.5225	13.7993	6.75059	3.25817	7.1765	4.70625	7.11261	9.4125	18.3139	8.70976	12.5216	11.18	1.51409	30.8142	22.3813	8.79494	16.951	32.2197	53.2381	19.549	11.9466	15.8863	19.5703	11.8402	48.5106	33.5826
hsa-mir-223-prec	20.7065	9.93912	8.53108	3.70646	1.32522	3.60293	2.62973	5.23874	3.62364	52.2218	36.195	42.8625	46.9209	115.294	109.31	27.4775	32.5092	63.5068	72.1	129.768	15.592	12.5274	11.0366	14.6395	5.98418	45.6164	31.2461
hsa-mir-026b-prec	18.9076	11.3824	10.4181	6.44749	2.21219	8.88657	6.88236	17.0735	10.5882	25.7332	9.43489	15.9391	10.7962	38.6282	17.8677	16.4118	5.44538	14.3887	18.2458	26.8299	9.11346	5.91807	6.05043	6.16387	3.51681	28.021	15.4853
hsa-mir-181b-2No1	16.5685	9.82515	8.64878	3.14802	2.25332	2.35273	1.98823	3.41312	1.29069	18.4242	8.20143	10.3885	8.11859	10.9021	3.41312	23.4113	6.99192	5.86526	4.85458	7.3233	13.5365	10.5542	7.72094	7.91976	3.19773	10.2891	8.51623
hsa-mir-026a-precNo1	14.936	7.36345	7.0946	3.77881	3.01707	3.92817	3.25605	6.96017	5.601	22.5085	10.1565	10.3506	25.4808	40.2824	7.81153	17.5946	3.8983	7.45306	6.88549	14.8314	6.1835	3.83855	4.19702	3.74894	2.37482	13.3976	12.83
hsa-mir-181b-1No1	14.5432	9.11861	7.6352	2.71959	1.80336	2.32692	1.65793	2.47235	1.39033	16.7974	6.15179	8.92955	6.58809	8.87138	2.74867	19.997	5.57006	4.49386	3.92668	6.31177	15.0668	9.54037	7.91153	7.15528	3.06862	8.62414	7.48977
hsa-mir-342No1	14.2318	6.447	6.73163	2.54749	1.45164	2.39094	2.27708	4.05606	1.67935	8.08365	3.84258	4.79611	3.10253	6.17659	6.20505	15.9681	4.51147	5.40808	7.11589	12.894	9.05141	6.43276	5.80657	7.11589	3.78565	17.1635	9.07987
hsa-mir-301No2	14.1535	15.3707	26.0142	9.75178	3.45346	21.9521	17.6495	32.9211	24.6979	21.3718	11.1247	9.12903	5.13773	14.5215	11.1388	23.9902	20.1971	24.5988	15.4132	26.3822	15.2575	24.9951	23.3816	30.4584	9.65271	12.724	26.3963
hsa-mir-222-precNo1	13.2206	4.36281	3.38449	0.943954	0.49974	0.850088	0.546013	0.384721	0.370178	17.9536	7.45645	9.29412	9.87582	12.6918	4.77265	17.557	5.3147	5.90963	5.84353	9.54531	7.7473	7.32424	6.0815	3.95297	1.33529	6.51778	4.23061
hsa-mir-155-prec	13.0087	5.65878	3.20014	1.36591	0.740195	1.08102	0.727186	0.956139	0.546365	10.9533	3.61642	4.25384	3.42129	4.40995	2.28953	25.5751	3.92863	2.34157	3.48633	5.60675	7.54505	5.39861	4.30588	3.01802	0.889795	2.27652	1.3399
hsa-mir-213-precNo1	11.4529	6.04712	5.24542	2.06152	2.1875	1.24836	1.37435	2.21041	1.0445	12.2546	5.11944	7.30694	6.50524	7.7536	2.51963	15.6675	5.14234	4.94764	3.47022	5.84097	8.09719	7.70779	5.41721	5.11944	2.26767	6.5396	4.45517
hsa-mir-26a-1No1	11.0009	5.10441	4.9834	2.11217	0.915273	2.5302	2.00216	4.42235	3.39927	13.5201	6.16049	9.32874	8.70169	26.3141	5.26942	9.11972	2.21118	4.46635	5.94047	8.25066	6.12749	3.98232	2.82722	2.68421	1.52912	12.398	7.37059
hsa-mir-146-prec	10.5314	16.1762	8.40405	5.83439	3.0857	2.43275	2.64338	4.38106	1.94831	35.4908	13.9752	25.7071	32.5736	37.8709	16.3763	32.3103	7.32985	12.5955	17.5453	31.3309	22.1896	16.608	20.7784	36.4386	25.7387	48.5076	60.2817
hsa-mir-146bNo1	10.3149	11.5733	6.17862	3.84745	1.25842	2.11455	1.55755	2.40337	1.4544	31.8008	12.5223	20.31	20.1243	26.2926	11.8105	22.0532	5.45657	7.89089	14.0076	24.0337	18.5668	13.3887	17.2877	24.0646	16.3078	48.5006	60.2802
hsa-mir-017-precNo2	9.1655	6.22337	6.7458	2.91463	4.11531	3.1346	3.23542	4.98603	3.70286	27.2673	10.9619	14.0049	14.4265	16.4154	2.5755	16.7637	4.4361	3.98699	3.22625	5.62761	5.36181	4.06948	3.6387	2.42886	0.820312	6.55333	3.81285
hsa-mir-219-1No2	8.88745	7.90095	9.4207	2.96841	2.4085	5.71463	4.106	8.7097	7.1544	16.1929	11.5537	13.6067	19.2769	38.927	7.581	22.6452	7.07441	7.77652	6.69225	7.66987	7.10108	8.86079	9.53624	7.54545	4.15044	6.24788	11.2337
hsa-mir-020-prec	8.50078	5.63602	6.46909	3.06878	1.88717	3.2218	2.84776	4.21639	2.53323	24.0317	8.79831	9.56338	7.41268	15.4204	1.93818	9.74189	2.63524	1.98918	2.46523	3.72334	6.94514	3.2983	3.00077	2.26971	0.695364	5.466	3.15379
hsa-mir-222-precNo2	8.18779	2.59553	1.90776	0.433134	0.454422	0.540394	0.324237	0.333243	0.435591	8.71181	2.10426	4.26584	7.4427	5.80514	3.03767	10.4067	3.0213	3.34062	3.1523	5.86246	3.98745	3.86464	3.00492	2.29258	0.835155	3.00492	2.29258
hsa-mir-181dNo1	7.94773	4.29178	4.08514	1.29548	1.216	0.985519	0.850408	0.192335	0.425999	6.85889	2.65454	3.68775	2.98835	2.9963	1.35111	10.9758	2.73402	2.56712	1.99488	3.25857	6.06412	4.26793	3.13936	2.84529	1.20011	4.10898	2.74992
hsa-mir-123-precNo1	7.66437	5.42638	3.62525	1.38725	1.19564	3.83985	1.17265	2.5599	1.59419	26.6644	14.1024	23.292	66.2585	58.6095	0.0766437	9.10528	1.53287	1.11133	0.6691	0.370189	2.49859	1.64784	0.927389	0.50125	0.0766437	1.39492	0.70129
hsa-mir-221-prec	7.57473	4.46909	1.70431	0.886244	0.56659	0.441607	0.290112	0.243149	0.214365	12.2332	4.18125	6.51427	12.5665	11.1273	2.59813	8.33978	2.46179	2.68903	3.5374	4.79481	5.33261	4.05248	3.33288	3.30258	0.855945	7.23387	3.74949
hsa-mir-331No2	7.09614	3.61193	5.35049	4.70474	3.1152	2.12174	4.38541	12.7234	5.75497	4.23639	2.78878	3.1223	2.12884	3.81772	6.03881	13.2911	8.32377	9.31013	8.78502	11.7228	6.64908	9.47334	3.64741	4.81828	2.73911	2.37011	3.71128
hsa-mir-26a-2No1	7.09158	3.46778	2.80117	1.32613	1.34031	1.78708	1.46087	2.87918	2.26931	9.10559	4.10602	4.66626	10.6161	15.6937	3.86491	7.85038	1.90054	3.18412	4.17694	6.80082	3.60961	2.14166	1.7658	1.74453	1.21266	6.65899	4.61662
hsa-mir-202*	6.3281	9.21372	16.0228	7.30263	6.03068	10.9919	7.68232	9.33395	12.6815	14.485	7.68865	10.8717	12.6182	24.3822	3.99936	16.8328	9.57442	7.81521	9.66302	9.73895	12.0804	12.3271	11.3589	10.0997	5.38522	3.04382	8.59357
hsa-mir-371No1	6.26353	6.20716	13.2975	5.16115	4.22788	8.74389	7.80436	15.5586	7.37844	6.71451	4.52227	4.10261	5.28016	9.03201	6.12573	23.3317	8.82532	8.21775	12.3204	13.7171	12.4268	9.35772	4.59743	10.2346	5.08599	4.34689	6.41386
hsa-mir-130a-precNo2	6.21339	3.9455	2.35488	1.19918	0.639979	0.963076	0.546157	1.98829	0.481538	12.4579	6.47436	8.06498	10.2459	13.0357	0.159063	8.75467	1.44772	0.745607	0.789101	0.210634	3.63483	2.14362	1.50364	1.1122	0.428724	2.67176	1.3918
hsa-mir-126No2	5.93383	4.74707	3.40602	1.94036	1.85729	5.06749	2.83637	5.42352	3.72051	19.1722	12.5679	17.9558	59.635	56.68	2.72956	8.44384	2.96692	3.32888	3.38228	2.99065	4.62839	4.27829	3.06779	2.94318	1.18677	3.45942	4.99629
hsa-mir-181a-precNo1	5.67554	3.34289	2.80372	1.23159	1.37348	0.67539	0.553365	0.913762	0.353019	6.60066	3.18398	4.07504	5.86851	4.46665	0.851331	3.83099	1.14078	1.12943	0.800251	1.29402	2.02049	3.35992	2.50859	2.57102	1.067	3.95018	3.51316
hsa-mir-106-prec-X	5.47423	3.61846	4.0783	2.06926	1.34119	2.24991	1.6149	2.76996	1.88313	15.2348	5.37022	6.00523	4.51076	7.99785	1.10579	5.70962	1.59847	1.38498	1.50541	2.66047	3.41044	1.90503	2.21159	1.47257	0.398524	3.17505	2.03094
hsa-mir-030b-precNo1	5.19619	2.80074	2.84231	1.24189	1.40817	1.9018	1.28865	2.18759	1.75631	10.6054	3.47625	6.82259	9.33755	13.4789	1.9122	5.12344	1.49131	1.82386	1.88622	3.78282	2.05769	1.7667	1.55886	1.38219	0.987275	10.4859	7.64879
hsa-mir-030c-prec	4.97284	2.89419	3.95838	1.16364	2.01897	2.014	1.64601	3.17267	2.17313	12.3873	5.37564	7.05646	13.4665	16.48	3.39148	7.67807	2.09357	3.40142	2.91409	5.38559	2.54112	2.10351	2.14827	1.67087	1.07911	11.5221	8.46875
hsa-miR-126*No1	4.87408	3.51421	2.94395	1.67668	1.26726	4.9082	2.41755	4.72299	3.95776	18.7311	10.0552	14.091	38.515	51.2266	1.53534	8.51015	2.13972	2.54427	2.58326	2.70999	3.12916	3.0463	2.27132	2.30057	0.994313	2.43704	5.52234
hsa-mir-106aNo1	4.75557	3.30988	3.6285	1.68823	2.42534	1.76432	1.7881	3.83299	1.8737	10.5431	5.33575	6.51989	8.02265	5.117	0.946359	7.43772	1.86894	1.55032	1.36961	2.52997	3.01503	1.59787	1.43618	1.26974	0.444646	3.2433	1.72152
hsa-mir-030d-precNo2	4.59908	3.38952	2.46971	1.38432	1.43951	1.90402	1.11298	1.81204	1.97301	8.83943	2.90202	6.06159	8.53589	11.4977	1.83963	5.5235	1.37513	1.64187	1.75225	3.19636	2.29494	1.89482	1.37513	1.37053	1.03479	8.55429	6.20416
hsa-mir-181b-precNo1	4.44791	2.89559	2.41966	0.951852	1.02302	0.76504	0.46703	0.273101	0.221061	7.09441	3.34927	4.53686	6.86757	5.87123	0.787279	4.84377	1.68576	1.24097	1.16535	1.45446	4.08762	2.61092	2.4419	2.42411	1.1698	4.15434	3.42489
hsa-mir-103-prec-5=103-1	4.41828	4.74965	7.7585	3.40649	4.45804	4.63919	4.50664	7.17086	6.53021	14.8675	8.78354	12.623	17.8543	30.4419	7.35643	11.6377	4.67454	7.31667	7.11343	11.598	4.9794	4.29457	4.52432	5.37263	3.30487	23.408	14.4168
hsa-mir-30c-2No1	4.24735	2.18739	2.84997	0.802749	1.41862	1.27421	1.09157	2.42524	1.22324	9.30595	4.58714	5.69994	9.99826	12.381	2.05147	4.70182	1.27421	2.06846	1.83061	3.62299	2.00475	1.27845	1.33792	1.15953	0.781513	8.55416	5.9378
hsa-mir-20bNo1	4.22456	3.66692	3.38387	1.3941	2.26436	1.60956	1.74052	1.76587	1.74474	11.9766	5.023	5.813	6.35374	6.70438	1.21245	7.68448	1.9602	1.72785	1.57999	2.76709	2.50939	1.9095	1.45747	1.06881	0.381055	2.95719	1.72785
hsa-mir-107-prec-10	4.06959	4.64747	7.33339	3.37369	3.7603	3.95564	4.07773	8.28568	5.69742	14.4918	8.19615	9.79142	15.2243	26.843	5.75033	10.2391	3.42252	5.21314	5.90497	9.38854	4.77362	3.49171	3.94343	4.83874	2.65337	16.2092	11.7611
hsa-mir-010a-precNo1	3.82193	1.55935	1.00517	0.276708	0.0886688	0.0382193	0.0382193	0.128035	0.0779674	5.30102	1.28417	1.19626	0.833181	2.78237	0.136443	3.19131	0.191479	0.142176	0.134914	0.190714	1.57464	0.668838	0.351618	0.116951	0.0921086	0.55418	0.329451
hsa-mir-103-2-prec	3.7019	4.53853	5.86752	3.43166	3.20585	3.81666	3.58344	4.483	6.19328	12.6124	7.24833	10.4912	12.1682	20.6159	5.86011	9.30658	3.82777	4.69401	6.4154	9.36952	4.50522	3.91291	3.19104	4.4645	2.15451	15.2	12.0164
hsa-mir-032-precNo2	3.62366	2.66339	2.54381	2.18869	0.677624	1.04724	0.86243	1.36249	1.43497	2.17419	0.674	0.543548	0.290255	0.663129	0.500065	1.86618	0.768215	0.384108	0.597903	0.815323	1.71037	1.01825	1.82632	1.23567	0.362366	0.558043	0.402226
hsa-mir-107No1	3.39727	3.93064	6.32912	3.13229	4.32473	3.58073	3.82533	7.62348	5.4866	12.5631	7.50797	9.16924	16.6025	26.5123	6.00978	10.4296	3.70982	5.22501	6.01317	9.40025	4.25339	2.72801	3.66226	4.47081	2.25919	16.5855	10.7761
hsa-mir-191-prec	2.98021	3.03385	5.87399	1.89541	2.7865	1.84475	2.09807	5.03656	2.56298	8.69327	6.40745	8.89593	13.6464	17.0289	7.24191	11.7957	4.41369	6.58925	6.34785	12.7285	4.27064	3.43916	2.78054	2.84014	1.34109	8.16876	6.00512
hsa-mir-361No1	2.78042	1.48752	1.03431	0.67008	0.166825	0.230218	0.394819	0.344772	0.126787	2.31887	0.953683	1.12329	1.12885	1.96297	1.051	2.87773	0.861929	0.987048	1.24285	1.63766	2.25214	1.15943	1.20948	1.10661	0.453208	2.86939	1.13441
hsa-mir-320No1	2.67558	1.58929	2.63545	1.04348	0.995316	1.13712	1.04348	3.05284	1.37257	3.65484	1.80602	2.04147	3.84213	4.00534	1.38595	6.28761	1.81137	1.92642	1.80067	2.27157	1.86755	1.72307	1.32709	1.76053	0.733109	1.54113	1.41806
hsa-mir-498No1	2.66267	1.81594	3.95406	2.2393	1.9757	1.7547	2.86503	1.78399	2.9742	2.21001	1.16625	1.46713	1.88517	3.89282	3.13396	7.89214	4.93924	2.90497	4.25494	4.23364	4.88067	4.06589	3.09402	3.44549	1.37127	1.38725	1.82126
hsa-mir-093-prec-7.1=093-1	2.4773	1.94716	2.29398	1.25352	0.842284	1.29811	1.01569	1.61768	1.11479	6.1016	2.38069	2.56401	1.29811	2.87863	0.795215	2.77954	0.981013	1.01074	1.13213	1.80596	1.47895	0.973581	1.2337	0.998354	0.334436	1.39225	1.20397
hsa-mir-096-prec-7No2	2.41197	2.77377	3.65414	2.30343	1.65703	1.20357	1.57502	2.6194	2.05741	1.6715	0.938257	1.05162	0.69706	0.931021	1.19634	1.56537	1.30005	1.36518	1.04197	1.91028	1.13363	1.47372	1.45924	1.34106	0.704296	0.566814	1.20599
hsa-mir-30c-1No1	2.38614	1.31238	1.39589	0.603694	0.66812	0.811289	0.62517	0.811289	0.737318	5.50483	2.63192	3.41219	6.56189	6.54519	1.32431	2.71543	0.725388	1.06661	1.04274	1.81586	1.0499	0.405644	0.82322	0.603694	0.465298	5.10157	3.43127
hsa-mir-016b-chr3	2.31397	1.34211	2.06638	0.911706	1.48094	2.07563	1.43235	3.37609	3.28122	5.85898	2.82073	4.35721	4.85009	9.01524	3.30667	4.38267	1.51103	2.35331	2.6171	4.24846	1.44623	1.22409	1.3074	1.22178	0.75667	3.29279	3.25576
hsa-mir-010b-precNo1	2.27067	0.935517	0.440511	0.171663	0.0492736	0.376932	0.0535879	0.0227067	0.0227067	2.50001	0.60627	0.597187	0.835608	1.31245	0.0479112	2.13443	0.153497	0.159855	0.0688014	0.0227067	0.651683	0.22298	0.0996825	0.0672119	0.0227067	0.324706	0.256586
hsa-mir-106bNo1	2.22205	1.34656	1.67987	0.828826	0.524405	0.808827	0.619953	1.53544	0.944373	6.78171	2.97755	2.99311	2.4487	5.20627	0.453299	2.13762	0.582178	0.664394	0.679948	0.99548	1.6932	1.1488	0.928818	0.65995	0.262202	1.93763	1.12658
hsa-mir-483No1	2.19243	1.71667	3.9091	1.76271	1.34615	3.04747	3.49034	7.9892	5.75293	3.94637	3.21629	3.72055	4.73783	14.4525	3.63504	6.14099	3.81263	5.71565	4.94611	5.45476	3.81701	3.39826	2.80411	2.75807	1.60924	2.61776	2.93347
hsa-mir-181c-precNo1	2.13849	1.46273	1.00081	0.442667	0.647962	0.280142	0.243788	0.162311	0.220264	4.54215	1.84552	2.80356	4.40101	3.67606	0.421282	2.66883	0.727086	1.00081	0.502545	0.746333	1.19542	1.21466	1.12912	1.18472	0.500406	2.60896	1.95458
hsa_mir_320_Hcd306 right	2.13393	1.28249	1.72848	0.900519	0.793822	0.755412	0.783153	2.2577	0.883447	2.9875	1.39346	1.55564	3.34387	3.16675	1.05843	5.05742	1.21421	1.28036	1.3017	1.7925	1.37212	1.46388	1.11178	1.3209	0.54842	0.979474	1.16086
hsa-let-7b-prec	2.09215	1.82226	2.90181	2.48338	1.00005	1.91641	1.79925	5.42494	2.49593	3.89767	2.42271	2.35785	2.55661	4.72198	2.11098	4.49394	1.87875	2.04403	2.2658	2.66958	1.82645	1.72811	1.81389	1.82226	1.08583	2.0524	3.91859
hsa-let-7a-2-precNo1	2.07923	0.0207923	0.0207923	0.0207923	0.0632087	0.0467828	0.0207923	0.0207923	0.0207923	0.0580106	0.0207923	0.0442877	0.0207923	0.0484462	0.0648721	0.0426243	0.0207923	0.0207923	0.0207923	0.0207923	0.0207923	0.0773475	0.0415847	0.0561393	0.0540601	0.0207923	0.0480303
hsa-mir-130bNo1	2.04201	1.06593	1.03122	0.445158	0.520713	0.537049	0.379814	0.724914	0.714704	4.93554	2.48921	2.965	4.87836	4.8947	0.175817	2.97112	0.551343	0.496208	0.445158	0.804552	1.24767	0.512545	0.786174	0.839266	0.316512	1.5846	0.949535
hsa-mir-373No2	1.89387	1.67418	3.64949	1.79918	2.26128	2.33893	2.46582	4.57939	3.22905	2.71013	1.00754	1.7916	1.71964	2.89952	1.96016	4.79339	2.87869	2.84649	2.97149	3.67411	2.56809	2.92414	1.47722	2.32189	0.852243	1.01133	2.06243
hsa-mir-16-2No1	1.83386	0.915096	1.45242	0.588669	0.6987	1.60463	1.26536	3.28261	2.82964	5.01744	2.86999	3.73374	3.35229	8.80619	2.88466	2.82231	1.18467	1.87054	2.05576	3.44582	1.42491	1.28187	0.924265	0.982948	0.504311	2.73612	2.71594
hsa-let-7a-2-precNo2	1.80955	0.902965	1.49831	0.709343	0.48134	1.20878	0.689438	1.51459	1.14544	5.88103	2.10632	1.73717	1.73174	6.58857	0.88487	2.35603	0.893917	1.19611	1.06763	1.61412	1.18525	0.92287	1.3445	0.836012	0.821535	1.81679	3.94663
hsa-mir-16-1No1	1.77764	1.08436	1.82919	0.67906	1.73498	1.511	1.34568	2.942	2.49581	4.42989	2.53314	3.48596	5.41114	6.53817	1.98207	3.05577	1.00081	1.84875	1.89319	3.3953	1.14836	0.933262	0.991925	0.885266	0.479964	2.8229	2.48514
hsa-mir-26a-1No2	1.76625	1.43419	2.2608	1.05622	2.33321	1.84573	1.29113	4.67526	1.84926	2.73239	0.973202	1.3971	3.0768	2.16719	2.30495	8.52921	2.69883	2.51337	2.72885	4.3379	1.87575	3.18984	2.22547	2.53103	1.6903	0.967904	1.72562
hsa-mir-030a-precNo1	1.75105	1.34656	1.36582	0.563839	0.868523	0.621624	0.691666	0.716181	0.845759	4.70683	2.16255	3.03458	5.35297	5.83801	1.11192	2.37618	0.935063	1.06989	0.898291	1.57945	0.933312	0.574346	0.684662	0.752953	0.546329	4.1535	3.13439
hsa-mir-196a-1No1	1.74422	1.57503	1.96573	1.77736	1.08839	1.80178	1.45293	1.95876	2.13667	2.03725	1.30467	1.25758	2.07387	3.61053	1.40235	1.98143	1.63782	1.12676	1.87154	1.46514	3.19541	2.23783	1.49305	2.38434	1.06397	1.25409	1.7948
hsa-mir-197-prec	1.72978	1.43572	3.37308	1.04133	1.03268	1.67789	1.40458	3.49243	1.32155	3.1015	2.68635	2.08266	1.48934	3.9785	2.93544	4.92988	3.02885	2.6483	2.7296	4.52165	2.38191	2.02558	2.41132	2.91468	1.28696	2.10169	3.35059
hsa-mir-321No2	1.69104	2.41311	4.60301	1.44415	3.22312	2.24232	2.32518	4.9632	2.91873	10.109	4.03144	4.07202	5.74108	9.73193	2.18313	8.30131	3.56809	3.8691	2.48752	4.23098	2.32518	3.09968	2.80543	2.3962	1.16513	2.50612	6.53418
hsa-mir-016a-chr13	1.67964	1.00947	1.65949	0.688654	0.698732	1.48145	1.03802	2.75798	2.53458	4.83738	2.44052	3.13086	2.83356	7.72636	2.93938	2.4506	1.07665	1.71996	1.92151	3.44831	1.2211	1.24294	1.02962	1.00779	0.460223	2.79829	2.44556
hsa-mir-494No1	1.64645	4.83397	3.92678	1.53449	0.721144	2.73475	2.41698	3.62383	3.50528	6.83605	5.0266	5.55017	3.09861	17.6499	1.65633	5.70658	5.00026	2.78908	2.85329	3.40156	2.05641	5.22911	3.32253	8.35736	2.48449	0.982929	7.2065
hsa-miR-373*No1	1.64075	1.41433	2.74005	1.5423	1.25681	1.34541	1.65716	2.72857	2.26916	2.56121	1.38479	1.38807	2.20189	2.73513	1.81795	3.82951	2.28884	2.18384	2.20845	2.32166	1.98859	2.72036	1.72935	1.81631	1.08289	1.02055	1.81303
hsa-let-7g-precNo1	1.6267	1.03783	1.56163	0.821481	1.03132	1.49331	0.797081	2.46282	1.21189	3.23387	1.03946	1.67062	2.1814	4.09927	1.78286	4.71416	1.70478	1.48029	1.76984	2.69869	1.69827	2.2058	1.58603	1.68526	1.08989	1.61531	2.58807
hsa-mir-321No1	1.59319	2.25278	3.59265	1.0069	2.11576	2.95059	1.99786	3.838	3.21984	13.0148	5.77851	4.96439	7.76682	14.2734	3.31703	6.25488	4.02441	5.4296	3.74719	5.68929	2.13807	3.73604	2.93626	2.81677	1.42431	3.94953	8.4726
hsa-mir-135-2-prec	1.55004	0.742471	1.01838	0.398361	0.527015	0.551816	0.497564	0.452613	0.472763	1.19508	0.534765	0.626218	0.982728	0.768822	0.451063	2.00266	0.561116	0.537865	0.565766	0.486714	1.12533	0.761071	0.514615	0.306909	0.283658	0.34721	0.303809
hsa-mir-128a-precNo2	1.49968	1.10376	1.14725	0.629864	0.848817	0.764835	0.805327	1.57916	1.01078	2.93787	1.51017	1.88209	2.54645	2.05156	1.26873	3.22281	1.26123	1.25673	1.16075	1.59116	1.07827	1.14725	0.83832	0.944797	0.545882	1.75312	1.45469
hsa-let-7c-prec	1.45098	0.731295	1.27106	0.750158	0.0455608	1.08098	0.513648	1.30588	1.09114	4.40953	1.74698	1.6251	0.844471	4.84628	0.824158	1.6309	0.564432	0.957648	0.909766	1.11871	0.918472	0.578942	0.818354	0.751609	0.593452	1.42777	3.22843
hsa-let-7d-prec	1.42158	0.75486	1.66325	0.922607	0.1976	1.14153	0.794665	2.36551	1.06619	2.80905	1.17565	1.19982	0.833047	2.97395	1.07045	3.07773	1.01359	1.28795	1.24815	1.82389	1.12731	1.19982	0.951039	0.884224	0.643977	1.18418	2.42095
hsa-mir-024-1-precNo1	1.40365	0.906761	0.784643	0.254061	0.419693	0.471628	0.179668	0.18809	0.388812	2.67256	1.36856	2.12934	6.42312	7.78747	3.07821	2.44095	0.82956	1.71807	2.47745	4.4552	0.993787	0.78745	1.1917	1.69561	0.951677	7.51236	6.19152
hsa-mir-125b-1	1.39347	0.321893	0.30099	0.0766411	0.0430584	0.124019	0.0987973	0.13656	0.029263	1.622	0.597801	0.472388	0.620096	0.902971	0.105904	0.512799	0.116913	0.431977	0.112314	0.190906	0.285662	0.111617	0.105207	0.0550422	0.174184	0.62149	0.957317
hsa-mir-423No2	1.34402	1.18946	1.82787	1.00936	0.904525	1.25397	1.23919	1.95152	1.92598	2.31843	1.55234	1.72169	2.91383	5.66235	1.54562	2.52272	1.46633	1.53353	1.62626	2.06845	1.14914	1.12226	1.05909	1.38703	0.682762	1.61282	2.18403
hsa-let-7e-prec	1.28636	0.940329	1.35582	1.07025	0.331881	1.1693	0.967343	2.74895	1.69028	3.04096	1.52048	1.43558	1.33781	4.73123	1.18345	1.97585	1.11785	1.4523	1.51276	1.85236	1.06639	0.963484	1.03423	1.4613	0.755093	1.32109	3.16959
hsa-mir-150-prec	1.26904	0.270305	0.751271	0.0498732	0.107488	0.194163	0.219544	0.491118	0.195432	0.496194	0.375636	0.284265	0.152285	0.578682	0.628174	0.614215	0.274113	0.282996	0.307108	0.421321	0.244925	0.204315	0.22462	0.233503	0.14594	0.234772	0.305838
hsa-mir-123-precNo2	1.26889	0.502479	0.536739	0.204291	0.186526	0.71819	0.135771	0.238551	0.197946	3.5072	1.48079	2.38678	3.39808	7.62474	0.0426346	0.857768	0.191602	0.103795	0.121306	0.142115	0.355288	0.229669	0.191602	0.0947859	0.066109	0.116611	0.0941514
hsa-mir-024-2-prec	1.2676	0.830275	0.429715	0.296617	0.0670558	0.221829	0.230702	0.192675	0.143238	2.75322	1.22957	2.00914	1.72773	7.30135	2.72153	2.01041	0.669291	1.42858	2.20942	3.70772	0.938021	0.867036	1.18647	1.38548	0.816332	7.47755	4.92968
hsa-let-7iNo1	1.18464	0.649182	1.17161	0.861233	0.217974	0.895587	0.867156	2.60384	1.06144	2.21646	1.19175	1.49738	0.639705	2.73889	1.41091	2.22831	1.12541	1.20122	1.4038	2.09681	0.803185	0.68946	0.671691	0.974958	0.578104	1.07447	2.10866
hsa-let-7a-1-prec	1.18426	0.806481	1.02675	0.39199	0.401464	0.544759	0.396727	0.614631	0.797007	3.04118	1.14044	1.52769	1.56085	3.11697	0.802928	2.27496	0.805296	1.30505	1.17005	1.60822	0.747268	0.765032	0.716477	0.667922	0.381332	0.991225	2.08074
hsa-mir-122a-prec	1.14498	0.769429	1.90067	1.36826	0.794619	1.19994	1.27666	3.14642	1.74152	1.10949	1.03736	1.17933	1.15643	1.7129	1.2675	2.4079	1.37284	1.50451	1.92815	2.08845	1.28811	1.27551	0.924002	1.37513	0.642336	0.788894	0.861028
hsa-mir-100-1/2-prec	1.13944	0.436405	0.594787	0.235864	0.268908	0.240422	0.199402	0.0113944	0.301951	1.06993	0.484261	0.42615	0.585671	0.835208	0.503632	1.10184	0.18231	0.275744	0.393106	0.50705	0.623273	0.230167	0.274605	0.440963	0.180031	1.01182	0.79191
hsa-let-7a-3-prec	1.10115	0.636465	0.702534	0.704737	0.180589	0.628757	0.416235	1.28064	0.716849	3.09754	1.06481	1.45462	1.74532	3.54571	0.453674	1.78827	0.393111	0.796132	0.688219	0.916158	0.60233	0.343559	0.715748	0.581408	0.421741	1.09895	2.33444
hsa-let-7d-v2-precNo2	1.04668	0.664643	1.12518	0.850953	0.0999581	0.980741	0.64999	1.97195	0.943061	2.39272	1.32091	1.22148	0.516014	2.95164	1.01214	1.66527	0.694997	1.11367	1.05087	1.78459	0.876073	0.676157	0.750471	0.824786	0.557882	1.25183	2.06929
hsa-mir-029a-2No2	1.03817	1.29668	1.3517	1.17937	1.00288	2.18951	1.50328	3.15916	1.47005	1.39738	0.740218	1.05375	0.893868	1.83445	1.94969	3.78622	2.04105	1.68599	2.46462	2.59232	2.14383	1.52819	1.39115	2.18224	1.19494	1.2375	1.78774
hsa-mir-195-prec	1.02815	0.591184	1.19162	0.469863	0.690914	1.02095	0.851305	1.0631	1.08264	2.78628	1.81571	1.65532	2.21154	4.51665	1.44763	1.90413	0.727927	1.05899	1.07441	2.07994	0.80401	0.498651	0.624085	0.544917	0.345457	1.41576	1.6111
hsa-mir-099b-prec-19No2	1.01979	0.553746	0.5823	0.249848	0.348768	0.369164	0.303897	1.73262	0.33857	1.47869	0.813792	0.889257	1.28493	2.13136	1.88151	1.74588	0.43443	0.942286	1.88049	3.71917	0.693457	0.409955	0.544568	0.813792	0.671022	3.83033	2.55457
hsa-mir-125b-2-precNo2	1.00148	0.307455	0.160237	0.126187	0.0480711	0.0657973	0.0537795	0.068301	0.0487721	1.13167	0.416616	0.37155	0.539798	0.68301	0.0100148	0.709049	0.0676	0.150222	0.131194	0.10816	0.309458	0.114169	0.19629	0.131194	0.131194	0.481713	0.658975
hsa-mir-126No1	0.989554	0.426498	0.385926	0.113799	0.0682793	0.407696	0.0619461	0.0470038	0.0634304	3.2309	1.71193	2.18197	5.41286	8.11138	0.00989554	1.45563	0.123694	0.100935	0.0646179	0.0312699	0.247389	0.232545	0.236504	0.0869818	0.0639252	0.0943045	0.171193
hsa-mir-142-prec	0.946709	0.952389	1.25723	0.504596	0.475248	0.319041	0.521636	0.367323	0.799969	2.30334	1.93886	2.01838	2.36109	5.14252	1.44846	2.13483	0.751687	0.752633	1.21841	1.81863	1.11333	0.769674	0.786715	0.618201	0.335135	1.92939	1.98335
hsa-mir-335No2	0.944885	0.383624	0.724727	0.379844	0.122835	0.436537	0.37323	0.610396	0.227717	2.11938	1.01197	1.47969	1.3493	5.97829	0.216379	0.772916	0.399687	0.358112	0.429923	0.478112	0.62079	0.352442	0.29197	0.327875	0.20693	0.484726	0.426143
hsa-miR-126*No2	0.943822	0.440765	0.367147	0.175551	0.0991013	0.379416	0.0754114	0.294472	0.125528	3.2694	1.7187	1.99901	6.99561	9.08334	0.0717305	1.03349	0.118922	0.0559686	0.0575731	0.00943822	0.28881	0.0705979	0.084944	0.0429439	0.0275596	0.134967	0.144405
hsa-mir-29b-2=102prec7.1=7.2	0.912903	0.618035	1.28354	0.392548	0.804268	0.744016	0.677374	1.4433	0.85539	1.3657	0.660029	0.721193	1.56106	1.59941	1.41865	3.07831	1.29997	1.34105	1.46247	2.0942	0.948506	1.22694	0.952158	1.10735	0.700197	1.3091	1.59393
hsa-mir-206-precNo1	0.884187	0.518134	1.10258	1.26704	0.491608	0.866504	0.796653	2.70208	1.31744	0.656951	0.531397	0.729455	0.694971	0.992058	1.05484	1.72505	0.956691	1.08578	1.30329	0.933702	0.691434	0.656067	0.753328	0.954038	0.545544	0.579143	0.980564
hsa-mir-099-prec-21	0.878566	0.345276	0.15287	0.060006	0.166927	0.0316284	0.104549	0.140571	0.0913708	0.963787	0.479697	0.557889	1.08064	0.831123	0.88823	0.764352	0.234577	0.37954	0.69231	1.21506	0.446311	0.218763	0.198556	0.378662	0.304862	1.6271	1.43821
hsa-mir-128b-precNo1	0.857903	0.637422	0.5645	0.349166	0.189596	0.220481	0.148417	0.144986	0.221339	1.65918	0.790986	0.941977	1.12643	1.39409	0.589379	1.0372	0.405788	0.43753	0.45383	0.663159	0.476136	0.195602	0.328577	0.146701	0.213618	1.25769	0.612542
hsa-mir-431No2	0.803282	0.899676	2.30462	1.03141	1.0764	1.09889	1.18404	2.87736	1.11094	1.24268	1.06435	0.941446	0.468313	0.692429	1.2483	3.12075	1.36156	1.16235	1.19689	2.33916	1.84434	0.837823	1.36879	1.11014	0.477953	1.65556	1.08925
hsa-mir-323No2	0.786797	1.11568	1.00631	1.09286	0.611341	0.555479	0.581443	1.45164	0.891441	1.91821	1.3887	1.09129	1.37217	2.1511	0.331241	1.33205	0.476012	0.494895	0.360353	0.466571	0.501976	1.35486	0.968547	1.53268	0.605047	0.916618	1.94732
hsa-mir-15aNo1	0.78429	0.675274	0.765467	0.501161	0.441555	0.739585	0.577237	1.02036	1.01487	2.14425	1.01252	1.61093	1.34663	2.82893	0.867425	1.44309	0.364695	0.585865	0.732527	1.23526	0.231366	0.179602	0.265874	0.130976	0.159995	1.50113	1.60623
hsa-mir-029c-prec	0.762335	0.601483	0.970453	0.400226	0.721931	0.641124	0.363634	1.54525	0.445204	1.1496	0.583949	0.608344	0.927	0.958255	1.01924	2.22831	0.974264	0.898793	1.13131	1.42252	0.777582	1.27234	0.730317	1.04287	0.712783	1.73508	2.03467
hsa-mir-015b-precNo1	0.75565	0.562959	0.881844	0.374802	0.619633	0.642303	0.558425	0.153397	1.03902	2.7619	1.38813	1.99492	2.00021	3.38305	0.744315	1.10098	0.29697	0.429209	0.2675	0.992924	0.185134	0.0159442	0.192691	0.0891667	0.120148	1.43347	1.34581
hsa-mir-019b-2-prec	0.725795	0.468863	0.313543	0.0914501	0.468138	0.124111	0.223545	0.209029	0.195239	3.32269	1.29482	1.69909	2.6477	2.52867	0.0921759	1.18667	0.279431	0.153143	0.177094	0.235883	0.463783	0.436928	0.316447	0.316447	0.0994339	0.849906	0.510234
hsa-mir-129-2No1	0.715995	0.796186	1.28163	0.769695	0.708119	1.06254	1.04177	2.31338	1.40979	1.33103	0.711699	0.985209	3.00575	1.84727	0.556328	1.80574	1.14273	1.17566	1.11767	1.41409	0.978049	1.01313	0.794038	0.984493	0.654419	0.723155	1.00454
hsa-mir-484	0.71288	0.404916	0.891813	0.424877	0.596681	0.470501	0.365708	0.0898229	0.643731	1.9205	0.809832	0.962388	1.96755	1.62323	1.08429	1.12706	0.685078	1.00017	0.96524	2.0089	0.721435	0.3985	0.667256	0.516838	0.250221	0.956685	0.934586
hsa-mir-125a-precNo1	0.712045	0.140985	0.096126	0.0452148	0.0240671	0.037952	0.00712045	0.00712045	0.00712045	1.07163	0.411562	0.326829	0.450724	0.69994	0.614495	0.324692	0.0666474	0.273425	0.544002	1.09584	0.122472	0.0318996	0.147393	0.160922	0.222158	0.979061	1.48034
hsa-mir-29b-1No1	0.706803	0.514553	0.954184	0.431857	0.646018	0.530102	0.482746	1.1528	0.72518	0.955598	0.392276	0.409239	0.759106	0.851697	0.96832	2.06174	0.807876	0.815651	0.958425	1.53376	0.610678	1.12028	0.661568	0.887744	0.488401	1.03193	1.29416
hsa-mir-30eNo1	0.696319	0.451911	0.463749	0.275742	0.100966	0.382279	0.0745062	0.128123	0.135086	2.09174	0.972758	1.4184	1.69972	2.55062	0.471408	0.316129	0.362782	0.449126	0.347463	0.378798	0.429629	0.387154	0.135086	0.331448	0.193577	1.57716	1.38985
hsa-mir-015a-2-precNo1	0.692217	0.59323	0.753132	0.377258	0.15921	0.708138	0.425714	0.597383	0.943492	2.56328	1.21138	1.68001	0.745518	2.65119	0.811278	0.273426	0.326726	0.592538	0.607767	1.32075	0.353723	0.2935	0.34334	0.136367	0.133598	1.44604	1.43289
hsa-mir-148bNo2	0.684165	0.935253	0.877783	0.833312	0.560331	1.04198	0.868205	1.53663	1.16308	0.725899	0.408446	0.445391	0.582224	0.761475	0.609591	1.45111	1.11656	0.729319	1.29239	1.20413	1.4648	1.16582	0.859995	0.9332	0.390658	0.25793	0.803209
hsa-mir-009-3No1	0.661526	0.79317	1.69152	0.843446	0.715771	1.13055	0.898353	1.54929	1.54003	1.41236	0.828892	0.843446	1.3978	2.16121	0.713787	1.56252	1.23044	1.13915	1.18545	1.33761	1.09284	0.981043	0.967813	1.48579	0.544436	0.772001	1.4838
hsa-let-7d-v1-prec	0.653246	0.365818	0.508225	0.335115	0.0888414	0.335115	0.306372	0.234515	0.478176	1.63507	0.704199	0.894293	0.691787	1.87482	0.373657	1.03278	0.361898	0.478176	0.482095	0.691787	0.337728	0.163965	0.406319	0.308332	0.261298	0.982482	1.57367
hsa-mir-136-precNo2	0.638584	0.805893	0.948297	0.757999	0.597076	0.678176	0.851871	1.75036	0.832713	1.17372	0.67626	0.691586	1.82188	2.54859	0.727347	0.537688	0.720961	0.881246	0.793121	0.913814	0.73501	1.07665	0.574726	0.639861	0.346113	0.635391	1.00322
hsa-mir-377No1	0.603107	0.472836	0.911898	0.468614	0.49696	0.439062	0.643515	1.33166	0.765946	0.617582	0.285873	0.500579	1.01141	0.971606	0.580792	0.98608	0.805148	0.7376	0.714079	0.771374	0.566318	0.601298	0.490326	0.645325	0.372117	0.274414	0.410113
hsa-mir-007-3-precNo1	0.589357	0.373063	0.713122	0.449679	0.112567	0.426105	0.370116	1.73742	0.747894	0.698977	0.92529	0.896412	0.359508	0.868123	0.785613	0.772647	0.538083	0.796221	0.810366	0.5039	0.261085	0.241047	0.381314	0.566372	0.361865	0.596429	0.837476
hsa-mir-018-prec	0.572416	0.453926	0.317119	0.124787	0.192332	0.126504	0.124787	0.0938762	0.224387	2.04982	0.8031	0.991425	1.02577	1.3137	0.208359	0.482547	0.133945	0.00572416	0.035547	0.190615	0.405843	0.692051	0.212366	0.0858624	0.035776	0.562113	0.243849
hsa-mir-224-prec	0.571125	0.275282	0.458042	0.0885243	0.0908088	0.0959489	0.0771018	0.0512299	0.101089	1.74821	0.992615	1.49006	6.25382	6.27095	3.14861	1.01146	0.880674	1.91784	1.86244	3.87337	0.301554	0.239301	0.209603	0.45176	0.242157	1.78534	1.04916
hsa-mir-196a-2No1	0.565275	0.295074	0.584495	0.669851	0.117577	0.50366	0.398519	1.5025	0.823041	0.456177	0.372516	0.32899	0.298465	0.323337	0.650632	0.635935	0.395693	0.576581	0.465221	0.233459	0.409825	0.382691	0.109098	0.255504	0.193324	0.242503	0.223849
hsa-mir-021-prec-17No1	0.560565	0.814501	0.457982	0.3369	0.220302	0.346429	0.192834	0.187789	0.473117	3.73112	1.65535	2.44743	4.07923	6.59785	1.53034	1.35769	0.470875	0.767974	1.069	2.03205	0.78367	0.887935	1.1116	1.61835	1.29995	15.836	17.7587
hsa-let-7f-2-prec2	0.548258	0.248909	0.206693	0.109652	0.0559224	0.276871	0.140902	0.247813	0.468213	1.67493	0.67052	0.826774	0.73357	2.1245	0.266454	0.776882	0.143644	0.303187	0.307573	0.427093	0.556482	0.223141	0.452313	0.19189	0.221496	0.914495	1.35639
hsa-let-7f-1-precNo2	0.548182	0.35303	0.612868	0.598067	0.227496	0.373312	0.335488	1.1013	0.484593	1.35456	0.532285	0.753751	0.863936	1.18736	0.485141	1.20819	0.41607	0.430323	0.572303	0.85955	0.371668	0.20502	0.405107	0.259838	0.26532	0.724149	1.16818
hsa-mir-009-1No1	0.544384	0.33153	0.873736	0.756694	0.170937	0.452928	0.501378	1.58797	0.72512	0.292879	0.524786	0.541662	0.219387	0.436596	0.624953	1.24664	0.613521	0.483413	0.719676	0.716954	0.424075	0.209588	0.119765	0.0484502	0.298867	0.470892	0.462182
hsa-mir-425No2	0.544232	0.337424	0.261231	0.140956	0.176875	0.184495	0.0990503	0.10667	0.426134	1.13255	0.825056	1.27405	1.90753	1.94835	0.543144	0.691719	0.377697	0.537157	0.220958	0.720019	0.259055	0.186672	0.335791	0.137691	0.13116	0.796756	0.515388
hsa-mir-027a-prec	0.517947	0.28021	0.112395	0.0611178	0.106179	0.0807998	0.0963382	0.209251	0.0766562	0.557311	0.263635	0.364117	0.702855	1.38396	0.315948	0.315948	0.105143	0.352204	0.269333	0.464081	0.108251	0.0958203	0.250169	0.0374476	0.0921946	0.991869	0.954059
hsa-mir-130bNo2	0.513313	0.491241	0.749437	0.338787	0.265383	0.452742	0.391145	0.866473	0.468142	0.879306	0.531793	0.533333	1.02817	1.13956	0.41681	0.742764	0.543086	0.433236	0.561051	0.611869	0.542572	0.68322	0.508694	0.706319	0.322361	0.397818	0.518446
hsa-mir-135a-1No1	0.502754	0.496218	1.12315	0.76318	0.754131	0.909482	0.999475	1.62641	1.19706	0.829041	0.42181	0.527389	0.946183	0.942663	0.644028	1.40469	1.01506	1.10907	0.962271	1.07891	1.01858	1.08142	0.657099	0.769213	0.462031	0.511803	0.740054
hsa-mir-216-precNo1	0.484142	0.209633	0.574676	0.138465	0.108932	0.164608	0.0199951	0.0813358	0.0827882	1.43645	0.834176	1.14209	2.80221	3.28393	1.81844	0.666179	0.461387	1.01379	1.23553	2.11715	0.548533	0.323407	0.360201	0.339383	0.142822	1.06511	0.689418
hsa-mir-140No2	0.476317	0.392962	0.158614	0.162424	0.435354	0.100027	0.120032	0.0766871	0.172427	0.825934	0.502038	0.613496	1.2308	1.10363	0.91691	0.443928	0.207674	0.402964	0.718762	1.17555	0.221011	0.125271	0.252924	0.416301	0.229585	1.66568	0.932629
hsa-mir-152-precNo1	0.451856	0.301839	0.552619	0.285121	0.490715	0.354255	0.304551	0.648865	0.217794	0.624464	0.32624	0.45547	0.763636	0.78894	0.473093	1.31897	0.499752	0.499752	0.481678	0.563464	0.311328	0.612264	0.492974	0.559849	0.327143	0.417966	0.589671
hsa-mir-340No2	0.443271	0.649836	0.526163	0.305414	0.281034	0.198585	0.257984	0.614817	0.352844	2.65431	1.22431	2.91672	4.30638	4.20177	0.619693	1.02883	0.459229	0.586004	0.588221	0.961898	0.341319	0.507545	0.49735	0.431746	0.286353	3.07187	2.01201
hsa-mir-328No1	0.433623	0.27882	0.476118	0.29443	0.175617	0.402402	0.378987	0.388526	0.307439	0.646966	0.82692	0.607506	0.723284	1.25187	0.274917	0.990396	0.415845	0.590161	0.494331	0.287492	0.39373	0.505605	0.413677	0.666479	0.306138	0.656506	0.635258
hsa-mir-100No1	0.425951	0.110321	0.182733	0.0230865	0.0278146	0.0745413	0.0711337	0.106914	0.0162713	0.775656	0.253441	0.230865	0.315203	0.559699	0.13673	0.277294	0.110747	0.144823	0.255144	0.207864	0.120544	0.077523	0.147805	0.0583552	0.234699	0.562681	0.678965
hsa-mir-124a-3-prec	0.425799	0.204809	0.168616	0.0979337	0.227802	0.103895	0.121353	0.00425799	0.166061	0.316794	0.132849	0.260589	0.292949	0.241854	0.0817533	0.42665	0.0864371	0.0355116	0.0361929	0.00425799	0.0902693	0.0434315	0.0424521	0.0770695	0.0187351	0.124333	0.0979337
hsa-mir-196-2-precNo2	0.422836	0.166174	0.383512	0.277803	0.0697679	0.159409	0.371673	1.21227	0.322201	0.251165	0.216915	0.186048	0.135307	0.162792	0.304019	0.281609	0.326429	0.317127	0.276112	0.210572	0.261313	0.145878	0.0866814	0.321778	0.0980979	0.168712	0.121777
hsa-mir-134-precNo2	0.418506	0.189583	0.200883	0.070309	0.0556613	0.0757495	0.0211764	0.0853752	0.128481	0.702253	0.258637	0.568331	0.871329	1.17893	0.0324342	0.192094	0.0803531	0.071146	0.116345	0.0996044	0.0845382	0.075331	0.0573353	0.0803531	0.0286258	0.0916528	0.102952
hsa-mir-196a-2No2	0.400805	0.306616	0.630867	0.254912	0.569143	0.428862	0.367138	1.35713	0.450505	0.610827	0.281766	0.288981	0.602009	0.499804	0.757923	1.86094	0.682972	0.607621	0.648102	0.97035	0.492189	0.77155	0.605216	0.676158	0.371146	0.234471	0.351907
hsa-mir-196bNo2	0.395639	0.419773	0.887815	0.418191	0.248066	0.570512	0.51987	0.968921	0.557852	0.638958	0.45182	0.447073	0.259935	0.519475	0.570116	1.20789	0.595437	0.64331	0.624319	1.09276	0.783366	0.254792	0.400387	0.440742	0.326798	0.737868	0.556665
hsa-mir-102-prec-1	0.393816	0.336713	0.178793	0.197696	0.348921	0.0645859	0.100423	0.0937283	0.113813	0.572215	0.330412	0.328443	0.411538	0.726985	0.613172	0.700205	0.339076	0.289455	0.547798	0.842373	0.249286	0.131928	0.361917	0.490301	0.324505	1.74303	1.78044
hsa-mir-192No1	0.385992	0.212681	0.421889	0.118113	0.368236	0.18103	0.0335427	0.26479	0.416485	0.599445	0.273668	0.316127	0.63843	0.398343	0.225419	0.187978	0.134325	0.131237	0.0660046	0.0883921	0.0521089	0.211909	0.133939	0.103446	0.0629166	0.18103	0.145519
hsa-mir-181a-precNo2	0.384624	0.415394	1.05695	0.398855	0.122695	0.552705	0.647707	1.40465	0.463472	0.425394	0.320007	0.29116	0.0965407	0.353085	0.181158	1.38311	0.491934	0.579244	0.621553	1.58542	0.908098	0.546551	0.466164	0.321546	0.331546	0.708093	0.574244
hsa-mir-192-2/3No1	0.369507	0.339207	0.685065	0.354357	0.567932	0.500681	0.425302	1.09707	0.587146	0.959978	0.578647	0.817718	1.48061	1.5959	0.564976	2.13427	0.448951	0.678784	0.627422	0.87647	0.457819	0.446364	0.278608	0.425302	0.165169	0.622619	0.736427
hsa-mir-029a-2No1	0.369127	0.252114	0.172751	0.104463	0.0871139	0.199698	0.0937582	0.204865	0.0893287	0.638589	0.303053	0.34255	0.315972	0.721643	0.416744	0.879629	0.162047	0.286811	0.426711	0.71426	0.313389	0.168322	0.314865	0.468422	0.264295	2.00325	2.20885
hsa-mir-346No1	0.362366	0.293516	0.443898	0.347871	0.169587	0.0380484	0.325404	0.503688	0.207998	0.39824	0.429041	0.387006	0.455856	0.576161	0.37215	0.503688	0.349683	0.267788	0.297502	0.130814	0.218869	0.332289	0.276123	0.337	0.321056	0.388094	0.371425
hsa-mir-497No1	0.359859	0.801045	1.08893	0.512439	0.122712	0.778015	0.883093	2.21133	2.17607	1.74675	1.51213	1.36135	1.35379	6.75815	0.618237	1.58374	0.81436	1.0274	1.53336	0.7629	1.15731	0.771897	0.99393	0.936352	0.414197	0.697406	0.959023
hsa-mir-105-2No2	0.356136	0.391038	0.749311	0.299867	0.40742	0.251788	0.330138	0.367177	0.440897	0.709423	0.341179	0.37145	0.845824	0.826948	0.295237	1.08871	0.513549	0.591542	0.642826	0.657428	0.566613	0.580502	0.508563	0.580502	0.297018	0.390325	0.426295
hsa-mir-019b-1-prec	0.354845	0.253004	0.0281037	0.0479041	0.0695496	0.0542913	0.133067	0.187713	0.0876467	1.03757	0.584429	0.561365	1.09079	1.04786	0.0940339	0.435395	0.102195	0.0901306	0.0162164	0.10255	0.144777	0.0979372	0.105034	0.0450653	0.0330361	0.300908	0.201197
hsa-mir-320No2	0.351274	0.228328	0.602787	0.336872	0.194957	0.351626	0.260646	1.75883	0.481246	0.937551	0.645994	0.702197	0.808282	1.33625	0.146833	0.644588	0.256782	0.387807	0.42715	0.583467	0.160884	0.323172	0.407127	0.413099	0.30034	0.350221	0.608758
hsa-mir-196a-1No2	0.349451	0.422137	0.982307	0.476302	0.52872	0.634953	0.664656	1.36181	0.287948	0.386493	0.21631	0.249858	0.0639496	0.141178	0.544794	1.25907	0.64334	0.561568	0.442056	0.933384	0.89774	0.416546	0.576944	0.169484	0.370069	0.636351	0.384396
hsa-mir-212-precNo1	0.345653	0.575166	0.867934	0.358096	0.686812	0.776682	0.437251	0.717229	0.765966	1.36809	1.03661	0.968865	1.0373	2.17865	0.455916	1.11438	0.557192	0.47147	0.708934	0.75698	0.791545	0.65121	0.672986	0.951928	0.404414	0.991678	1.09987
hsa-mir-361No2	0.344513	0.280089	0.803405	0.358983	0.404803	0.388266	0.493687	0.640106	0.796859	0.237025	0.211531	0.229446	0.228412	0.187071	0.587395	0.768265	0.491965	0.270443	0.316263	0.338657	0.239092	0.323153	0.373797	0.497822	0.247705	0.29008	0.231168
hsa-mir-345No2	0.34307	0.310478	0.530386	0.304646	0.113899	0.292296	0.273084	0.734169	0.435699	0.383552	0.204813	0.264164	0.402764	0.519408	0.307391	0.563321	0.275828	0.323858	0.42918	0.199324	0.0943442	0.0034307	0.258332	0.259018	0.0720447	0.190061	0.287836
hsa-mir-516-45p	0.336841	0.266104	0.389724	0.33583	0.100042	0.13642	0.246904	0.388377	0.456756	0.241851	0.143157	0.145178	0.399493	0.286651	0.194694	0.247578	0.42644	0.345598	0.423745	0.429472	0.604629	0.268462	0.262062	0.170778	0.145515	0.14282	0.274862
hsa-mir-193bNo1	0.3278	0.110141	0.0521203	0.0609709	0.0734273	0.0681825	0.0113747	0.003278	0.102602	0.158328	0.104241	0.0885061	0.178651	0.0422862	0.0238966	0.003278	0.003278	0.0383526	0.0560539	0.0711327	0.100307	0.003278	0.136693	0.0924397	0.111124	0.254373	0.258962
hsa-mir-205-prec	0.321571	0.369485	0.64475	0.351799	0.106118	0.47689	0.412897	0.495219	0.388779	0.43605	0.292951	0.271728	0.14117	0.410646	0.324465	0.764053	0.564357	0.379775	0.508082	0.745723	0.931913	0.250504	0.451164	0.510976	0.268833	0.390066	0.483643
hsa-mir-212-precNo2	0.311012	0.256273	0.232948	0.153329	0.174477	0.167013	0.177588	0.183497	0.361084	0.697288	0.469005	0.475226	1.81569	2.13012	0.266537	0.315988	0.126582	0.263738	0.306346	0.247565	0.455943	0.234503	0.333093	0.394363	0.250053	0.718748	1.10409
hsa-mir-429No1	0.309416	0.343761	0.496304	0.316533	0.21752	0.401003	0.185031	0.354282	0.359232	0.939388	0.59903	0.56685	0.63585	1.39732	0.25434	0.196479	0.118506	0.252793	0.119744	0.2333	0.138618	0.220923	0.473407	0.277546	0.240726	0.467218	0.650702
hsa-mir-345No1	0.308884	0.298073	0.032124	0.0441705	0.0846343	0.0580703	0.0259154	0.0469504	0.00308884	0.387959	0.269965	0.282011	0.42904	0.320931	0.208188	0.341626	0.145793	0.135291	0.0250505	0.31012	0.202937	0.291278	0.30734	0.0605413	0.090812	0.29622	0.230737
hsa-miR-324-5pNo1	0.301895	0.277744	0.741153	0.2548	0.166948	0.313669	0.368614	0.657226	0.417823	0.867647	0.525902	0.538581	0.746889	1.21936	0.430201	1.23777	0.611338	0.448013	0.420842	0.603187	0.473976	0.359557	0.437446	0.398804	0.233063	0.29465	0.677755
hsa-mir-096-prec-7No1	0.293843	0.0931482	0.22097	0.0866836	0.0758114	0.0734607	0.0614131	0.136637	0.0260051	0.16132	0.0476025	0.0517163	0.152504	0.122239	0.0323227	0.111073	0.0343796	0.0329104	0.00293843	0.0484841	0.114599	0.1002	0.0887405	0.0484841	0.0291786	0.0293255	0.0203045
hsa-mir-339No2	0.293691	0.228198	0.311312	0.245526	0.226436	0.212339	0.233484	0.431138	0.387085	0.72248	0.593843	0.726298	1.16419	1.76391	0.0972117	0.192074	0.220562	0.292222	0.195892	0.167991	0.0842893	0.200297	0.339507	0.600304	0.234072	0.405587	0.789441
hsa-mir-184-precNo2	0.289817	0.36256	0.448056	0.346041	0.175919	0.295903	0.265182	0.290396	0.271558	0.527176	0.417336	0.532683	0.532973	0.882491	0.570359	0.546304	0.530944	0.25272	0.463127	0.227796	0.590646	0.200263	0.397918	0.483704	0.249532	0.643972	0.634119
hsa-mir-194-2No1	0.285031	0.736804	0.614811	0.284461	0.198666	0.718562	0.295292	0.294722	1.0606	2.42732	1.06487	1.3234	1.82391	3.52298	0.944306	1.6566	0.835995	1.2624	1.34135	1.1273	2.5476	1.15665	1.12986	0.692054	0.426976	0.549824	0.918083
hsa-mir-133bNo2	0.281004	0.202604	0.269202	0.179	0.279599	0.242788	0.174785	0.234639	0.222836	0.281847	0.15961	0.219464	0.25459	0.30208	0.175909	0.255995	0.351817	0.316973	0.239697	0.113807	0.369521	0.236887	0.308262	0.205976	0.145279	0.197546	0.252342
hsa-mir-185-precNo2	0.27789	0.131998	0.188965	0.13561	0.0605799	0.0911478	0.136166	0.162288	0.481305	0.19091	0.174793	0.154507	0.120048	0.253435	0.0027789	0.17507	0.0936488	0.162565	0.11588	0.207861	0.0641925	0.122827	0.254825	0.145336	0.0942046	0.205916	0.166734
hsa-mir-21No1	0.276674	0.447105	0.206952	0.167941	0.157981	0.139167	0.146361	0.0810655	0.0943459	2.41592	0.99824	1.67941	2.96595	4.38252	1.24144	0.734293	0.274461	0.624177	0.981086	1.7472	0.654888	0.801248	0.872077	1.44535	1.03614	13.9859	15.6155
hsa-mir-001b-2-prec	0.276066	0.185517	0.317476	0.121745	0.117604	0.255637	0.171713	0.251773	0.24073	0.257294	0.189934	0.139137	0.404161	0.203185	0.233828	0.840898	0.320513	0.10104	0.211191	0.327415	0.204841	0.448608	0.293459	0.302845	0.216436	0.117052	0.141346
hsa_mir_320_Hcd306 left	0.264747	0.249921	0.287251	0.249127	0.139257	0.184794	0.231124	0.503814	0.270042	0.683842	0.538761	0.433921	0.617391	0.973476	0.100869	0.452453	0.171027	0.236419	0.188235	0.199355	0.289369	0.441598	0.409034	0.530024	0.22477	0.287251	0.6804
hsa-mir-033b-prec	0.262468	0.304201	0.349608	0.158793	0.0708664	0.351707	0.197901	0.153806	0.582154	0.302626	0.300001	0.216274	0.405251	1.39554	0.0939636	0.384253	0.122048	0.191339	0.273229	0.16798	0.110499	0.29134	0.280578	0.570606	0.236221	0.16378	0.550133
hsa-mir-220-prec	0.262392	0.10863	0.108368	0.0314871	0.0304375	0.00262392	0.0114141	0.0383093	0.0390964	0.65152	0.242188	0.42114	0.898693	0.625543	0.10417	0.15796	0.0779305	0.109155	0.111254	0.196269	0.23694	0.141167	0.11073	0.24245	0.0540528	0.395687	0.274987
hsa-mir-374No1	0.260873	0.250699	0.542616	0.105132	0.0733053	0.086088	0.103567	0.0897403	0.169046	1.01219	0.558007	0.623225	0.773227	1.58219	0.158872	0.183654	0.0806097	0.078001	0.172437	0.0769575	0.417918	0.0910446	0.214177	0.196176	0.100697	1.21384	0.927403
hsa-mir-196-1-precNo1	0.256923	0.139766	0.158778	0.380245	0.0670568	0.125121	0.164687	0.349929	0.255381	0.301113	0.199886	0.18113	0.226606	0.249729	0.194747	0.303169	0.244076	0.0490722	0.22121	0.150814	0.104567	0.204767	0.214016	0.0914644	0.0891521	0.154667	0.143877
hsa-mir-198-prec	0.254036	0.278677	0.287314	0.331263	0.209834	0.185954	0.263943	0.571835	0.308908	0.431607	0.274867	0.28325	0.476063	0.476317	0.411538	1.16958	0.487241	0.439736	0.399344	0.421191	0.357428	0.396042	0.241842	0.365557	0.337105	0.319831	0.32796
hsa-mir-412No1	0.253884	0.278764	0.560576	0.221641	0.144206	0.40723	0.262262	0.166548	0.203361	0.307453	0.272925	0.269371	0.141667	0.277749	0.303899	0.307453	0.428302	0.493296	0.269625	0.520716	0.415862	0.396059	0.319386	0.185081	0.199299	0.318878	0.330049
hsa-mir-101-1/2-precNo2	0.253884	0.0543311	0.0703258	0.0294505	0.128973	0.0291966	0.0528078	0.00253884	0.011374	0.158931	0.0863205	0.0972375	0.252107	0.160962	0.0462069	0.333096	0.0616938	0.0232304	0.0266578	0.0454452	0.0964759	0.00253884	0.047984	0.0375748	0.0302122	0.13075	0.0299583
hsa-mir-214-prec	0.252213	0.344018	0.411863	0.298115	0.174531	0.395974	0.157128	1.53724	0.234305	0.333929	0.415646	0.694089	0.309717	0.513253	0.141743	0.593456	0.400766	0.177558	0.26331	0.153597	0.349567	0.314257	0.372014	0.49358	0.26785	0.499885	0.435823
hsa-mir-525*	0.250389	0.079123	0.465975	0.0110672	0.285694	0.111173	0.155742	0.110922	0.0585911	0.283942	0.112926	0.154991	0.224599	0.145476	0.00250389	0.785221	0.166509	0.386601	0.344536	0.179279	0.0523314	0.191297	0.301719	0.0573392	0.151986	0.055336	0.192049
hsa_mir_147 left	0.245831	0.249273	0.677019	0.332364	0.130291	0.273119	0.275085	0.520916	0.130045	0.149957	0.185111	0.186094	0.0971034	0.0943992	0.293768	0.49535	0.35498	0.415209	0.322531	0.458229	0.54255	0.254927	0.208711	0.181669	0.121686	0.308027	0.201582
hsa-mir-009-3No2	0.243932	0.220515	0.681058	0.34614	0.0670813	0.492011	0.462251	0.832296	0.357848	0.747652	0.32443	0.382973	0.281498	0.361263	0.242468	1.07989	0.315648	0.469813	0.308574	0.572021	0.739114	0.179778	0.566654	0.246859	0.283693	0.682522	0.603244
hsa-mir-383No1	0.242337	0.0884529	0.235067	0.428209	0.110021	0.222707	0.191204	0.486612	0.370775	0.147098	0.213983	0.191688	0.0554951	0.0261724	0.22707	0.0981464	0.238944	0.169393	0.124076	0.190719	0.0782748	0.0637346	0.117291	0.106871	0.112444	0.118018	0.10372
hsa-mir-185-precNo1	0.241425	0.336788	0.443981	0.399559	0.815776	0.270638	0.389177	0.358516	0.774009	0.549001	0.245047	0.417183	0.679129	0.600183	0.280053	0.414044	0.330511	0.382417	0.284157	0.523651	0.198934	0.236838	0.281502	0.334857	0.258808	0.53524	0.83002
hsa-mir-375	0.240741	0.317538	0.293223	0.147575	0.164426	0.272038	0.253982	0.367131	0.572483	0.296353	0.150223	0.182241	0.356057	0.512298	0.163945	0.392649	0.395297	0.423464	0.268427	0.201982	0.198852	0.161538	0.116278	0.418649	0.296353	0.197889	0.219556
hsa-mir-145-prec	0.239678	0.249025	0.441966	0.256455	0.0973092	0.232727	0.218826	0.170651	0.443883	0.87027	0.679247	1.14302	0.410329	1.06489	0.609501	0.251901	0.38708	0.48343	0.629154	0.751151	0.562524	0.243513	0.622923	0.600393	0.348731	0.395708	0.779433
hsa-mir-196bNo1	0.232841	0.159962	0.00232841	0.0949991	0.00232841	0.00232841	0.0381859	0.111065	0.224459	0.177425	0.0812614	0.0884795	0.0479652	0.0619357	0.0887123	0.149484	0.141567	0.151579	0.134582	0.0882467	0.132486	0.0956976	0.312007	0.00232841	0.0274752	0.0523892	0.0619357
hsa-mir-193-precNo2	0.232765	0.453891	0.379639	0.171548	0.0302594	0.389416	0.406407	0.785349	0.816306	0.557705	0.364975	0.354268	0.656862	2.41843	0.256041	0.80234	0.569343	0.494393	0.559799	0.293051	0.441788	0.600999	0.36451	0.71389	0.293051	0.348914	0.687122
hsa-mir-030b-precNo2	0.230866	0.197159	0.198775	0.384853	0.0759548	0.323674	0.394088	0.358534	0.491051	0.112432	0.268266	0.263879	0.25349	0.511367	0.491744	0.418329	0.0607177	0.472582	0.274038	0.281656	0.200853	0.764858	0.156065	0.218168	0.125591	0.246795	0.292507
hsa-mir-326No2	0.223041	0.163043	0.20096	0.361772	0.0860938	0.209882	0.278578	0.247575	0.204975	0.277686	0.352851	0.327424	0.271218	0.830382	0.211666	0.268987	0.187354	0.264973	0.344821	0.247575	0.0521916	0.191146	0.195607	0.326086	0.18334	0.319172	0.38943
hsa-mir-181dNo2	0.220762	0.136652	0.283238	0.168	0.265577	0.161819	0.103317	0.204867	0.221203	0.126055	0.127159	0.0748383	0.20862	0.161819	0.31591	0.409734	0.218334	0.0410617	0.0949276	0.193387	0.0883048	0.537335	0.186323	0.223632	0.229151	0.0490092	0.111706
hsa-mir-342No2	0.214761	0.24676	0.198868	0.266733	0.0809647	0.27833	0.144534	0.554941	0.112105	0.294007	0.227646	0.274893	0.184479	0.295725	0.30045	0.290356	0.144319	0.169446	0.177607	0.233445	0.154628	0.168372	0.101582	0.091488	0.182761	0.216479	0.275108
hsa-mir-499No1	0.213241	0.256103	0.337561	0.105128	0.11515	0.26314	0.143298	0.332869	0.247147	0.521161	0.345237	0.334575	0.527345	1.24384	0.175924	0.461027	0.0469131	0.352488	0.345451	0.227742	0.614774	0.323274	0.390445	0.415394	0.256742	0.21708	0.433733
hsa-mir-138-2-prec	0.213089	0.254642	0.0421917	0.0756467	0.130198	0.297259	0.101857	0.333058	0.396772	0.251871	0.289375	0.324535	0.680607	1.18478	0.0922676	0.0298325	0.0626482	0.191354	0.117412	0.207762	0.0824655	0.0592388	0.121887	0.206057	0.0694671	0.220121	0.40146
hsa-mir-032-precNo1	0.208911	0.201808	0.25905	0.0904585	0.106336	0.0923387	0.0762525	0.0555703	0.14958	1.01531	0.459395	0.656607	1.18265	1.09448	0.116155	0.315873	0.121586	0.368728	0.256543	0.278896	0.110514	0.147909	0.237114	0.0451248	0.136628	0.859669	0.724086
hsa-mir-16-2No2	0.201086	0.265434	0.341646	0.184597	0.137945	0.432738	0.250554	0.170722	0.505933	0.864269	0.338227	0.43495	0.312287	0.710237	0.157048	0.332999	0.0175749	0.0914943	0.125679	0.352907	0.044239	0.11844	0.0959182	0.0319727	0.0573096	0.24613	0.216972
hsa-mir-101-prec-9	0.200099	0.0620306	0.0160679	0.0240119	0.493444	0.0252124	0.0464229	0.0512253	0.0374185	0.203701	0.0844417	0.119059	0.194696	0.104251	0.00200099	0.183691	0.0422208	0.0286141	0.0480237	0.0740365	0.0342169	0.00200099	0.0674333	0.0440217	0.0424209	0.0946467	0.0328162
hsa-mir-129-precNo1	0.199719	0.133412	0.2129	0.231674	0.10625	0.169362	0.179148	0.473733	0.146394	0.185739	0.225283	0.231075	0.228478	0.418611	0.189533	0.230476	0.424003	0.304571	0.0798876	0.139404	0.337325	0.150189	0.0812856	0.219092	0.176152	0.192928	0.239463
hsa-mir-486	0.199415	3.08495	17.1537	7.03337	23.6706	14.671	15.0778	24.2888	22.3345	2.06395	1.55245	1.40069	2.53257	2.75193	0.0939245	2.80776	1.38494	0.340003	0.292941	0.529248	0.0723877	0.0319064	0.0285164	0.0396836	0.0126629	0.0315076	0.00199415
hsa-mir-034precNo1	0.194933	0.0729049	0.433921	0.175245	0.0910337	0.0631583	0.0150098	0.418326	0.15926	0.128656	0.104484	0.0432751	0.193373	0.158091	0.228851	1.03275	0.098831	0.121638	0.220664	0.139377	0.0923982	0.10234	0.0904489	0.130995	0.0672519	0.814235	1.04737
hsa-mir-34aNo1	0.192958	0.107863	0.247179	0.241004	0.0696578	0.113845	0.16112	0.92639	0.348096	0.209938	0.147034	0.200097	0.0766042	0.344237	0.256055	0.405597	0.250266	0.244478	0.302365	0.398458	0.269176	0.113845	0.154173	0.232514	0.214762	0.958035	1.10989
hsa-mir-410No2	0.19197	0.114798	0.233052	0.203104	0.0405057	0.234012	0.158951	0.247642	0.185443	0.15204	0.100784	0.090226	0.119981	0.0952172	0.116142	0.239003	0.184099	0.16663	0.21827	0.32155	0.329421	0.239003	0.142058	0.343627	0.104624	0.0756363	0.0963691
hsa-mir-423No1	0.190907	0.07369	0.0301633	0.0351268	0.0391359	0.0442903	0.0570811	0.00190907	0.07159	0.402049	0.16208	0.199307	0.628847	0.505139	0.102517	0.0255815	0.0313087	0.0860989	0.0351268	0.162271	0.0461994	0.10939	0.0757899	0.0937352	0.0473449	0.234624	0.206752
hsa-mir-363No2	0.190907	0.186134	0.365395	0.173534	0.0202361	0.255433	0.251615	0.273187	0.274715	0.301633	0.222597	0.340959	0.100799	0.705209	0.283306	0.128098	0.278151	0.00190907	0.252188	0.0540266	0.248942	0.293614	0.248179	0.359095	0.15578	0.171434	0.312323
hsa-mir-098-prec-X	0.185057	0.0853114	0.186908	0.223364	0.0329402	0.0834608	0.1127	0.00427482	0.112145	0.137497	0.116216	0.137127	0.125099	0.167107	0.0921585	0.303124	0.0155263	0.174879	0.204858	0.119547	0.0662505	0.0569976	0.058108	0.0705068	0.0760585	0.0568125	0.100116
hsa-mir-1-2No2	0.184753	0.084617	0.0903444	0.0572735	0.106233	0.0378744	0.0642941	0.132283	0.118612	0.071869	0.0766726	0.0587515	0.0312233	0.0467426	0.054687	0.102353	0.0511767	0.147433	0.0104386	0.0227247	0.0722385	0.14577	0.0840627	0.0947784	0.0639246	0.0415695	0.0535785
hsa-mir-369No1	0.183842	0.138984	0.176856	0.0996422	0.169502	0.0733528	0.219691	0.26896	0.487916	0.750442	0.405739	0.726358	1.76378	2.82197	0.0887955	0.431109	0.0887955	0.196711	0.220242	0.187886	0.110489	0.774157	0.0922885	0.202777	0.106812	0.112879	0.35077
hsa-mir-196-1-precNo2	0.181942	0.147555	0.52636	0.247442	0.0796908	0.167023	0.397544	0.375711	0.159382	0.302388	0.190494	0.176848	0.161565	0.192313	0.245986	0.520901	0.399	0.314215	0.261087	0.637526	0.628975	0.207232	0.319491	0.0682284	0.157562	0.334228	0.274187
hsa-mir-026a-precNo2	0.179284	0.156694	0.202949	0.14773	0.214961	0.166913	0.14755	0.247591	0.15777	0.326655	0.197212	0.201336	0.318587	0.334364	0.208328	0.345838	0.0381874	0.161176	0.085339	0.0796019	0.0340639	0.170678	0.163327	0.167451	0.0804983	0.0267133	0.226615
hsa-mir-453No1	0.176093	0.122561	0.241071	0.27224	0.0758961	0.165703	0.0866377	0.140874	0.234204	0.272592	0.228393	0.250052	0.191413	0.385468	0.0716698	0.110939	0.184369	0.092801	0.0956185	0.0285271	0.0602238	0.147918	0.131894	0.0913923	0.103543	0.117982	0.224342
hsa-mir-135-1-prec	0.175789	0.227471	0.184754	0.160671	0.0859609	0.142917	0.179305	0.166472	0.0796325	0.246632	0.201806	0.176492	0.196005	0.334351	0.102485	0.392713	0.235206	0.297787	0.208837	0.324331	0.180711	0.220791	0.109868	0.330484	0.205497	0.177371	0.165593
hsa-mir-324No2	0.174574	0.198665	0.498233	0.250164	0.120107	0.30114	0.266923	0.328722	0.200061	0.814211	0.455113	0.450225	0.360145	1.07328	0.00174574	0.371493	0.227644	0.314233	0.263082	0.529482	0.361717	0.163925	0.491076	0.549732	0.162004	0.262035	0.567713
hsa-mir-329-1No2	0.172598	0.0823295	0.186752	0.206773	0.0821569	0.101143	0.1833	0.234734	0.221099	0.091132	0.148607	0.141013	0.0517795	0.113225	0.29359	0.221962	0.199524	0.172081	0.224033	0.01707	0.1707	0.195727	0.111671	0.0396976	0.125652	0.159999	0.168801
hsa-mir-152-precNo2	0.167964	0.139746	0.2632	0.13286	0.0999388	0.0974194	0.107497	0.0298977	0.183753	0.485753	0.305695	0.271095	0.305695	0.737028	0.146801	0.145121	0.0996029	0.0545884	0.142098	0.222049	0.112536	0.0705451	0.216842	0.0792792	0.0633226	0.189632	0.315605
hsa-mir-019a-prec	0.166749	0.147406	0.012056	0.0480237	0.0595294	0.0835412	0.033183	0.00166749	0.0488574	0.450055	0.205268	0.246955	0.550939	0.417873	0.0393528	0.187926	0.0318491	0.0341835	0.0155744	0.00166749	0.0261796	0.0273468	0.0535264	0.0715353	0.0231781	0.166249	0.104385
hsa-mir-183-precNo1	0.163923	0.066061	0.0603237	0.0536028	0.0557338	0.0442592	0.0672084	0.00163923	0.0309814	0.109337	0.0886823	0.0473737	0.248999	0.0952392	0.0513079	0.00163923	0.00821254	0.0791748	0.0204904	0.00163923	0.0260638	0.00455706	0.0165562	0.222607	0.0408168	0.0821254	0.101468
hsa-mir-001b-1-prec1	0.160064	0.0776309	0.204882	0.193837	0.0833932	0.240256	0.0240096	0.324449	0.191917	0.324289	0.137655	0.215766	0.336294	0.418727	0.0768306	0.273229	0.1002	0.316926	0.22601	0.210644	0.409763	0.072829	0.143897	0.035214	0.080352	0.142937	0.245058
hsa-mir-027b-prec	0.153903	0.0869551	0.122507	0.0738734	0.0657165	0.0530965	0.00875707	0.0512496	0.060176	0.422463	0.208231	0.193918	0.502954	1.14581	0.0307806	0.0895715	0.044324	0.0983439	0.00598682	0.0170832	0.00153903	0.00153903	0.142206	0.0176988	0.0544816	0.621306	0.785366
hsa-mir-487No1	0.152938	0.235983	0.14055	0.186431	0.056893	0.19102	0.268559	0.332946	0.177255	0.398098	0.304958	0.298535	0.129539	0.572447	0.256018	0.0512342	0.190408	0.245771	0.321323	0.153703	0.562353	0.236748	0.260301	0.171749	0.251124	0.211513	0.328511
hsa-mir-033-prec	0.151829	0.0970187	0.132547	0.0525328	0.0581505	0.0847205	0.0677157	0.119489	0.0942858	0.155928	0.032795	0.0787992	0.0535956	0.186901	0.0256591	0.00151829	0.0460042	0.0423603	0.010294	0.00151829	0.110531	0.0637681	0.131028	0.00771291	0.0440304	0.0441822	0.0438786
hsa-mir-34bNo2	0.151806	0.139662	0.445855	0.246381	0.192187	0.0303612	0.280234	0.350065	0.0877439	0.245167	0.107479	0.113855	0.0332455	0.0323347	0.0956379	0.486539	0.0365853	0.296477	0.260803	0.239095	0.592499	0.152565	0.272188	0.0616333	0.126151	0.387865	0.233478
hsa-mir-329-2No2	0.150256	0.114946	0.381651	0.243716	0.0733251	0.0555949	0.154163	0.520789	0.245519	0.187971	0.150707	0.15236	0.0791851	0.109687	0.22884	0.145148	0.302166	0.232296	0.251229	0.768411	0.337476	0.364372	0.110739	0.198338	0.131625	0.154013	0.122759
hsa-mir-516-35p	0.145964	0.142753	0.114436	0.0996936	0.0379507	0.126405	0.0713765	0.119545	0.056926	0.0707926	0.0887462	0.100277	0.0491899	0.0834915	0.00145964	0.0725442	0.0123048	0.0902059	0.0840754	0.224785	0.0683113	0.136623	0.077507	0.0594074	0.0710846	0.089768	0.104218
hsa-mir-128a-precNo1	0.145349	0.132704	0.0965117	0.144041	0.147965	0.146802	0.111919	0.0511628	0.128488	0.389535	0.30843	0.839535	0.554215	1.02645	0.0768896	0.170785	0.0986919	0.185756	0.0706396	0.176454	0.231105	0.264099	0.154215	0.151017	0.0941861	0.280378	0.401163
hsa-mir-204-precNo2	0.144802	0.193311	0.190849	0.0719666	0.120186	0.815959	0.55937	1.20823	1.57834	0.386042	0.279902	0.167681	1.01767	4.28469	0.379091	0.230525	0.17883	0.322474	0.348393	0.162178	0.106429	0.421229	0.385897	0.593833	0.256734	0.164495	0.353606
hsa-mir-010a-precNo2	0.144551	0.0612897	0.00144551	0.0387397	0.0721311	0.0139058	0.0060567	0.00144551	0.00144551	0.059266	0.012388	0.0297776	0.0478465	0.0368606	0.0119544	0.0939583	0.00497256	0.00819605	0.00144551	0.0142238	0.0100463	0.0546404	0.00144551	0.00144551	0.00144551	0.0174907	0.00922237
hsa-mir-017-precNo1	0.144536	0.128782	0.0823855	0.0406146	0.126469	0.0417709	0.0487086	0.00144536	0.043939	0.379263	0.241664	0.305549	0.838743	0.599391	0.0716899	0.029919	0.0474078	0.0450952	0.096261	0.182115	0.0602715	0.0319425	0.0277509	0.00550682	0.0346886	0.220128	0.201628
hsa-mir-124a-1-prec1	0.144369	0.131231	0.22305	0.0729063	0.127766	0.156929	0.097449	0.00144369	0.0747831	0.211934	0.144369	0.330172	0.443068	0.41073	0.00342154	0.166457	0.0443213	0.0655435	0.0487967	0.0113907	0.062223	0.0773817	0.0794029	0.0385465	0.02974	0.0628005	0.0858995
hsa-mir-373No1	0.142462	0.147448	0.168675	0.130068	0.556457	0.192181	0.0736529	0.345756	0.0552753	0.080776	0.0773569	0.0762172	0.0931702	0.0521411	0.0887539	0.119526	0.129498	0.117531	0.0559876	0.210559	0.478103	0.118386	0.0774994	0.154144	0.0507165	0.049007	0.0488645
hsa-mir-147-prec	0.141497	0.161448	0.0683432	0.0590044	0.0922563	0.0707487	0.0792385	0.102444	0.0357988	0.365629	0.184371	0.337471	0.672678	0.411474	0.112632	0.192012	0.0905583	0.027309	0.11433	0.150836	0.20885	0.0728711	0.258374	0.337047	0.267571	1.61165	1.10962
hsa-mir-099b-prec-19No1	0.138732	0.0597935	0.00138732	0.0434231	0.124026	0.0303823	0.0607647	0.00138732	0.0861526	0.242781	0.126524	0.176051	0.358068	0.230018	0.0221971	0.153715	0.0393999	0.0751928	0.065759	0.0910083	0.164675	0.0660365	0.00138732	0.126662	0.0402323	0.18382	0.163843
hsa-mir-513-2No2	0.138679	0.0714196	0.11857	0.0406329	0.690621	0.318684	0.0692008	0.145197	0.112191	0.0413263	0.0518659	0.0253782	0.0549169	0.0314801	0.143394	0.187771	0.041881	0.0287065	0.118016	0.162254	0.172794	0.159342	0.0406329	0.110111	0.0357792	0.0653178	0.0535301
hsa-mir-493No1	0.138216	0.0581887	0.0541805	0.00138216	0.0633027	0.044229	0.0493429	0.0427086	0.00324806	0.372353	0.14098	0.314855	0.409809	0.887067	0.00138216	0.0725631	0.0104491	0.053213	0.108499	0.0142362	0.00402207	0.22308	0.0331717	0.00138216	0.0440908	0.0182444	0.0268138
hsa-mir-007-1-prec	0.137479	0.114107	0.0944478	0.232614	0.0708015	0.122631	0.0989846	0.0725887	0.156176	0.245124	0.127168	0.134042	0.0855117	0.192333	0.157138	0.0811124	0.194257	0.0846868	0.100634	0.0625528	0.104484	0.111495	0.0064615	0.132254	0.0567787	0.147377	0.156451
hsa-mir-135a-2No1	0.132077	0.141983	0.156644	0.297174	0.0569253	0.288325	0.0898126	0.294532	0.348024	0.133398	0.140266	0.14621	0.0434534	0.204059	0.18438	0.042661	0.0935108	0.131153	0.129304	0.145153	0.421855	0.243551	0.231664	0.224796	0.196663	0.0861144	0.162455
hsa-mir-143-prec	0.131242	0.0574839	0.00131242	0.0027692	0.0834697	0.01903	0.00731016	0.00131242	0.019555	0.0853071	0.0984313	0.0661458	0.182557	0.0710018	0.00131242	0.0725767	0.0595837	0.0149616	0.00669333	0.0141741	0.0522342	0.00131242	0.0185051	0.0132554	0.00606337	0.0964626	0.054859
hsa-mir-34cNo2	0.129084	0.12263	0.610697	0.100557	0.0922952	0.19737	0.125212	0.337168	0.149609	0.292763	0.184849	0.208342	0.204857	0.271335	0.163937	0.166519	0.0778378	0.195304	0.113852	0.128052	0.253134	0.172973	0.191948	0.07048	0.0517628	0.259847	0.239968
hsa-mir-134-precNo1	0.128682	0.119545	0.188776	0.0811981	0.102431	0.14541	0.118001	0.196368	0.0617672	0.0932941	0.124821	0.0905918	0.125078	0.13666	0.0546897	0.0341006	0.0710322	0.0696167	0.0999856	0.108093	0.220946	0.0819702	0.0553331	0.129968	0.141035	0.13962	0.200229
hsa-mir-496No1	0.127854	0.0915431	0.0682738	0.0738993	0.036694	0.0834884	0.0731322	0.0341369	0.0276164	0.0822098	0.0599633	0.112895	0.111105	0.100621	0.0153424	0.102411	0.0365661	0.0300456	0.0364383	0.196383	0.00127854	0.0136803	0.0765843	0.0606026	0.0374611	0.0786299	0.080292
hsa-mir-151-prec	0.127656	0.0637004	0.12855	0.0765936	0.027829	0.0935719	0.088338	0.00127656	0.0342118	0.142719	0.131613	0.112976	0.268716	0.236419	0.0666364	0.00127656	0.0440413	0.139273	0.00127656	0.0740405	0.0421265	0.00127656	0.0728916	0.0264248	0.020425	0.163655	0.0737852
hsa-mir-095-prec-4	0.126266	0.121089	0.0823253	0.0535367	0.0872497	0.0405313	0.00494962	0.128034	0.0179297	0.104296	0.0914164	0.0695725	0.0746231	0.0431829	0.0614914	0.0896487	0.0611127	0.0505063	0.00768959	0.00126266	0.100381	0.00126266	0.0314402	0.0748756	0.0566933	0.0352282	0.063638
hsa-mir-379No1	0.125255	0.102459	0.450043	0.103336	0.124003	0.106217	0.085299	0.294601	0.00812908	0.151309	0.11749	0.124379	0.294851	0.478977	0.163959	0.196401	0.138783	0.0546114	0.0774079	0.10534	0.128512	0.0364493	0.106091	0.101332	0.148678	0.0767816	0.0728987
hsa-mir-371No2	0.120029	0.0667361	0.357566	0.227095	0.00120029	0.121469	0.151716	0.260343	0.20813	0.12291	0.16744	0.197928	0.0586941	0.12399	0.0853405	0.140914	0.204649	0.111987	0.348204	0.0454909	0.20897	0.0774186	0.232616	0.198288	0.212571	0.0812595	0.111267
hsa-mir-215-precNo1	0.11933	0.0744619	0.29737	0.0756552	0.290926	0.264316	0.199639	0.307394	0.26181	0.326009	0.181143	0.172074	0.30453	0.273146	0.153697	0.110977	0.116347	0.248564	0.14069	0.102504	0.12458	0.0865142	0.0849629	0.120046	0.02315	0.115869	0.070166
hsa-mir-213-precNo2	0.116747	0.131924	0.104489	0.120016	0.0897785	0.108808	0.107991	0.192049	0.156091	0.247037	0.138229	0.160644	0.109159	0.147335	0.104138	0.0427294	0.163096	0.248555	0.161228	0.145117	0.126554	0.116163	0.250072	0.157492	0.219251	0.161461	0.236296
hsa-mir-030a-precNo2	0.116512	0.0760821	0.0682758	0.0387984	0.0126998	0.0468376	0.0229528	0.00116512	0.0357691	0.278346	0.133639	0.0993844	0.109171	0.324368	0.0905295	0.0085403	0.0259821	0.0833058	0.0589549	0.167893	0.0943744	0.0773637	0.0341379	0.0143309	0.025283	0.235004	0.181409
hsa-mir-450-2No2	0.111247	0.102458	0.144621	0.102458	0.182111	0.1088	0.0638558	0.256091	0.0439426	0.056291	0.0536211	0.0271443	0.0568472	0.0260318	0.102458	0.106686	0.127378	0.13383	0.0532873	0.0796529	0.074313	0.10702	0.075648	0.0869952	0.150962	0.0478362	0.073868
hsa-mir-218-2-precNo2	0.110434	0.114078	0.164768	0.0304798	0.106238	0.149307	0.185419	0.00853656	0.0715613	0.246489	0.204193	0.25179	0.497948	0.627266	0.146877	0.281718	0.251238	0.217224	0.358469	0.159356	0.198892	0.17305	0.0885682	0.150963	0.155933	0.20342	0.327216
hsa-mir-181b-precNo2	0.110396	0.0527694	0.00602763	0.0821348	0.0240664	0.079706	0.0999085	0.106753	0.00110396	0.121657	0.123202	0.0652441	0.0862194	0.0988046	0.0921808	0.174978	0.110617	0.210415	0.0910768	0.0625946	0.0662377	0.0569644	0.0876546	0.0661273	0.0600555	0.233157	0.148593
hsa-mir-450-2No1	0.110259	0.00620761	0.00110259	0.0535861	0.0518219	0.0101218	0.00961462	0.0170902	0.0276751	0.0398037	0.0884281	0.0346215	0.0191851	0.0602016	0.099013	0.0725507	0.00632889	0.0778432	0.044214	0.00110259	0.0682506	0.00682506	0.0572246	0.0474116	0.0424499	0.014444	0.0166492
hsa-mir-181c-precNo2	0.110062	0.0574523	0.0542605	0.0488675	0.065817	0.0467763	0.60479	0.0811156	0.113804	0.0767132	0.118206	0.058663	0.108521	0.319069	0.0188206	0.153646	0.0137577	0.128442	0.0726409	0.0398424	0.0241036	0.00110062	0.0830967	0.0561316	0.0423738	0.113584	0.12459
hsa-mir-515-13p	0.108831	0.0651899	0.0904388	0.11264	0.106219	0.0708491	0.154976	0.15367	0.138216	0.0785762	0.0398322	0.0411382	0.100887	0.0772702	0.0597483	0.0213309	0.0618161	0.0833647	0.0958803	0.0995806	0.0803175	0.134298	0.0737876	0.125591	0.0467974	0.0419	0.0627956
hsa-mir-194-precNo1	0.108732	0.108624	0.128522	0.101556	0.106232	0.0911178	0.100143	0.0811144	0.118736	0.0850288	0.0260958	0.0656744	0.163425	0.287597	0.051213	0.085355	0.102643	0.0669792	0.0607815	0.00108732	0.110472	0.116126	0.107101	0.100251	0.068284	0.0496907	0.0503431
hsa-mir-495No1	0.108603	0.0318208	0.0341014	0.00108603	0.0809095	0.012598	0.0123808	0.00108603	0.00108603	0.37088	0.200916	0.3686	1.08451	0.856446	0.0256304	0.0981774	0.0304089	0.0546275	0.00385542	0.00108603	0.0281283	0.0363821	0.0211777	0.0231325	0.0385542	0.00965484	0.0203088
hsa-mir-129-precNo2	0.10792	0.203321	0.449917	0.240877	0.478084	0.16447	0.159289	0.273145	0.130043	0.260842	0.16706	0.193068	0.225336	0.206666	0.184435	0.469558	0.344479	0.426175	0.229545	0.295916	0.321385	0.177528	0.240013	0.149792	0.152059	0.314046	0.294836
hsa-mir-30c-1No2	0.106188	0.131991	0.134646	0.121797	0.0455545	0.0834634	0.0907904	0.268973	0.0585093	0.11001	0.0726323	0.147601	0.179988	0.283946	0.099073	0.179245	0.112134	0.106506	0.106612	0.173617	0.00106188	0.0728447	0.0434307	0.0572351	0.0859057	0.0452359	0.195704
hsa-mir-515-15p	0.106028	0.0745377	0.0361556	0.0461222	0.045486	0.0315964	0.0430474	0.00106028	0.00106028	0.0142078	0.0271432	0.011345	0.0166464	0.00106028	0.0204634	0.00106028	0.0259769	0.0355194	0.00321265	0.0256588	0.0240684	0.00106028	0.00106028	0.0319144	0.00385942	0.0338229	0.00323385
hsa-mir-429No2	0.104721	0.19562	0.212899	0.372913	0.0961342	0.389564	0.0806355	0.149437	0.266725	0.615238	0.400455	0.335423	1.03287	1.71115	0.0580156	0.256149	0.0925737	0.14483	0.257824	0.09959	0.707079	0.202636	0.473445	0.435117	0.180644	0.300341	0.69734
hsa-mir-186-prec	0.104547	0.0799782	0.136642	0.041505	0.0796646	0.049346	0.0725554	0.149397	0.0276003	0.412018	0.226971	0.190484	0.466592	0.494297	0.0700463	0.179298	0.0532143	0.11751	0.0497642	0.12807	0.0642962	0.0591734	0.0858328	0.0451642	0.0473596	0.221953	0.20073
hsa-mir-202-prec	0.104266	0.0822655	0.102493	0.127413	0.00104266	0.17965	0.0939433	0.157962	0.0894599	0.0512987	0.0863319	0.098948	0.0210616	0.040455	0.133147	0.153687	0.0709006	0.0710049	0.00967585	0.173602	0.00104266	0.0523413	0.0627679	0.0914409	0.0308626	0.08164	0.0711091
hsa-mir-448No1	0.102549	0.0807058	0.102446	0.0784498	0.0847052	0.0682974	0.0646057	0.136595	0.0877817	0.0744504	0.0796804	0.065221	0.139774	0.163565	0.0205097	0.349999	0.0903454	0.106548	0.0543508	0.176486	0.0984468	0.15249	0.260269	0.297391	0.072707	0.115777	0.104292
hsa-mir-338No1	0.10245	0.0666949	0.0964054	0.0830869	0.048049	0.0569622	0.0107572	0.0725346	0.110544	0.0791938	0.125501	0.127448	0.0740713	0.166276	0.0580891	0.0299154	0.0894388	0.0683341	0.0668998	0.116691	0.108495	0.0227439	0.0683341	0.101323	0.0567573	0.107675	0.17857
hsa-mir-146bNo2	0.10087	0.0729289	0.0010087	0.0331862	0.00379271	0.0303618	0.00282436	0.0010087	0.01624	0.0417601	0.0428697	0.0355062	0.0868489	0.233615	0.0204766	0.0384314	0.00626402	0.0010087	0.0219896	0.0113983	0.0583028	0.00682889	0.0331862	0.0649602	0.0270331	0.0698019	0.108435
hsa-mir-26a-2No2	0.0996847	0.0760595	0.0582159	0.0719724	0.0291079	0.0253199	0.0595118	0.0299054	0.0829377	0.029407	0.0780531	0.0814424	0.0465528	0.0395748	0.0495433	0.000996847	0.130188	0.000996847	0.00750626	0.051238	0.068284	0.00227281	0.0267155	0.000996847	0.0632998	0.0898159	0.0475496
hsa-mir-424No1	0.099434	0.10709	0.249082	0.117233	0.165657	0.11763	0.0254551	0.153626	0.0357963	0.136225	0.106494	0.0901867	0.174904	0.23725	0.100727	0.00854138	0.101124	0.0519046	0.0441487	0.0398731	0.018097	0.0819336	0.0950589	0.0925731	0.116736	0.11952	0.070101
hsa-mir-009-1No2	0.0990846	0.0528121	0.206889	0.078475	0.0303199	0.261781	0.136142	0.0170425	0.058559	0.139016	0.0789704	0.090167	0.0191233	0.0547938	0.0649004	0.473823	0.198169	0.215806	0.0138718	0.202033	0.357596	0.120685	0.167948	0.0594508	0.064405	0.306568	0.236713
hsa-mir-488No1	0.0989858	0.16303	0.0743384	0.0941355	0.103737	0.013957	0.034843	0.0426629	0.000989858	0.0459294	0.0404852	0.0310816	0.0331603	0.00988868	0.221926	0.0426629	0.00711708	0.056026	0.056224	0.076813	0.110468	0.0956203	0.0544422	0.0474142	0.0159367	0.0846329	0.0216779
hsa-mir-007-2-precNo1	0.0988491	0.0854056	0.116543	0.128306	0.0329167	0.155588	0.238918	0.286069	0.0455694	0.220433	0.115851	0.127021	0.0683047	0.0430982	0.269759	0.43543	0.171602	0.1202	0.211339	0.313055	0.586571	0.0592106	0.16063	0.0473487	0.157565	0.255426	0.130184
hsa-mir-485-3p	0.0977855	0.0388209	0.0582802	0.108933	0.0835089	0.00758816	0.0220995	0.140909	0.022784	0.132499	0.155381	0.112062	0.0676676	0.137486	0.0546621	0.119494	0.114311	0.0464481	0.0128099	0.000977855	0.0261087	0.0341272	0.0599425	0.0980789	0.0352028	0.0564223	0.0660052
hsa-mir-196-2-precNo1	0.09755	0.204172	0.0642855	0.0442877	0.183394	0.0873073	0.162616	0.192076	0.328549	0.180955	0.0813567	0.10155	0.243192	0.13657	0.14174	0.490969	0.184174	0.0860391	0.141838	0.159397	0.0944284	0.132083	0.196563	0.235778	0.237925	0.0489701	0.142618
hsa-mir-494No2	0.0952406	0.0170481	0.104479	0.0461917	0.0620016	0.0341914	0.0180957	0.000952406	0.00971454	0.0131432	0.0254292	0.0735258	0.0203815	0.0269531	0.0956216	0.000952406	0.0316199	0.00952406	0.00841927	0.455345	0.000952406	0.0386677	0.0157147	0.0396201	0.0545729	0.0987645	0.0235244
hsa-mir-504No2	0.0945569	0.0302582	0.0542757	0.0895454	0.135311	0.0644878	0.10893	0.19214	0.136635	0.0470893	0.103162	0.0481295	0.131529	0.196868	0.0529519	0.0682701	0.0860468	0.0532355	0.0639205	0.0967317	0.0823591	0.0569233	0.0323385	0.242349	0.0644878	0.0942732	0.15687
hsa-mir-324No1	0.0939264	0.0605825	0.00201002	0.0387916	0.0265812	0.0328742	0.052317	0.000939264	0.0813403	0.0463996	0.0826552	0.0402944	0.115529	0.179775	0.0273326	0.0213213	0.0660303	0.0177521	0.040858	0.0626489	0.0402005	0.00227302	0.0470571	0.143238	0.0336256	0.0927993	0.0562619
hsa-mir-382	0.092916	0.0613246	0.0924514	0.155077	0.0252732	0.131569	0.154055	0.273173	0.12683	0.196424	0.174775	0.254776	0.497937	1.10477	0.133149	0.226251	0.106946	0.120233	0.148666	0.00284323	0.110477	0.0341931	0.100628	0.0473872	0.0423697	0.0712666	0.0175611
hsa-mir-519dNo1	0.092407	0.0822423	0.0401971	0.0360387	0.0480517	0.0328969	0.0537809	0.132327	0.0552594	0.0292006	0.04722	0.0328045	0.0452794	0.00092407	0.00092407	0.021346	0.00951792	0.0219005	0.0182966	0.00092407	0.00092407	0.0136762	0.0544277	0.0352071	0.0528568	0.029293	0.0502694
hsa-mir-200cNo1	0.0921411	0.0799785	0.024141	0.0969325	0.0759243	0.00253388	0.0453334	0.119507	0.39031	0.0489269	0.0690137	0.123469	0.0893769	0.0395286	0.16051	0.0854148	0.0106884	0.0382386	0.0158483	0.30167	0.0963796	0.0182439	0.0202711	0.0815449	0.0649595	0.0504933	0.0507698
hsa-mir-153-1-prec1	0.0919436	0.0365016	0.0240892	0.0203195	0.0278589	0.0278589	0.022802	0.000919436	0.00974602	0.0370533	0.0240892	0.0411907	0.02933	0.0350305	0.0563614	0.000919436	0.0057097	0.000919436	0.000919436	0.000919436	0.0181129	0.000919436	0.0221584	0.0209631	0.0165499	0.0229859	0.018021
hsa-mir-206-precNo2	0.0915106	0.13507	0.494157	0.127383	0.0885823	0.154287	0.0762283	0.145136	0.159411	0.507792	0.445657	0.378305	0.524722	1.15395	0.112741	0.0384345	0.100753	0.181649	0.102675	0.102492	0.237012	0.109264	0.173504	0.174053	0.176249	0.191166	0.383063
hsa-mir-450-1	0.0911308	0.068257	0.0803773	0.0590527	0.407263	0.0708086	0.0560454	0.0640649	0.0812887	0.106896	0.0997882	0.0700796	0.175518	0.159935	0.0410089	0.221995	0.120384	0.109266	0.0109357	0.108172	0.0381838	0.154831	0.0627891	0.110177	0.0555898	0.125487	0.0738159
hsa-mir-30eNo2	0.0884871	0.048137	0.00602597	0.0664538	0.0670732	0.0367221	0.000884871	0.000884871	0.0195557	0.241924	0.0930884	0.127421	0.0816736	0.249799	0.0580475	0.0426508	0.00357488	0.0231836	0.0396422	0.017078	0.0221218	0.000884871	0.0314129	0.0737982	0.030882	0.154056	0.150428
hsa-mir-007-2-precNo2	0.0881225	0.0861838	0.122578	0.0637125	0.0632719	0.0695286	0.112004	0.110946	0.13659	0.237138	0.202241	0.171222	0.208057	0.361302	0.110946	0.0853907	0.207617	0.151659	0.0910305	0.156505	0.0442375	0.0159502	0.112621	0.0418582	0.0782527	0.165582	0.195191
hsa-mir-1-2No1	0.0877882	0.0473178	0.00603105	0.094109	0.0518828	0.075849	0.0432796	0.0854179	0.159336	0.0348519	0.0408215	0.0718107	0.0306381	0.00359054	0.124659	0.000877882	0.0267754	0.304625	0.139232	0.0568868	0.0481957	0.0341496	0.0572379	0.00550432	0.0407337	0.0682992	0.089544
hsa-mir-424No2	0.0874312	0.0884803	0.0421418	0.0405681	0.00632127	0.0252676	0.0236064	0.0213332	0.0308632	0.0847208	0.0783383	0.121704	0.0957371	0.107803	0.00853328	0.170753	0.0376828	0.0696826	0.0707318	0.102469	0.114535	0.0911033	0.0646116	0.066098	0.0522838	0.0452893	0.0258796
hsa-miR-324-5pNo2	0.0862537	0.13585	0.190793	0.149478	0.115062	0.0986742	0.104281	0.273165	0.0552886	0.191052	0.195192	0.165521	0.303182	0.228227	0.088755	0.0512347	0.0810784	0.0409705	0.0855636	0.142319	0.0602913	0.0683129	0.165176	0.17958	0.0837523	0.177769	0.199332
hsa-mir-141-precNo1	0.0857751	0.0279627	0.126518	0.0756536	0.0455466	0.0151822	0.0808859	0.0853462	0.0829445	0.0577266	0.0763398	0.0892918	0.0657037	0.0646744	0.0699924	0.000857751	0.0456323	0.0505215	0.0109792	0.0853462	0.0241028	0.0341385	0.0166404	0.0627873	0.0347389	0.15328	0.0595279
hsa-mir-516-1No2	0.0845444	0.0310278	0.000845444	0.0277306	0.0784572	0.0417649	0.00549538	0.000845444	0.0406658	0.00431176	0.0157253	0.0188534	0.0268006	0.000845444	0.000845444	0.000845444	0.000845444	0.0122589	0.0042864	0.000845444	0.0281533	0.052333	0.00831071	0.0264624	0.0242642	0.00963806	0.0120053
hsa-mir-507No1	0.0833593	0.0395957	0.0401792	0.0285922	0.0341773	0.0176722	0.00612691	0.000833593	0.000833593	0.0235907	0.0164218	0.0144212	0.0140044	0.000833593	0.0460977	0.145129	0.0304261	0.0164218	0.02134	0.0341773	0.0441804	0.0181723	0.000833593	0.0242576	0.054517	0.0267583	0.000833593
hsa-mir-517c	0.0832225	0.0535121	0.0522638	0.0812252	0.0303762	0.0138982	0.0208056	0.000832225	0.0162284	0.0045606	0.0267977	0.0271306	0.028046	0.000832225	0.0324568	0.000832225	0.0542611	0.027297	0.0203063	0.000832225	0.0361186	0.0569242	0.0110686	0.00660787	0.0490181	0.0256325	0.00645807
hsa-mir-29b-1No2	0.0831694	0.0178814	0.020127	0.0341826	0.0328519	0.0240359	0.0220399	0.000831694	0.000831694	0.052563	0.0418342	0.0328519	0.000831694	0.010812	0.000831694	0.119514	0.0382579	0.036844	0.0398381	0.0540601	0.100469	0.000831694	0.0092318	0.031937	0.0231211	0.0445788	0.0175487
hsa-mir-378No2	0.0823109	0.0861795	0.0623094	0.0600047	0.084698	0.0189315	0.00493043	0.0213185	0.009795	0.244793	0.0827225	0.0866734	0.200427	0.0934229	0.0153921	0.0384392	0.047658	0.0628032	0.0046588	0.0683181	0.0181084	0.000823109	0.000823109	0.0396739	0.0595108	0.266523	0.212691
hsa-mir-138-1-prec	0.0822805	0.0621218	0.0221335	0.0794007	0.0695271	0.131567	0.0250133	0.132307	0.130086	0.145966	0.0729828	0.058666	0.0306084	0.145554	0.07685	0.132307	0.0552925	0.177561	0.105731	0.105319	0.100465	0.0227917	0.0654953	0.0837616	0.0468176	0.0675523	0.144896
hsa-mir-370No1	0.0808144	0.000808144	0.0401647	0.0175367	0.0290932	0.040488	0.00582672	0.000808144	0.0227897	0.027881	0.0278001	0.0481654	0.0785516	0.0647323	0.000808144	0.000808144	0.00626311	0.000808144	0.00589137	0.0227897	0.0281234	0.0842086	0.0294972	0.0341845	0.0418618	0.0913202	0.0332147
hsa-mir-210-prec	0.0806472	0.0574208	0.112503	0.0895184	0.153068	0.430011	0.0925024	0.0640339	0.149601	0.276701	0.376623	0.500416	2.94524	1.32423	0.0785504	0.162182	0.132261	0.271862	0.1346	0.15081	0.118551	0.000806472	0.0387913	0.674211	0.17073	0.687437	0.549127
hsa-mir-30c-2No2	0.0799483	0.0558839	0.21698	0.0701147	0.0455706	0.113846	0.0777098	0.102414	0.0861843	0.16957	0.112807	0.212343	0.0191876	0.0610805	0.109289	0.000799483	0.0409336	0.120242	0.0393346	0.0768304	0.0682759	0.07739	0.0517266	0.0682759	0.147585	0.127678	0.110728
hsa-mir-500No2	0.0785733	0.0628587	0.200912	0.10246	0.125246	0.147954	0.0846235	0.243342	0.108981	0.114717	0.11181	0.10686	0.181269	0.103324	0.160525	0.0682802	0.0929522	0.221262	0.114088	0.190697	0.0944451	0.0956237	0.0821091	0.10356	0.0473797	0.253163	0.213641
hsa-mir-451No1	0.0785505	0.214993	2.98728	1.20261	5.35793	6.39244	4.39569	5.79232	10.3608	0.190878	0.181766	0.134871	0.648513	0.674906	0.0170455	0.000785505	0.116255	0.073759	0.000785505	0.000785505	0.0642543	0.000785505	0.0443025	0.0231724	0.0429671	0.0230153	0.00919041
hsa-mir-365-1No2	0.0782087	0.0714045	0.0803203	0.0922862	0.0050601	0.0721084	0.0642875	0.000782087	0.0357414	0.0379312	0.0328476	0.0385569	0.0434058	0.0431712	0.0887669	0.204907	0.0852475	0.0477855	0.0782869	0.000782087	0.0763317	0.106989	0.0572488	0.0682762	0.0743765	0.0419199	0.0346464
hsa-mir-363No1	0.0779656	0.0582403	0.10845	0.0258066	0.0329015	0.0417116	0.000779656	0.0213626	0.0097457	0.287225	0.097457	0.101589	0.0574606	0.118664	0.0256507	0.0939485	0.0410099	0.013644	0.0199592	0.000779656	0.0723521	0.000779656	0.0304845	0.0187117	0.0143457	0.0605013	0.0322778
hsa-mir-519e*	0.0763095	0.0124384	0.162692	0.104315	0.0379258	0.0923345	0.186195	0.145141	0.0650157	0.151932	0.08974	0.0695943	0.060666	0.190545	0.100729	0.0597503	0.116754	0.10111	0.0727993	0.133771	0.126597	0.118356	0.118127	0.0550955	0.0556296	0.0764621	0.120951
hsa-mir-184-precNo1	0.0757093	0.0605675	0.0160504	0.123709	0.000757093	0.00632173	0.0816147	0.055495	0.0732109	0.031268	0.0461827	0.072681	0.0344478	0.0116592	0.0205172	0.0299052	0.0603404	0.0710154	0.0503467	0.000757093	0.0341449	0.000757093	0.00553435	0.0264226	0.00440628	0.0311923	0.0202901
hsa-mir-516-2No2	0.0737342	0.00310421	0.000737342	0.000737342	0.0758725	0.00632639	0.0217516	0.000737342	0.149607	0.000737342	0.0280927	0.0131247	0.0191709	0.00628953	0.000737342	0.0555218	0.00331804	0.0669506	0.0020793	0.031337	0.00602408	0.000737342	0.000737342	0.041881	0.0264706	0.0115025	0.0179911
hsa-mir-010b-precNo2	0.0731796	0.0643981	0.0663007	0.0138309	0.0291255	0.0455177	0.0320527	0.000731796	0.000731796	0.0709842	0.076985	0.0845225	0.226637	0.168094	0.0700329	0.000731796	0.0170509	0.027296	0.0386388	0.000731796	0.0783754	0.000731796	0.0544456	0.0518112	0.0407611	0.0931577	0.0581778
hsa-mir-433No1	0.072192	0.0411495	0.0220908	0.0646119	0.0607135	0.0733471	0.0468526	0.0426655	0.0438928	0.0384784	0.0709648	0.0910342	0.0433874	0.219247	0.0495237	0.0555157	0.0668498	0.0628071	0.0957267	0.00072192	0.0682937	0.0250506	0.0277217	0.0319811	0.0352297	0.0223073	0.03458
hsa-mir-517b	0.0715311	0.0364809	0.0261089	0.0766098	0.0189557	0.000715311	0.00844067	0.000715311	0.0227469	0.0130187	0.0231046	0.0100859	0.0287555	0.000715311	0.010229	0.000715311	0.00409873	0.00409873	0.00595854	0.000715311	0.000715311	0.000715311	0.0193849	0.0396282	0.0148785	0.027468	0.000715311
hsa-mir-034-precNo2	0.0711665	0.050457	0.0200689	0.00369354	0.0442656	0.000711665	0.0128811	0.000711665	0.00162971	0.0576449	0.0448349	0.0209941	0.0638363	0.0269721	0.00683198	0.000711665	0.00213499	0.000711665	0.00600645	0.0142333	0.0422017	0.0728745	0.0332347	0.0760058	0.0181475	0.108031	0.0622707
hsa-mir-520d	0.0707866	0.0535855	0.00201034	0.0562754	0.000707866	0.000707866	0.0393574	0.0426843	0.0244214	0.0319956	0.0167056	0.0188292	0.0165641	0.0251293	0.0683091	0.0683091	0.00906069	0.047781	0.00551428	0.000707866	0.0702911	0.000707866	0.0756709	0.0209528	0.0330574	0.0296596	0.000707866
hsa-mir-425No1	0.0703005	0.061302	0.0201059	0.0415476	0.00379622	0.0404931	0.0253082	0.000703005	0.0878053	0.189671	0.18011	0.146225	0.300675	0.435863	0.0648873	0.0768384	0.0319164	0.084712	0.0127947	0.0227773	0.0723392	0.0546235	0.0534986	0.0792989	0.0336036	0.0957492	0.278249
hsa-mir-219-1No1	0.0701637	0.21421	0.000701637	0.0175409	0.000701637	0.0809689	0.0311527	0.000701637	0.024417	0.33019	0.203896	0.218911	0.426385	0.57878	0.0905112	0.0512195	0.0246275	0.0396425	0.00778817	0.0512195	0.0522018	0.11156	0.112613	0.0253291	0.0418877	0.260939	0.491918
hsa-mir-092-prec-13=092-1No1	0.0698446	0.0869566	0.0803912	0.127397	0.102462	0.0708225	0.0815087	0.187812	0.154496	0.149398	0.127257	0.0704732	0.0766196	0.117758	0.112729	0.196403	0.063838	0.135219	0.0991794	0.000698446	0.0281474	0.0979222	0.241802	0.00880043	0.0919854	0.0601362	0.0867471
hsa-mir-132-precNo1	0.0683709	0.0504577	0.0421848	0.0175029	0.0315873	0.0151783	0.00412276	0.000683709	0.0585255	0.303909	0.186516	0.200942	0.568777	0.502389	0.00341171	0.234786	0.061397	0.000683709	0.00412276	0.0198959	0.000683709	0.0250237	0.0525772	0.0462871	0.0149049	0.157048	0.0886087
hsa-mir-101-1/2-precNo1	0.067991	0.0372591	0.0582683	0.0138702	0.0645235	0.0556847	0.045146	0.0511972	0.0129863	0.112729	0.0863486	0.0556167	0.100831	0.0548008	0.00170657	0.175009	0.0236609	0.00067991	0.0338595	0.00067991	0.0662913	0.0842409	0.00067991	0.00067991	0.00660873	0.0252247	0.0424264
hsa-mir-376bNo1	0.0672466	0.0357079	0.038196	0.0443155	0.0556801	0.0265624	0.0048821	0.000672466	0.162602	0.116673	0.092733	0.199252	0.32043	0.221107	0.0324128	0.200664	0.00363804	0.0287143	0.00732987	0.000672466	0.000672466	0.000672466	0.0470726	0.0352372	0.0153995	0.0564199	0.0203085
hsa-mir-199b-precNo1	0.0663046	0.0791676	0.0562263	0.0378599	0.093622	0.0872568	0.0508556	0.183597	0.0308979	0.069023	0.0964068	0.106817	0.0881188	0.0988601	0.022212	0.175044	0.0272512	0.0942851	0.0922296	0.1281	0.122531	0.0706144	0.0673654	0.0682937	0.0501262	0.0753883	0.111657
hsa-mir-1-1No2	0.065636	0.0830296	0.0823732	0.0674082	0.0683271	0.101211	0.133176	0.132322	0.143087	0.0366905	0.0274359	0.0989791	0.0555281	0.366643	0.0922186	0.0725935	0.163762	0.0983228	0.0235633	0.250467	0.0602539	0.118407	0.0710838	0.102458	0.12228	0.122149	0.0549374
hsa-mir-199b-precNo2	0.0648536	0.0318431	0.0461757	0.0286004	0.0645293	0.0468243	0.0595356	0.0555147	0.0536988	0.0887197	0.000648536	0.0499373	0.0542824	0.111418	0.0409875	0.136582	0.0724414	0.0669289	0.118358	0.000648536	0.0341778	0.113818	0.000648536	0.0440356	0.0578494	0.077954	0.0401444
hsa-mir-514-1No1	0.0646485	0.0713719	0.0723416	0.046159	0.000646485	0.0177137	0.0361385	0.000646485	0.00162914	0.00619332	0.0287686	0.0188127	0.0223684	0.0117014	0.0631615	0.000646485	0.0508783	0.0218512	0.00332293	0.0312899	0.164724	0.0318717	0.000646485	0.0561795	0.0242432	0.0140934	35.5567
hsa-mir-190-prec	0.0642838	0.056634	0.0321419	0.0775263	0.0227565	0.015171	0.00957829	0.000642838	0.0325276	0.0447415	0.0817047	0.0468629	0.0485343	0.125803	0.0529056	0.0768192	0.00304705	0.0478272	0.0717407	0.000642838	0.000642838	0.000642838	0.0194137	0.0220493	0.0154281	0.0861403	0.0396631
hsa-mir-365-2No2	0.0632355	0.288733	0.126534	0.029531	0.000632355	0.00885296	0.0232074	0.170736	0.0878341	0.0395222	0.0846723	0.0345898	0.0216898	0.0386369	0.102441	0.123815	0.0273177	0.0778429	0.0440119	0.000632355	0.0662708	0.00227648	0.0581766	0.0561531	0.0292148	0.0556472	0.0692428
hsa-mir-503No2	0.063	0.074529	0.0984059	0.049833	0.017703	0.131544	0.055881	0.00063	0.024381	0.228816	0.129906	0.072702	0.303849	0.127638	0.00063	0.0042714	0.040194	0.051912	0.062685	0.142317	0.0883889	0.04095	0.206766	0.011025	0.047943	0.103194	0.129213
hsa-mir-526a-2No1	0.0624758	0.0170559	0.000624758	0.00184304	0.0240532	0.0442953	0.000624758	0.000624758	0.00487936	0.00363609	0.0100586	0.000624758	0.000624758	0.00899651	0.0188052	0.000624758	0.000624758	0.000624758	0.000624758	0.0113706	0.000624758	0.000624758	0.000624758	0.014307	0.0291762	0.000624758	0.00787195
hsa-mir-124a-2-prec	0.0622327	0.0581876	0.0703229	0.0840141	0.0632284	0.0455543	0.0531467	0.000622327	0.0845742	0.106854	0.0743058	1.03555	0.19149	0.239969	0.0785377	0.000622327	0.00202256	0.00821471	0.00367795	0.0113886	0.0602412	0.0477947	0.0498484	0.0517776	0.0165539	0.0812759	0.119051
hsa-mir-219-2No2	0.0621719	0.0364949	0.0281017	0.000621719	0.0530948	0.000621719	0.00621097	0.102459	0.0601824	0.140384	0.179117	0.165937	0.173584	0.354069	0.0478102	0.140882	0.00721194	0.0997238	0.153254	0.000621719	0.0481832	0.0637262	0.10706	0.072679	0.0633532	0.0787096	0.100159
hsa-mir-296No1	0.0616553	0.0465498	0.140636	0.188295	0.120166	0.141622	0.135827	0.140882	0.198407	0.287622	0.133915	0.183425	0.234229	0.405261	0.0477829	0.11098	0.0910649	0.11881	0.0955041	0.170724	0.166716	0.120659	0.221528	0.0726916	0.0462415	0.172943	0.242244
hsa-mir-326No1	0.061116	0.0302524	0.0301302	0.110742	0.00061116	0.0404588	0.0696111	0.00061116	0.141483	0.26011	0.289934	0.316092	0.367001	0.871514	0.110987	0.0811009	0.111659	0.0983356	0.158413	0.113859	0.032147	0.0592214	0.0470593	0.10133	0.0214517	0.159635	0.250575
hsa-mir-483No2	0.060022	0.0411151	0.16272	0.10984	0.0720865	0.140392	0.0640435	0.537857	0.0292908	0.0469372	0.00060022	0.0315116	0.030011	0.095255	0.0665644	0.029891	0.0594818	0.00060022	0.0399747	0.062603	0.0522192	0.0569009	0.118123	0.155337	0.0617026	0.0705259	0.115362
hsa-mir-515-23p	0.0596574	0.0737365	0.0401494	0.0784495	0.0594188	0.126474	0.0657424	0.170739	0.141448	0.0759439	0.0739752	0.045101	0.113588	0.0287549	0.0307236	0.000596574	0.00415215	0.098375	0.172231	0.0369876	0.146638	0.102432	0.0931848	0.0649669	0.103565	0.0501122	0.0230874
hsa-mir-128b-precNo2	0.0595206	0.0527948	0.0521996	0.0120232	0.0645204	0.021487	0.0107137	0.000595206	0.0552947	0.02607	0.00869001	0.0499378	0.0893405	0.0440453	0.0375575	0.123803	0.0307127	0.0300579	0.00696392	0.0569017	0.000595206	0.0182133	0.0397003	0.0649965	0.093626	0.0527353	0.0166063
hsa-mir-518c*	0.0589433	0.17848	0.0321241	0.016622	0.017683	0.0569392	0.0267013	0.000589433	0.000589433	0.0463884	0.00601222	0.0140285	0.028057	0.0143822	0.023931	0.000589433	0.0371932	0.000589433	0.000589433	0.000589433	0.000589433	0.000589433	0.000589433	0.0275265	0.0302969	0.0192745	0.00184492
hsa-mir-219-prec	0.0588369	0.0954335	0.0522472	0.0267708	0.0290654	0.0113555	0.0477756	0.000588369	0.000588369	0.078312	0.0713104	0.0823129	0.197221	0.124028	0.0426568	0.051247	0.0309482	0.0368908	0.0742522	0.108142	0.0441865	0.0864903	0.0396561	0.0947275	0.0445984	0.0879612	0.0867256
hsa-mir-331No1	0.0584571	0.0465903	0.0823661	0.0747666	0.0480517	0.103703	0.0583986	0.0384063	0.029287	0.0596847	0.0434921	0.0376464	0.0312745	0.0242597	0.0921868	0.0213368	0.0649458	0.0327944	0.0295208	0.110952	0.281237	0.0819569	0.0535467	0.0297547	0.0319176	0.0853474	0.0673426
hsa-mir-455No1	0.057857	0.0302592	0.0442027	0.110738	0.0164314	0.0746355	0.0690812	0.128037	0.123582	0.0269613	0.0314742	0.0573362	0.0313006	0.0628905	0.00512034	0.00057857	0.0437977	0.050567	0.0287549	0.122367	0.0622541	0.0341356	0.0590719	0.031937	0.0418306	0.0155635	0.0318213
hsa-mir-521-1No2	0.0576594	0.0147608	0.00200655	0.026754	0.000576594	0.000576594	0.0281955	0.000576594	0.000576594	0.00194312	0.0144149	0.0288874	0.000576594	0.0197772	0.00170672	0.000576594	0.000576594	0.00680381	0.0026754	0.00569099	0.00401886	0.0341344	0.000576594	0.0231214	0.00714977	0.00371327	0.0212187
hsa-mir-335No1	0.0575911	0.0776328	0.0803395	0.0544236	0.073371	0.0189475	0.0420991	0.0213663	0.000575911	0.277301	0.126873	0.281908	0.358677	1.59758	0.0444027	0.204909	0.0615648	0.0750988	0.0303505	0.165056	0.0903604	0.0888054	0.0710674	0.0275285	0.0281044	0.0526958	0.000575911
hsa-mir-007-3-precNo2	0.0573024	0.0519733	0.0803379	0.0489362	0.0493374	0.0214884	0.0050598	0.0810829	0.0390229	0.139875	0.0930591	0.12257	0.0472172	0.049452	0.0888187	0.0469307	0.105264	0.0751234	0.0248692	0.0853806	0.0421746	0.111568	0.0267602	0.0583911	0.0379915	0.100566	0.0609124
hsa-mir-182-precNo1	0.0566263	0.0372601	0.0241228	0.0175541	0.0088337	0.0164216	0.01863	0.0171011	0.000566263	0.0210083	0.00968309	0.188282	0.0159686	0.0161951	0.000566263	0.0213481	0.0139867	0.0232168	0.000566263	0.000566263	0.0402047	0.0341456	0.00832406	0.0209517	0.00165349	0.0159686	0.0147795
hsa-mir-218-1-prec	0.0564743	0.0877047	0.19687	0.196587	0.077144	0.0543848	0.0806454	0.0469302	0.0878176	0.10171	0.0749979	0.0324163	0.0625736	0.0583945	0.0700282	0.0213473	0.00524082	0.0573779	0.00847115	0.147963	0.0401533	0.0796853	0.0590722	0.0672045	0.0666397	0.0768616	0.0438241
hsa-mir-149-prec	0.0564743	0.0504316	0.116507	0.062743	0.0493586	0.0303832	0.0599758	0.00426946	0.0162646	0.0827914	0.136273	0.0630254	0.242557	0.0970794	0.0956111	0.000564743	0.0372166	0.0615006	0.068334	0.665832	0.0482291	0.0159258	0.068334	0.0749415	0.03524	0.0534812	0.0655102
hsa-mir-219-2No1	0.055897	0.0217439	0.0422022	0.0341531	0.00126327	0.0139183	0.0455001	0.00055897	0.00055897	0.0297372	0.0204024	0.0284516	0.0440468	0.0143655	0.0392956	0.00055897	0.00209614	0.00055897	0.00276131	0.00055897	0.0020067	0.0637226	0.0470653	0.0396869	0.0209055	0.0159865	0.0226383
hsa-mir-492No2	0.0556995	0.0264015	0.000556995	0.0489041	0.0784249	0.0328627	0.0436684	0.000556995	0.000556995	0.00234495	0.0321386	0.0319715	0.0599883	0.0332526	0.0461192	0.0853873	0.0471218	0.0150389	0.000556995	0.000556995	0.0502409	0.000556995	0.0627733	0.0484585	0.0225583	0.0419417	0.0295207
hsa-mir-508No1	0.055426	0.0574213	0.0100321	0.049828	0.00759336	0.0189557	0.0390753	0.00055426	0.0390199	0.0171821	0.00368029	0.0218933	0.0114732	0.00449505	0.085356	0.00055426	0.0416803	0.0177363	0.0355835	0.00055426	0.0140782	0.00055426	0.0110852	0.0319254	0.0435094	0.048276	0.0133577
hsa-mir-144-precNo1	0.0546739	0.0271729	0.0461995	0.0756687	0.192288	0.161889	0.0109895	0.000546739	0.699279	0.0047949	0.0197373	0.0157461	0.0255327	0.0287585	0.000546739	0.000546739	0.0037397	0.000546739	0.000546739	0.000546739	0.0904306	0.0682877	0.0415522	0.015418	0.000546739	0.034882	0.0027665
hsa-mir-127-prec	0.0542105	0.000542105	0.04017	0.0341526	0.0164258	0.04429	0.0774126	0.000542105	0.0374052	0.197326	0.170058	0.175154	0.652152	0.709073	0.000542105	0.0170763	0.00540479	0.0232021	0.00526926	0.0113842	0.0924289	0.0409831	0.050741	0.113463	0.0330684	0.129184	0.153687
hsa-mir-379No2	0.0535496	0.0760404	0.142603	0.0803244	0.10244	0.0164397	0.058262	0.495173	0.10244	0.0604575	0.0247935	0.0468559	0.0561735	0.0440178	0.12295	0.294523	0.0728274	0.0614749	0.120861	0.122361	0.140621	0.127502	0.0775398	0.0804315	0.0209379	0.0519431	0.0276851
hsa-mir-372No1	0.0534812	0.0170605	0.000534812	0.0442824	0.0746063	0.0961057	0.0663702	0.110974	0.266711	0.0510211	0.0435337	0.0700604	0.108513	0.26869	0.0597385	0.000534812	0.00144934	0.0259384	0.00306447	0.0540695	0.000534812	0.000534812	0.0747667	0.0539625	0.0181836	0.0278637	0.099689
hsa-mir-491No1	0.0521366	0.0131906	0.0522409	0.0323247	0.0543785	0.040458	0.027111	0.0171008	0.292747	0.00425956	0.00969741	0.0131384	0.00127735	0.0116786	0.0495298	0.0171008	0.0182478	0.0246085	0.0387375	0.000521366	0.0221059	0.0682989	0.0443161	0.028623	0.033576	0.000521366	0.0115222
hsa-mir-215-precNo2	0.0519087	0.0287055	0.0281345	0.0498323	0.0252795	0.0316124	0.0234627	0.000519087	0.0552828	0.046614	0.0635881	0.0319758	0.0867913	0.0350384	0.00341559	0.0554904	0.0259543	0.0341559	0.0389315	0.000519087	0.000519087	0.0432399	0.0212307	0.035246	0.0269925	0.0304185	0.0405926
hsa-mir-503No1	0.0517112	0.0776185	0.130571	0.0803074	0.0442648	0.037956	0.0446785	0.106732	0.0341294	0.035629	0.0368184	0.000517112	0.00319058	0.0790664	0.0341294	0.0170647	0.0885295	0.025959	0.0682587	0.0626222	0.000517112	0.0295788	0.0424549	0.0650009	0.0413172	0.0189263	0.014324
hsa-mir-132-precNo2	0.0512402	0.072966	0.0120414	0.0443227	0.0594386	0.0328962	0.050574	0.000512402	0.0113753	0.0595411	0.0756817	0.066561	0.088748	0.0862884	0.00855711	0.119543	0.00259275	0.0355094	0.00906951	0.017063	0.0683031	0.00227506	0.0193688	0.0605659	0.0198299	0.0649725	0.0512402
hsa-mir-338No2	0.0507464	0.0201971	0.0964181	0.0553643	0.0139045	0.0227851	0.0242568	0.000507464	0.00974331	0.103523	0.0669852	0.101594	0.070233	0.107836	0.0819554	0.0683046	0.0217195	0.0532837	0.0507464	0.0967734	0.000507464	0.0387195	0.0277075	0.0374508	0.0391255	0.120269	0.0729226
hsa-mir-381No2	0.0503286	0.0636153	0.102419	0.070158	0.134075	0.10116	0.0573242	0.145148	0.1073	0.0862632	0.0448427	0.0630617	0.04595	0.0718692	0.0939131	0.0469565	0.10267	0.165279	0.076902	0.110974	0.124563	0.0933595	0.158736	0.10574	0.0534489	0.0671886	0.0798211
hsa-mir-518bNo2	0.0499943	0.0131985	0.0642927	0.00739916	0.026547	0.00884899	0.0216975	0.0213476	0.0325463	0.026247	0.0274469	0.0126986	0.0331962	0.0197477	0.00854903	0.128085	0.00386456	0.000499943	0.0530939	0.0284468	0.0220975	0.00227474	0.0202977	0.0418452	0.0335962	0.0196978	0.0364458
hsa-mir-181b-1No2	0.0489763	0.049662	0.277255	0.119992	0.0430012	0.250465	0.117249	0.000489763	0.226075	0.267558	0.192183	0.204917	0.000489763	0.112352	0.0427074	0.000489763	0.157263	0.000489763	0.0301694	0.068322	0.118523	0.0887941	0.20859	0.127779	0.180674	0.175972	0.441228
hsa-mir-422aNo2	0.0487788	0.022487	0.0702903	0.0286332	0.0341452	0.0227797	0.0209749	0.0341452	0.0195115	0.0308282	0.0264381	0.0560469	0.0484861	0.0449253	0.000487788	0.000487788	0.0520958	0.0573639	0.00517055	0.119508	0.000487788	0.100143	0.0119996	0.103557	0.0473642	0.0801924	0.103362
hsa-mir-153-2-prec	0.0485813	0.0628642	0.000485813	0.0239992	0.0429945	0.000485813	0.00425572	0.000485813	0.0211329	0.0206471	0.00937619	0.0083074	0.0217158	0.000485813	0.000485813	0.000485813	0.000485813	0.000485813	0.000485813	0.000485813	0.000485813	0.0273027	0.000485813	0.0011028	0.0237077	0.0115138	0.0059755
hsa-mir-107No2	0.0484598	0.0745311	0.0441953	0.0526273	0.0695882	0.0341641	0.0494774	0.170772	0.0455522	0.0625131	0.0394947	0.0306266	0.0331949	0.0269436	0.000484598	0.110973	0.0525788	0.0437107	0.00307719	0.000484598	0.072302	0.0705574	0.0461337	0.0682798	0.038574	0.0616408	0.0332434
hsa-mir-200cNo2	0.0478292	0.00310412	0.0160706	0.0489293	0.036685	0.00884841	0.0719352	0.000478292	0.0845621	0.0312325	0.041181	0.0411331	0.0816923	0.0673914	0.0939366	0.00427115	0.00530904	0.0518947	0.0190839	0.0398417	0.000478292	0.0113834	0.0120051	0.0319499	0.0567255	0.0393635	0.0475422
hsa-mir-367No1	0.0477001	0.0504667	0.0321499	0.0184599	0.00379693	0.0151686	0.00193662	0.000477001	0.000477001	0.0397819	0.0244224	0.0525178	0.0421192	0.0530425	0.0341533	0.000477001	0.00334855	0.0450766	0.000477001	0.0341533	0.000477001	0.000477001	0.02862	0.02862	0.0622486	0.115434	0.0996932
hsa-mir-519a-1	0.0471455	0.0132007	0.000471455	0.02494	0.0366792	0.0101363	0.00136251	0.00426667	0.000471455	0.00373392	0.00801474	0.00131536	0.0127764	0.000471455	0.011975	0.170761	0.0376693	0.05054	0.00241856	0.000471455	0.000471455	0.000471455	0.0267787	0.0121164	0.0225827	0.0170667	0.00461555
hsa-mir-194-2No2	0.0471303	0.000471303	0.0261102	0.0332269	0.0796974	0.0670193	0.0549068	0.02135	0.0422759	0.060751	0.0445382	0.0472717	0.0702242	0.0718737	0.0427001	0.200634	0.0438312	0.0259688	0.0835621	0.0625891	0.0642858	0.157085	0.0775294	0.0165427	0.0892177	0.0508536	0.0544355
hsa-mir-1-1No1	0.0471151	0.0294941	0.0100355	0.0526276	0.154302	0.0518738	0.0617679	0.0555016	0.11383	0.100685	0.0776928	0.100261	0.252773	0.149166	0.000471151	0.000471151	0.0318969	0.0532872	0.0304364	0.108129	0.000471151	0.0182336	0.0221441	0.0110249	0.028646	0.15515	0.0590824
hsa-mir-491No2	0.0458769	0.0713844	0.0602822	0.0184425	0.0164239	0.103728	0.00527584	0.00426655	0.0764308	0.101571	0.11483	0.0341324	0.0861567	0.00720267	0.0683106	0.000458769	0.0218374	0.0382613	0.0511527	0.0626219	0.0622549	0.0773943	0.0507398	0.0539971	0.0291777	0.0333984	0.223787
hsa-mir-211-precNo2	0.0449121	0.0403759	0.000449121	0.0553766	0.0480559	0.0164378	0.00277107	0.000449121	0.000449121	0.0511099	0.0425317	0.108552	0.0446875	0.071006	0.0477864	0.00426665	0.00415437	0.0191325	0.0317528	0.019896	0.000449121	0.0204799	0.0387591	0.0341332	0.0154048	0.0467535	0.0511998
hsa-mir-028-prec	0.0444259	0.0318089	0.0422046	0.00462029	0.0316312	0.0177259	0.00564209	0.000444259	0.000444259	0.168552	0.0596195	0.115152	0.194052	0.154602	0.0170595	0.000444259	0.00194585	0.000444259	0.0038384	0.051223	0.0281216	0.000444259	0.011062	0.0264334	0.027544	0.0675718	0.092317
hsa-mir-135bNo2	0.0443423	0.0427016	0.056226	0.100613	0.0176926	0.0341436	0.0746725	0.409812	0.100834	0.0819446	0.0592413	0.0184021	0.153203	0.163579	0.000443423	0.000443423	0.0284234	0.0355182	0.00496634	0.00284678	0.0220825	0.0250534	0.0609263	0.0440763	0.028113	0.0883299	0.05259
hsa-mir-422aNo1	0.044198	0.0325739	0.120528	0.0249277	0.0480432	0.0632473	0.00323087	0.00044198	0.00044198	0.0986941	0.02948	0.0306292	0.0772139	0.0682859	0.0102539	0.00044198	0.00307176	0.012287	0.00490597	0.056927	0.00044198	0.00044198	0.0285961	0.0727057	0.0203753	0.115047	0.0387616
hsa-mir-376aNo1	0.0440612	0.0170958	0.192856	0.0129099	0.00379367	0.0252911	0.0902374	0.0213256	0.0357777	0.336848	0.0994462	0.327904	1.009	0.91383	0.0512432	0.000440612	0.010046	0.00546359	0.0387739	0.0312835	0.000440612	0.0113678	0.0470574	0.0815133	0.0479386	0.058998	0.0608926
hsa-mir-376aNo2	0.0425419	0.000425419	0.000425419	0.0267588	0.0366711	0.0114012	0.0117841	0.00425419	0.0699388	0.00235257	0.0204201	0.00523265	0.0127626	0.00450944	0.000425419	0.000425419	0.000425419	0.000425419	0.00128902	0.0114012	0.00401595	0.000425419	0.0138261	0.00770008	0.0203776	0.00519011	0.000425419
hsa-mir-500No1	0.0424811	0.00777404	0.000424811	0.0359815	0.0581991	0.0227699	0.00409093	0.000424811	0.0341548	0.0412492	0.0364913	0.0424811	0.0166101	0.0620224	0.000424811	0.0768483	0.000424811	0.0505525	0.0516145	0.0199236	0.0462194	0.0660156	0.0212406	0.0098981	0.0412916	0.0935434	0.0502976
hsa-mir-522/526c	0.0424127	0.00776153	0.000424127	0.0166258	0.00504712	0.012639	0.0269745	0.0640432	0.000424127	0.00332092	0.00470781	0.000424127	0.0236239	0.000424127	0.000424127	0.0512346	0.0024769	0.000424127	0.000424127	0.00852496	0.0863947	0.000424127	0.000424127	0.000424127	0.0330395	0.0096701	0.0240056
hsa-mir-323No1	0.0422684	0.0310673	0.000422684	0.0424375	0.0619655	0.000422684	0.00743924	0.0213455	0.0748151	0.181543	0.0836914	0.176428	0.381726	0.305558	0.0307291	0.0768439	0.00621345	0.0314054	0.00374498	0.0170764	0.0602747	0.000422684	0.0424375	0.0462839	0.0412962	0.0349137	0.0489045
hsa-mir-148aNo2	0.0419493	0.131931	0.0682935	0.00369154	0.0252954	0.0151857	0.00342307	0.0725723	0.104076	0.057135	0.0750054	0.0192547	0.0210586	0.10244	0.0307489	0.196365	0.0275188	0.027309	0.0602812	0.000419493	0.225016	0.0705588	0.103363	0.0440468	0.106845	0.0300777	0.0452214
hsa-mir-337No1	0.0418126	0.0116239	0.000418126	0.0452412	0.000418126	0.0316103	0.0142581	0.000418126	0.0374223	0.228129	0.128908	0.174233	0.358083	0.626353	0.0358752	0.000418126	0.0153452	0.0368787	0.00331992	0.318737	0.0723358	0.000418126	0.0480009	0.0451576	0.0495897	0.0426907	0.0419798
hsa-mir-187-precNo2	0.0417518	0.00776584	0.000417518	0.000417518	0.0518558	0.0506032	0.00362823	0.000417518	0.00325247	0.0185796	0.0260949	0.0140286	0.0146966	0.0242578	0.000417518	0.000417518	0.0022212	0.000417518	0.000417518	0.000417518	0.000417518	0.000417518	0.0212099	0.0429626	0.0369086	0.017828	0.0069308
hsa-mir-516-1No1	0.0417442	0.038029	0.020079	0.0839894	0.0619902	0.000417442	0.0477971	0.000417442	0.0162802	0.00488407	0.0210808	0.00876629	0.014694	0.0404501	0.0392813	0.000417442	0.000417442	0.0505522	0.000417442	0.0512202	0.000417442	0.0796897	0.0489242	0.00989338	0.030849	0.0137338	0.0295132
hsa-mir-218-2-precNo1	0.0415999	0.0279551	0.000415999	0.014768	0.0189695	0.0113984	0.0291199	0.000415999	0.0845726	0.0247935	0.0314495	0.0420159	0.0625662	0.174345	0.0290367	0.000415999	0.0266239	0.0396031	0.00201343	0.0796638	0.0220895	0.0500863	0.053539	0.0727166	0.0314079	0.0263327	0.108908
hsa-mir-302aNo2	0.0415619	0.0411463	0.0622597	0.0664575	0.0202406	0.0784273	0.106731	0.217701	0.121943	0.170944	0.136946	0.0788014	0.0670393	0.0719021	0.0733983	0.0981692	0.0962573	0.112009	0.00423931	0.0910621	0.0341639	0.0864903	0.156896	0.169656	0.0650028	0.0593919	0.176721
hsa-mir-519a-2No1	0.0415315	0.00855549	0.000415315	0.0221363	0.000415315	0.00884621	0.00573135	0.000415315	0.0195198	0.00286152	0.00167372	0.0170694	0.00701882	0.0179831	0.000415315	0.000415315	0.000415315	0.0792421	0.00278261	0.000415315	0.0703128	0.000415315	0.0221363	0.0749228	0.0363401	0.0152005	0.000415315
hsa-mir-009-2No1	0.0413264	0.0450044	0.0301269	0.0387642	0.0392187	0.0531044	0.017729	0.000413264	0.0195061	0.00603365	0.0391774	0.0280193	0.0995553	0.0853803	0.00855456	0.000413264	0.0493024	0.11745	0.0863308	0.000413264	0.000413264	0.0864961	0.0443019	0.0506662	0.0539723	0.139559	0.0918272
hsa-mir-499No2	0.0411821	0.000411821	0.0080305	0.0193967	0.0075775	0.0657677	0.003031	0.0384229	0.0845468	0.024421	0.0341399	0.0214559	0.00955424	0.000411821	0.000411821	0.000411821	0.0449296	0.000411821	0.0245033	0.000411821	0.016061	0.0182025	0.0562959	0.00220324	0.0247916	0.033028	0.0179966
hsa-mir-519b	0.0411669	0.0155199	0.00601036	0.0415374	0.000411669	0.000411669	0.029846	0.00428135	0.000411669	0.00389027	0.0113621	0.0157669	0.0306281	0.000411669	0.0119384	0.149395	0.00146966	0.0040961	0.00283228	0.12807	0.000411669	0.000411669	0.0461481	0.0143261	0.0479182	0.0278288	0.00922138
hsa-mir-496No2	0.040749	0.0442535	0.0120617	0.0267721	0.0569264	0.0265684	0.0180518	0.00040749	0.0650355	0.0226972	0.032151	0.0354517	0.063813	0.0377336	0.0187853	0.00040749	0.00521588	0.0109207	0.0373261	0.00040749	0.00040749	0.0751412	0.0332105	0.0440497	0.0242457	0.0363889	0.0373669
hsa-mir-129-2No2	0.0406427	0.031051	0.122538	0.0489338	0.08474	0.0721001	0.0671417	0.0256049	0.0471455	0.102663	0.124529	0.186062	0.245116	0.195898	0.0597447	0.000406427	0.0836833	0.0819763	0.0241011	0.14798	0.00804725	0.111564	0.267673	0.0727098	0.10246	0.124732	0.149524
hsa-mir-181b-2No2	0.0406275	0.0636633	0.122533	0.102463	0.0796705	0.0657759	0.0478186	0.119526	0.0422932	0.00548471	0.0187699	0.114732	0.0619163	0.0494437	0.0648821	0.000406275	0.0717482	0.0806049	0.0324614	0.0796705	0.0180792	0.0500937	0.0341677	0.0506625	0.0330302	0.0505	0.0876741
hsa-mir-216-precNo2	0.0400198	0.0170884	0.0160879	0.0295346	0.0139269	0.0543868	0.00111655	0.0298948	0.0211304	0.0530262	0.0194096	0.0420207	0.145552	0.127623	0.0888038	0.038419	0.0016208	0.0327762	0.0316156	0.0825207	0.0160879	0.0956072	0.0166082	0.00330563	0.0297347	0.0296947	0.00968478
hsa-mir-337No2	0.0399134	0.0411507	0.056238	0.0553998	0.0366804	0.039195	0.0176018	0.0555195	0.0439047	0.00482952	0.0475369	0.0691699	0.100861	0.315475	0.0358821	0.0768333	0.00459004	0.0204756	0.0560384	0.0996238	0.120538	0.0227506	0.0322899	0.0627838	0.0286578	0.0289372	0.0221519
hsa-mir-194-precNo2	0.0397159	0.0426946	0.0241075	0.0572306	0.0695425	0.0581838	0.00135828	0.0597724	0.0276423	0.09365	0.12856	0.0148935	0.123199	0.0637837	0.0529413	0.000397159	0.0782403	0.0955961	0.0330039	0.00567937	0.0482151	0.000397159	0.0433697	0.0396364	0.035784	0.043052	0.0803055
hsa-mir-202	0.0394576	0.174639	0.16876	0.0738252	0.0328682	0.0935934	0.171009	0.0725625	0.0520446	0.16296	0.168089	0.116045	0.300667	0.568978	0.100735	0.115256	0.110679	0.117465	0.114861	0.116676	0.000394576	0.225382	0.0941458	0.230235	0.0198472	0.0838868	0.208612
hsa-mir-410No1	0.0393664	0.0225176	0.0361384	0.042437	0.00507827	0.000393664	0.00807012	0.0384216	0.00649546	0.279265	0.126209	0.32745	0.842442	0.823152	0.061451	0.017085	0.0049208	0.0341307	0.0129122	0.000393664	0.000393664	0.0546406	0.0157072	0.0738121	0.0683008	0.0452714	0.0558216
hsa-mir-015a-2-precNo2	0.0393436	0.0535467	0.0261242	0.030452	0.0151866	0.0746349	0.031711	0.000393436	0.000393436	0.0911199	0.0254553	0.0683006	0.0599991	0.0503205	0.0341503	0.000393436	0.0409567	0.0587401	0.0321438	0.000393436	0.00601958	0.0250619	0.0396977	0.0374551	0.0660973	0.120667	0.0396977
hsa-mir-409-3p	0.0390929	0.020172	0.000390929	0.00184519	0.0126661	0.0151681	0.000390929	0.0170836	0.000390929	0.386942	0.147654	0.235535	1.15676	0.986706	0.000390929	0.0341672	0.024824	0.0245895	0.00985142	0.011376	0.000390929	0.0409694	0.00738857	0.000390929	0.0126661	0.0363564	0.0364737
hsa-mir-518a-1	0.0389866	0.00541914	0.0361406	0.0387527	0.0164523	0.00126317	0.000389866	0.000389866	0.000389866	0.0211697	0.017427	0.0162184	0.00382848	0.0179728	0.0324368	0.00424954	0.0118519	0.0286941	0.0134894	0.0142301	0.000389866	0.000389866	0.0249124	0.000389866	0.000389866	0.0104094	0.0170761
hsa-mir-18bNo1	0.0389258	0.0295058	0.0221099	0.0110939	0.000389258	0.0328923	0.00142858	0.000389258	0.0504089	0.0293111	0.0468667	0.0175166	0.0414949	0.0611135	0.020475	0.000389258	0.0246011	0.000389258	0.0539123	0.000389258	0.00801872	0.0796811	0.0295447	0.0363567	0.0170884	0.0130012	0.00969253
hsa-miR-302b*No2	0.0388423	0.00466107	0.00602055	0.0507668	0.00885603	0.0468049	0.0346084	0.000388423	0.0130122	0.0375605	0.0153815	0.0284714	0.017246	0.0242764	0.000388423	0.000388423	0.00411728	0.0532916	0.00396191	0.0455231	0.000388423	0.000388423	0.0313845	0.0319283	0.0297532	0.0274615	0.0249367
hsa-mir-141-precNo2	0.0384776	0.00465579	0.00804182	0.116318	0.000384776	0.0366692	0.00246257	0.000384776	0.000384776	0.00619489	0.0251259	0.0105044	0.0293584	0.000384776	0.00170841	0.000384776	0.000384776	0.000384776	0.000384776	0.000384776	0.000384776	0.00227787	0.000384776	0.000384776	0.0121204	0.0126207	0.0166223
hsa-mir-330No1	0.0384168	0.0465612	0.0220897	0.0710711	0.0784088	0.0392236	0.0232038	0.000384168	0.0325391	0.0877825	0.0897417	0.191777	0.200459	0.319974	0.0631957	0.0426811	0.121666	0.047829	0.00606986	0.0142142	0.000384168	0.000384168	0.00184785	0.0539757	0.0418743	0.107644	0.0618511
hsa-mir-519c/526c	0.0381813	0.0116453	0.00200834	0.00832353	0.000381813	0.000381813	0.000381813	0.00855262	0.000381813	0.000381813	0.0103853	0.0092017	0.00446722	0.00359668	0.000381813	0.000381813	0.00270706	0.0273378	0.0122944	0.000381813	0.026116	0.000381813	0.000381813	0.00220306	0.0269942	0.0181743	0.000381813
hsa-mir-517a	0.0375964	0.00774486	0.00601542	0.00924871	0.0366941	0.0290996	0.00458676	0.000375964	0.000375964	0.00272198	0.0120684	0.00262799	0.0159409	0.000375964	0.00341375	0.0683126	0.00268814	0.0314306	0.00373332	0.000375964	0.046206	0.111548	0.000924871	0.00439878	0.0352654	0.0156025	0.00184598
hsa-mir-515-25p	0.0375888	0.039581	0.0401824	0.00646527	0.000375888	0.0113894	0.0341682	0.000375888	0.000375888	0.0164263	0.0187568	0.000375888	0.0248838	0.000375888	0.00511208	0.000375888	0.0277781	0.000375888	0.0217263	0.000375888	0.016088	0.000375888	0.00924684	0.0165391	0.0143213	0.00222902	0.000375888
hsa-mir-200bNo1	0.0375356	0.0248486	0.000375356	0.00645612	0.00126495	0.000375356	0.0032168	0.0298783	0.0130249	0.0558905	0.04219	0.062159	0.222098	0.217444	0.00852058	0.0127996	0.00243231	0.000375356	0.00275136	0.0540513	0.0682773	0.0546518	0.0452304	0.00330313	0.0352459	0.0482333	0.06321
hsa-mir-18bNo2	0.0373457	0.0124361	0.05023	0.0193824	0.0569148	0.0290923	0.00365241	0.000373457	0.0146395	0.00198679	0.0197559	0.0149009	0.000373457	0.000373457	0.000373457	0.000373457	0.00918704	0.000373457	0.000761852	0.0227809	0.000373457	0.000373457	0.000373457	0.0550849	0.0231543	0.0118759	0.0143034
hsa-mir-4325p	0.037019	0.0007774	0.0321325	0.0443118	0.0189908	0.0202494	0.00484949	0.02136	0.0292821	0.109095	0.0609333	0.0989519	0.145559	0.160885	0.0409801	0.452373	0.0439786	0.0341686	0.0888087	0.00037019	0.0361676	0.00037019	0.0295412	0.00662641	0.0319474	0.0189167	0.000921774
hsa-mir-518a-2	0.0367607	0.0209536	0.000367607	0.0452157	0.00126457	0.0126457	0.00904314	0.00852849	0.000367607	0.0105503	0.0140794	0.0188215	0.140426	0.0116899	0.0324597	0.000367607	0.000367607	0.000367607	0.0058082	0.000367607	0.00200714	0.0113958	0.0193729	0.00220197	0.0286366	0.0308055	0.0378268
hsa-mir-125b-2-precNo1	0.0367607	0.0318348	0.000367607	0.000367607	0.0341507	0.00632285	0.020586	0.000367607	0.000367607	0.0220564	0.0160644	0.0135647	0.0529722	0.0449216	0.000367607	0.000367607	0.000367607	0.0109179	0.00151087	0.000367607	0.000367607	0.0273132	0.0267618	0.000367607	0.035805	0.000367607	0.0221667
hsa-mir-521-2No2	0.0364797	0.0411491	0.0180939	0.032321	0.0442863	0.0632557	0.0114181	0.0597537	0.0439215	0.0423164	0.0616141	0.0512174	0.0593524	0.000364797	0.0256087	0.0682899	0.0464751	0.025937	0.0435932	0.034145	0.0100319	0.000364797	0.0360054	0.077118	0.0214865	0.0411855	0.0184587
hsa-mir-015b-precNo2	0.0360998	0.175373	0.140609	0.0433559	0.131512	0.111296	0.0878309	0.0384102	0.0520198	0.437169	0.231328	0.316054	0.400347	0.459912	0.0853761	0.110971	0.00397098	0.0519115	0.0380131	0.17642	0.0361359	0.000360998	0.0590593	0.0209379	0.0203603	0.166276	0.0590593
hsa-mir-200a-prec	0.0359479	0.0209576	0.0602487	0.000359479	0.000359479	0.0101014	0.0320655	0.0938959	0.000359479	0.0323531	0.0401538	0.0542813	0.0440362	0.0602127	0.000359479	0.000359479	0.0042059	0.000359479	0.00384642	0.0113955	0.0281112	0.0956214	0.0479904	0.00880723	0.0192681	0.0122582	0.142102
hsa-mir-502No1	0.0357808	0.0225061	0.000357808	0.011092	0.000357808	0.0303421	0.00468728	0.0896308	0.0504151	0.0390726	0.0515601	0.0542794	0.0325605	0.0179619	0.0751396	0.320166	0.0500215	0.0983613	0.0624732	0.0284457	0.0502362	0.0546372	0.0544583	0.0198225	0.0319522	0.128059	0.0507729
hsa-mir-455No2	0.0351882	0.0698486	0.000351882	0.0341678	0.0366661	0.0202332	0.0431056	0.0469411	0.069919	0.0467299	0.0338159	0.0201277	0.0351178	0.0161866	0.121223	0.0896596	0.0367013	0.000351882	0.00104509	0.165068	0.0421907	0.145714	0.0710802	0.0639018	0.0280802	0.111371	0.0373699
hsa-mir-520hNo2	0.034816	0.0473497	0.00804249	0.038785	0.00034816	0.0379494	0.0235356	0.00034816	0.00034816	0.0257986	0.0234311	0.0293499	0.0178606	0.0251719	0.00341545	0.0683089	0.0331448	0.0327966	0.0118026	0.0284446	0.00804249	0.0501002	0.0175472	0.0198451	0.0308469	0.0345374	0.0456786
hsa-mir-520eNo1	0.034664	0.0869374	0.00402103	0.0904385	0.0897798	0.169472	0.0740077	0.162193	0.0845456	0.105587	0.0565717	0.0669709	0.0746663	0.0754983	0.208296	0.0853775	0.0716159	0.107909	0.043746	0.00034664	0.228991	0.0409729	0.0369172	0.0848229	0.088116	0.0400716	0.0784447
hsa-mir-377No2	0.0341626	0.048101	0.0421909	0.025827	0.0341626	0.0126402	0.0227865	0.162204	0.0764218	0.00427033	0.0321471	0.0218983	0.0280817	0.000341626	0.0443773	0.0981834	0.0430108	0.0327961	0.00454363	0.221955	0.000341626	0.000341626	0.0267494	0.053977	0.0303023	0.00963387	0.011547
hsa-mir-302bNo1	0.0338056	0.0372538	0.0462123	0.0350902	0.123965	0.0126433	0.00382003	0.000338056	0.000338056	0.00645687	0.0210947	0.0267064	0.0331971	0.000338056	0.000338056	0.0640278	0.0139955	0.00682873	0.026267	0.000338056	0.00402287	0.0022785	0.0304588	0.000338056	0.0633517	0.0252528	0.0355297
hsa-mir-520bNo2	0.0335625	0.0434634	0.000335625	0.0424566	0.000335625	0.000335625	0.0218492	0.000335625	0.000335625	0.0029535	0.0130558	0.000335625	0.000335625	0.00627619	0.0136599	0.000335625	0.000335625	0.0177546	0.00228896	0.000335625	0.0522233	0.00681319	0.0239972	0.0319515	0.0275548	0.0181909	0.00738375
hsa-mir-523/526c	0.0333346	0.026401	0.0120671	0.0138339	0.016434	0.000333346	0.00215675	0.000333346	0.0309012	0.0113338	0.00670025	0.000333346	0.000333346	0.000333346	0.000333346	0.000333346	0.000333346	0.000333346	0.000333346	0.000333346	0.000333346	0.000333346	0.00646691	0.0264343	0.0132338	0.0118671	0.0120005
hsa-mir-378No1	0.03297	0.0248264	0.0003297	0.0003297	0.0366626	0.0003297	0.0040553	0.0003297	0.047147	0.0289476	0.0231119	0.0157596	0.0255187	0.0386408	0.0324424	0.0003297	0.000929753	0.0003297	0.00276948	0.0003297	0.0003297	0.0003297	0.0267716	0.0187269	0.0154299	0.0118692	0.00646211
hsa-mir-519a-1/526c	0.0326661	0.0884598	0.038154	0.0267535	0.000326661	0.0455365	0.00174437	0.119493	0.000326661	0.00191097	0.00434459	0.0105185	0.0402119	0.0170844	0.300463	0.000326661	0.0392646	0.000326661	0.074348	0.000326661	0.0301181	0.0204816	0.0332214	0.000326661	0.0292035	0.0204163	0.00692521
hsa-let-7iNo2	0.0324686	0.0504562	0.0843533	0.0775025	0.0214942	0.0581837	0.00409104	0.000324686	0.0699048	0.0121432	0.043865	0.0577941	0.0472418	0.082665	0.0290269	0.0811065	0.00373389	0.0560083	0.0396117	0.0739634	0.0522095	0.0182149	0.0221436	0.0539628	0.0170785	0.14994	0.0369168
hsa-mir-296No2	0.0323166	0.0504463	0.0241082	0.0295374	0.0101151	0.0404927	0.0127651	0.0811147	0.0845726	0.0281155	0.0297959	0.0477317	0.000323166	0.0107938	0.0648918	0.000323166	0.00234942	0.0136699	0.000707734	0.000323166	0.0241082	0.0341587	0.0498322	0.0143163	0.0363562	0.0163199	0.0175479
hsa_mir_147 right	0.0322635	0.0279402	0.0100339	0.048008	0.0328765	0.000322635	0.00141637	0.119536	0.0487823	0.0328765	0.0301341	0.0236491	0.0351026	0.005388	0.00512989	0.0213584	0.0235523	0.00545252	0.00525894	0.0540736	0.0502342	0.000322635	0.000322635	0.000322635	0.0490082	0.0831429	0.013841
hsa-mir-194-1No2	0.0320204	0.0372397	0.00803711	0.000320204	0.000320204	0.0151777	0.0373998	0.000320204	0.0422669	0.0390328	0.0435157	0.026705	0.0248798	0.0143771	0.0409861	0.00854944	0.00419467	0.116106	0.00403457	0.00854944	0.0241113	0.00454689	0.0230867	0.000320204	0.0297469	0.0230226	0.0129362
hsa-mir-518a-1*	0.0314278	0.0457903	0.000314278	0.000314278	0.000314278	0.0113769	0.00203024	0.00854836	0.000314278	0.00760553	0.00936549	0.00436847	0.0217166	0.0323392	0.000314278	0.0811152	0.00336278	0.000314278	0.0363934	0.042679	0.0863951	0.127503	0.0295421	0.0407619	0.0429618	0.0155882	0.000314278
hsa-let-7d-v2-precNo1	0.031405	0.0698448	0.0461968	0.0470761	0.0859869	0.0733621	0.0623704	0.0768481	0.060172	0.0724514	0.0656051	0.109886	0.171691	0.111425	0.0751208	0.102443	0.0799572	0.0928961	0.0386282	0.0597638	0.0321273	0.0318761	0.104296	0.0760002	0.0539852	0.0783241	0.0978266
hsa-mir-520gNo1	0.0312683	0.00775453	0.000312683	0.000312683	0.0202306	0.000312683	0.00415868	0.000312683	0.000312683	0.0028673	0.0123822	0.0148837	0.0191362	0.000312683	0.000312683	0.000312683	0.00328317	0.00681648	0.00347078	0.0369904	0.000312683	0.000312683	0.000312683	0.000312683	0.000312683	0.0126324	0.000312683
hsa-mir-140No1	0.0308201	0.0310358	0.0261046	0.00739682	0.0392031	0.0316214	0.0451514	0.115236	0.0260121	0.0327926	0.0331316	0.0266902	0.022961	0.0206803	0.0648762	0.000308201	0.00269984	0.051901	0.0494046	0.000308201	0.0281079	0.0478019	0.028601	0.169634	0.0324844	0.104665	0.0433638
hsa-mir-200bNo2	0.0307593	0.0489073	0.0422018	0.0396795	0.024023	0.00633642	0.0142108	0.000307593	0.0829271	0.0515833	0.096092	0.0858184	0.0861875	0.000307593	0.0204857	0.0896326	0.00329124	0.00136571	0.00489073	0.000307593	0.0381723	0.0500761	0.0442934	0.158626	0.0374648	0.0786823	0.0585965
hsa-mir-516-43p	0.0304098	0.00930541	0.000304098	0.00553459	0.0695777	0.0202225	0.01855	0.0384076	0.0162693	0.0142014	0.0177593	0.0052609	0.0344848	0.000304098	0.000304098	0.000304098	0.00241758	0.0286765	0.00796738	0.0426954	0.000304098	0.0569272	0.0193711	0.00220471	0.0435165	0.0141102	0.0046223
hsa-mir-518a-2*	0.0303871	0.0232765	0.104471	0.0240058	0.0278345	0.0202378	0.026376	0.0128233	0.0325141	0.00948076	0.0378319	0.0337296	0.0797964	0.0602271	0.0170775	0.0683101	0.0256163	0.0259505	0.00905534	0.000303871	0.00601664	0.0250389	0.0572188	0.0859346	0.0308429	0.0308125	0.0253732
hsa-mir-518e/526c	0.0302883	0.0279561	0.000302883	0.0406166	0.00126605	0.000302883	0.0213835	0.000302883	0.0162648	0.00209292	0.0187485	0.0157499	0.000302883	0.000302883	0.0341652	0.0469469	0.00252302	0.000302883	0.00266234	0.0170826	0.000302883	0.0250484	0.0202932	0.00220196	0.0154167	0.00445238	0.00645141
hsa-mir-519a-2No2	0.0301136	0.0411351	0.000301136	0.00831135	0.0354136	0.032884	0.0200858	0.000301136	0.0276443	0.00758862	0.00870282	0.00307158	0.0115034	0.000301136	0.000301136	0.110969	0.000301136	0.000301136	0.00216215	0.000301136	0.00400511	0.000301136	0.000301136	0.00659487	0.00110216	0.0181886	0.00508919
hsa-mir-516-33p	0.029521	0.0457871	0.00029521	0.0553814	0.0075869	0.00029521	0.00152624	0.00029521	0.00029521	0.00116608	0.00234397	0.00029521	0.00029521	0.0044872	0.00029521	0.00029521	0.0570346	0.00029521	0.00029521	0.00029521	0.0683116	0.00029521	0.0119855	0.0231445	0.00220227	0.0092696	0.00029521
hsa-mir-302aNo1	0.0293463	0.0271747	0.00601599	0.0157003	0.0240346	0.0252965	0.0139101	0.0426989	0.0292876	0.0270573	0.0375046	0.0118266	0.0255313	0.00448998	0.0204837	0.0170795	0.0323103	0.000293463	0.0469541	0.0426989	0.000293463	0.000293463	0.0341591	0.000293463	0.0380035	0.03008	0.0120026
hsa-mir-137-prec	0.0291032	0.000291032	0.00200812	0.000291032	0.0354186	0.000291032	0.00308494	0.000291032	0.00974957	0.0559073	0.0133875	0.0192663	0.0919079	0.147379	0.0426944	0.000291032	0.045401	0.113357	0.0517746	0.147961	0.000291032	0.000291032	0.0295398	0.0297435	0.0280846	0.115423	0.0687709
hsa-mir-524*	0.0286702	0.0124142	0.000286702	0.0295303	0.0632464	0.0379307	0.00424319	0.0170874	0.0227641	0.024255	0.0254305	0.0205852	0.000286702	0.00450122	0.0153672	0.000286702	0.0110954	0.00957584	0.0145645	0.0142204	0.000286702	0.000286702	0.0323113	0.0561936	0.0253444	0.0178042	0.0184636
hsa-mir-199a-1-prec	0.0284043	0.037238	0.0180651	0.0046015	0.0493099	0.026558	0.00312447	0.0128103	0.000284043	0.0324093	0.0237744	0.0306482	0.0370108	0.0566098	0.0153667	0.183549	0.00977108	0.0109357	0.00323809	0.034142	0.0200818	0.0295973	0.0166165	0.0176107	0.000284043	0.0270977	0.016162
hsa-mir-022-prec	0.0281916	0.0333788	0.000281916	0.0184655	0.0632337	0.0278251	0.0239065	0.0597662	0.0113894	0.0811072	0.0435278	0.110342	0.180003	0.14919	0.0392709	0.03414	0.0321102	0.0314054	0.03414	0.000281916	0.000281916	0.000281916	0.0304469	0.0176197	0.0479257	0.227901	0.101067
hsa-mir-502No2	0.0281232	0.0333823	0.000281232	0.0110805	0.0404693	0.000281232	0.024186	0.000281232	0.0243828	0.00309355	0.0267733	0.0192644	0.044041	0.0296419	0.0187863	0.106699	0.0101806	0.0478095	0.043591	0.000281232	0.01004	0.00911192	0.000281232	0.0583838	0.0198269	0.0771982	0.107993
hsa-mir-133bNo1	0.0277738	0.00774888	0.00200804	0.0156922	0.000277738	0.0139147	0.000277738	0.000277738	0.000277738	0.024302	0.0147201	0.00524924	0.0248853	0.000277738	0.020497	0.000277738	0.000277738	0.0109429	0.000277738	0.00283292	0.000277738	0.0432715	0.107068	0.000277738	0.00110262	0.0181918	0.0143035
hsa-mir-031-prec	0.0277662	0.0714146	0.0160766	0.024934	0.000277662	0.000277662	0.0291267	0.000277662	0.0471747	0.0260724	0.0813549	0.116923	0.0683048	0.0251562	0.0204914	0.0128002	0.0677772	0.0450923	0.0305428	0.000277662	0.0542551	0.0455365	0.0286269	0.000277662	0.0330417	0.0612522	0.108927
hsa-mir-505No1	0.0276218	0.05668	0.000276218	0.0240034	0.000276218	0.015192	0.00196391	0.0170703	0.000276218	0.04704	0.058945	0.0345825	0.0146948	0.0341682	0.0358531	0.000276218	0.00281743	0.02323	0.00173189	0.0370133	0.0462113	0.00682259	0.0166283	0.0363503	0.0484763	0.0501336	0.0701595
hsa-mir-148bNo1	0.0274927	0.0481122	0.0221041	0.0193823	0.0265579	0.0240286	0.0199322	0.017073	0.0504216	0.206443	0.129903	0.227227	0.353556	0.359329	0.0153684	0.0682918	0.0262555	0.0382423	0.00937501	0.0682918	0.000274927	0.0455279	0.0369227	0.0330462	0.0115744	0.248699	0.321115
hsa_mir_95 right	0.0274927	0.0217192	0.0100348	0.000274927	0.00126466	0.0392046	0.00285924	0.017073	0.000274927	0.0323589	0.0401668	0.0288948	0.0651027	0.000274927	0.0273277	0.0384073	0.0194648	0.0109146	0.00243035	0.0256232	0.000274927	0.011382	0.0156983	0.090341	0.0220216	0.0248809	0.0821482
hsa-mir-188-prec	0.0272344	0.0263901	0.000272344	0.0397078	0.022768	0.0468159	0.000599157	0.0469521	0.0634289	0.0617948	0.0348328	0.0481777	0.0689575	0.00718988	0.000272344	0.0298761	0.00326813	0.0245927	0.000272344	0.145159	0.0522356	0.000272344	0.000272344	0.000272344	0.0165313	0.024865	0.0295493
hsa-mir-135bNo1	0.0270217	0.0186179	0.102439	0.0258327	0.0278323	0.0252923	0.0241033	0.0640144	0.0113761	0.00813353	0.0103763	0.0363442	0.0638252	0.159941	0.0512061	0.00426943	0.00767416	0.00956568	0.00383708	0.000270217	0.0221037	0.000270217	0.0396678	0.000270217	0.0446128	0.0345067	0.0553674
hsa-mir-299No1	0.0269837	0.0201838	0.000269837	0.0175394	0.0366709	0.000269837	0.0212362	0.000269837	0.0536706	0.287916	0.147007	0.26668	0.667847	0.766607	0.0392883	0.000269837	0.00157585	0.0191314	0.00491103	0.0227742	0.028117	0.000269837	0.0286027	0.0286567	0.0385597	0.0270916	0.028144
hsa-mir-522	0.0269381	0.0387909	0.000269381	0.000269381	0.0404611	0.000269381	0.0161629	0.000269381	0.0439091	0.00181294	0.00100479	0.0135768	0.0185065	0.000269381	0.000269381	0.000269381	0.0189375	0.00681535	0.00274769	0.358546	0.00200958	0.000269381	0.0119875	0.0176175	0.0209309	0.0192877	0.000269381
hsa-mir-325No1	0.0269229	0.0248229	0.0863688	0.00460382	0.000269229	0.000269229	0.0322537	0.115257	0.0178768	0.0404652	0.024446	0.0262768	0.0523382	0.031446	0.000269229	0.000269229	0.0447728	0.000269229	0.0012923	0.000269229	0.000269229	0.000269229	0.000269229	0.000269229	0.0330344	0.0185499	0.0253883
hsa-mir-495No2	0.0268698	0.0775998	0.0341515	0.054465	0.0885358	0.0290999	0.0171429	0.00854458	0.0796688	0.0544381	0.0394985	0.0139991	0.0484999	0.0458398	0.0512138	0.000268698	0.00419168	0.0491716	0.0897718	0.000268698	0.000268698	0.0910616	0.0415406	0.0231349	0.0231349	0.0467802	0.0424542
hsa-mir-520fNo2	0.0267862	0.0178396	0.000267862	0.00554474	0.0328667	0.000267862	0.00196611	0.000267862	0.0390275	0.000808943	0.0140627	0.00656262	0.0133931	0.0071787	0.0119466	0.000267862	0.000267862	0.0177592	0.0150806	0.000267862	0.0582332	0.000267862	0.00554474	0.0143306	0.0203843	0.0137413	0.00506259
hsa-mir-511-2No2	0.0265203	0.0186173	0.000265203	0.0442889	0.0518472	0.078394	0.0512637	0.110961	0.0406556	0.00103694	0.0140558	0.0253799	0.028085	0.00628531	0.117803	1.24619	0.022887	0.000265203	0.0356698	0.0597502	0.000265203	0.00456149	0.00184581	0.0462514	0.0517676	0.0627205	0.0142944
hsa-mir-217-precNo2	0.0260341	0.0139803	0.0743274	0.00554527	0.0189789	0.0303558	0.00270755	0.021348	0.00486838	0.00291582	0.0167399	0.00218947	0.0223373	0.000260341	0.000260341	0.00853919	0.00247324	0.000260341	0.028273	0.000260341	0.000260341	0.000260341	0.0156986	0.0220249	0.0148655	0.028221	0.000260341
hsa-mir-489No2	0.0259733	0.0209605	0.0723098	0.0489078	0.0581803	0.0758941	0.0577907	0.000259733	0.0764136	0.0607516	0.110465	0.11688	0.0504142	0.222851	0.000259733	0.149399	0.00561024	0.0478169	0.050622	0.0341549	0.0241033	0.0614529	0.053531	0.0176359	0.0236877	0.108387	0.105218
hsa-mir-193bNo2	0.0259733	0.0807251	0.0622841	0.0203111	0.0050648	0.0670372	0.0274019	0.0512194	0.0780758	0.0218176	0.0237656	0.021454	0.00638944	0.000898677	0.0648814	0.0725695	0.0589595	0.0450897	0.0521804	0.0199215	0.0120516	0.0683099	0.0655307	0.0572972	0.0490377	0.0564401	0.0576868
hsa-mir-125a-precNo2	0.0257378	0.051244	0.0261239	0.00553363	0.0151853	0.0215168	0.0185055	0.000257378	0.0845745	0.125009	0.120221	0.1997	0.146217	0.213058	0.000257378	0.000257378	0.00375772	0.0847032	0.00921415	0.000257378	0.0180937	0.045556	0.075695	0.0517845	0.0402282	0.046045	0.165726
hsa-mir-431No1	0.0256011	0.0108549	0.014055	0.00184584	0.0113925	0.0316174	0.00239114	0.000256011	0.000256011	0.0213769	0.0133894	0.0328462	0.0689437	0.0683037	0.00852516	0.115256	0.00100356	0.0122885	0.00309773	0.0853796	0.0502293	0.000256011	0.000256011	0.000256011	0.0214793	0.0114949	0.014311
hsa-mir-452	0.0255251	0.0395895	0.000255251	0.0470683	0.0252954	0.0328764	0.0105929	0.000255251	0.000255251	0.0453071	0.0167445	0.105929	0.325445	0.48804	0.0580441	0.000255251	0.0400489	0.0136559	0.00273119	0.000255251	0.000255251	0.0250401	0.0313704	0.00661101	0.0407636	0.0219006	0.0309109
hsa-mir-34bNo1	0.0252213	0.0535447	0.0120558	0.0359907	0.0556381	0.0505686	0.0180584	0.0255996	0.0227496	0.0604554	0.0224217	0.0450956	0.0708465	0.0709726	0.110974	0.0896111	0.0749828	0.103785	0.0647934	0.150798	0.0200761	0.0295845	0.0036823	0.0473655	0.227975	0.453226	0.51754
hsa-mir-203-precNo2	0.0252213	0.011627	0.000252213	0.0368987	0.0455244	0.000252213	0.012535	0.000252213	0.0357637	0.109687	0.0488788	0.0455244	0.061893	0.0952355	0.000252213	0.000252213	0.00335443	0.0546292	0.00350575	0.0398244	0.000252213	0.0136447	0.0692071	0.0209336	0.0335947	0.0408332	0.0742766
hsa-mir-519c	0.0250617	0.0147363	0.000250617	0.0341591	0.00506247	0.0290967	0.00241595	0.000250617	0.000250617	0.0116788	0.00804481	0.0205757	0.0229816	0.00448605	0.000250617	0.000250617	0.00313272	0.000250617	0.0155633	0.0284451	0.000250617	0.000250617	0.000250617	0.0198238	0.0368909	0.0196735	0.0216784
hsa-mir-193-precNo1	0.0246743	0.0310403	0.0462149	0.0581573	0.0518654	0.00254145	0.0471279	0.0597611	0.00325701	0.0252665	0.0204303	0.00962297	0.0255379	0.0197641	0.0648934	0.102472	0.0608468	0.00957362	0.00185797	0.0626233	0.0542341	0.122952	0.0175434	0.0550977	0.00384919	0.0230211	0.0286222
hsa-mir-339No1	0.0246059	0.0527797	0.0180853	0.016609	0.0505898	0.136612	0.00551173	0.000246059	0.0601861	0.0910665	0.0703237	0.072243	0.120003	0.271403	0.0170765	0.000246059	0.0330704	0.046456	0.00246059	0.000246059	0.0401815	0.113852	0.0359985	0.0418547	0.000246059	0.0701515	0.0526075
hsa-mir-024-1-precNo2	0.024454	0.0325972	0.032157	0.0258479	0.0278286	0.0417429	0.00435281	0.00024454	0.0618197	0.0335998	0.0271195	0.0490547	0.0689602	0.0862981	0.0888169	0.00024454	0.0224732	0.0123004	0.039591	0.105323	0.00024454	0.00682266	0.0295404	0.0815296	0.0313989	0.157435	0.112635
hsa-mir-211-precNo1	0.0243552	0.0318079	0.000243552	0.0212134	0.0417205	0.0177062	0.0282277	3.31231	0.0146375	0.04306	0.0669525	0.0337076	0.0689253	0.059305	0.0273266	0.0128108	0.00299569	0.0368738	0.00477362	0.034146	0.0462019	0.0318566	0.0544583	0.0671961	0.0319297	0.0478824	0.0387492
hsa-mir-519b/526c	0.0241881	0.0279373	0.000241881	0.000923985	0.0493195	0.000241881	0.0262441	0.000241881	0.000241881	0.00119489	0.0113926	0.00437805	0.000241881	0.000241881	0.0085384	0.0042571	0.0026365	0.0245993	0.00150208	0.0569146	0.000241881	0.000241881	0.00645822	0.000241881	0.00551489	0.00778857	0.000241881
hsa-mir-194-1No1	0.0241273	0.040365	0.000241273	0.000241273	0.0720924	0.0101093	0.00202911	0.000241273	0.000241273	0.035443	0.0395206	0.0332716	0.0529836	0.00179749	0.011943	0.000241273	0.0218352	0.0314138	0.00784138	0.000241273	0.000241273	0.0227762	0.0295318	0.029749	0.0539728	0.0300626	0.0184574
hsa-mir-527No2	0.0239222	0.00466483	0.000239222	0.00552603	0.0303573	0.0240418	0.00149275	0.000239222	0.0195205	0.00211472	0.0227739	0.0109564	0.00956888	0.000239222	0.03074	0.000239222	0.00291851	0.0136596	0.000239222	0.000239222	0.0703074	0.0546383	0.015693	0.00880337	0.0374622	0.0141141	0.000239222
hsa-mir-504No1	0.0232993	0.028728	0.000232993	0.056291	0.0101119	0.0354149	0.00214353	0.000232993	0.0178938	0.00885372	0.00535883	0.0284484	0.00256292	0.00358809	0.000232993	0.000232993	0.0242545	0.000232993	0.00815475	0.000232993	0.00603451	0.000232993	0.000232993	0.0396554	0.022577	0.00852753	0.00461326
hsa-mir-521-1No1	0.0232385	0.00620468	0.000232385	0.000232385	0.0341606	0.000232385	0.00288157	0.000232385	0.000232385	0.000232385	0.0177542	0.0109453	0.0121305	0.000232385	0.000232385	0.000232385	0.00323015	0.0259574	0.00190556	0.000232385	0.0462214	0.0227737	0.00922568	0.00550752	0.019288	0.0248884	0.000232385
hsa-mir-030d-precNo1	0.0231018	0.0240489	0.00803941	0.0609193	0.0670413	0.000231018	0.0164022	0.000231018	0.0162636	0.0925687	0.0616124	0.0766054	0.102757	0.0314415	0.0341444	0.000231018	0.0163098	0.0286924	0.00321114	0.00854765	0.000231018	0.000231018	0.0221546	0.000231018	0.0121284	0.171854	0.0701369
hsa-mir-380-3p	0.022927	0.00022927	0.00022927	0.00554834	0.00022927	0.00022927	0.00022927	0.0127933	0.0325105	0.0254261	0.0267788	0.0232022	0.0791441	0.0673826	0.0136645	0.00022927	0.00238441	0.00022927	0.00022927	0.00022927	0.00022927	0.00022927	0.00022927	0.00022927	0.00022927	0.00630493	0.00022927
hsa-mir-501No1	0.022418	0.0271707	0.00022418	0.00022418	0.00022418	0.0366759	0.00881029	0.00022418	0.00022418	0.0125317	0.0405094	0.0201314	0.00022418	0.01437	0.0478177	0.00022418	0.00188087	0.00022418	0.019683	0.0768491	0.0542517	0.0182035	0.00022418	0.058399	0.0231354	0.0720068	0.0793823
hsa-mir-302dNo1	0.0221901	0.0186175	0.000221901	0.000221901	0.0505935	0.0278264	0.00194608	0.000221901	0.0227671	0.0465993	0.0555863	0.0214579	0.0306446	0.000221901	0.000221901	0.000221901	0.000221901	0.000221901	0.000221901	0.00284034	0.0341506	0.0318651	0.0313769	0.000221901	0.0517696	0.0129812	0.021236
hsa-mir-511-2No1	0.0218103	0.0217231	0.000218103	0.0166195	0.0607199	0.016445	0.00307525	0.000218103	0.000218103	0.00168376	0.0187569	0.000218103	0.0159651	0.000218103	0.00170775	0.000218103	0.00177536	0.0204799	0.00390405	0.000218103	0.0281135	0.0432498	0.035071	0.0616796	0.0121265	0.0564233	0.00968378
hsa-mir-490No1	0.0215444	0.042701	0.0160721	0.0129267	0.0101259	0.0278354	0.00106429	0.000215444	0.00975962	0.00162014	0.0130559	0.000215444	0.00766981	0.000215444	0.000215444	0.000215444	0.0308732	0.0450925	0.000215444	0.000215444	0.000215444	0.0432612	0.0147795	0.0539903	0.0225786	0.0129913	0.000215444
hsa-mir-130a-precNo1	0.0213697	0.0442353	0.00200875	0.000213697	0.00506462	0.0290842	0.000213697	0.000213697	0.0455388	0.0225237	0.0271181	0.0253872	0.012138	0.000213697	0.02902	0.000213697	0.00105994	0.0068383	0.00237204	0.000213697	0.000213697	0.000213697	0.000213697	0.00660324	0.0484665	0.0890903	0.0221604
hsa-mir-518c	0.0212406	0.0193926	0.000212406	0.0405907	0.0657607	0.000212406	0.00284623	0.0170774	0.000212406	0.0011746	0.00335601	0.000212406	0.00637217	0.000212406	0.046092	0.000212406	0.000212406	0.000212406	0.00286747	0.000212406	0.0502127	0.000212406	0.00554378	0.00331353	0.0055013	0.001113	0.000212406
hsa-mir-516-2No1	0.0212406	0.0372347	0.000212406	0.038764	0.020221	0.020221	0.000212406	0.000212406	0.000212406	0.000212406	0.00669077	0.0227699	0.0210494	0.000212406	0.000212406	0.11523	0.0280163	0.0682884	0.0233434	0.000212406	0.000212406	0.00227274	0.000212406	0.0176297	0.0478974	0.00815637	0.000212406
hsa-mir-199a-2-prec	0.0211038	0.000211038	0.0542368	0.0120081	0.0531183	0.0240372	0.0178327	0.0384089	0.029271	0.238051	0.0937431	0.0560306	0.120629	0.08986	0.0409836	0.0853649	0.0507758	0.0355177	0.0810808	0.000211038	0.0682919	0.0637335	0.0664559	0.0440648	0.0534348	0.0326687	0.0378391
hsa-mir-368No1	0.0210582	0.026386	0.000210582	0.000210582	0.000210582	0.0354199	0.0292709	0.000210582	0.000210582	0.171309	0.0565835	0.192641	0.724614	0.771152	0.000210582	0.000210582	0.00182154	0.0204897	0.000210582	0.0142354	0.000210582	0.0432536	0.0387682	0.0330404	0.0137721	0.0170782	0.0212267
hsa_mir_490_Hcd20 left	0.0208303	0.0194139	0.000208303	0.000208303	0.0139147	0.000208303	0.00104568	0.000208303	0.0308914	0.00179349	0.00133939	0.000208303	0.000208303	0.000208303	0.000208303	0.204908	0.00281209	0.00410357	0.0037078	0.000208303	0.0381612	0.0295999	0.026767	0.0198305	0.0132273	0.0037078	0.000208303
hsa-mir-523	0.0208227	0.0209685	0.000208227	0.000922447	0.000208227	0.0430198	0.0598237	0.00426866	0.0276526	0.00233215	0.00670492	0.0127019	0.0134098	0.0152839	0.0102448	0.000208227	0.00133265	0.000208227	0.00191153	0.000208227	0.000208227	0.000208227	0.0129309	0.000208227	0.00605941	0.0181991	0.00645505
hsa-mir-217-precNo1	0.0207012	0.0201837	0.0180721	0.0249242	0.0822044	0.00378832	0.000207012	0.000207012	0.0455426	0.0113856	0.0897189	0.0271392	0.0427686	0.0521256	0.0512354	0.0341569	0.00316728	0.0396221	0.103485	0.0882284	0.000207012	0.000207012	0.0184655	0.0363513	0.0165195	0.106156	0.0198524
hsa-mir-105-2No1	0.0206024	0.00776711	0.000206024	0.0442952	0.0354156	0.0328815	0.000206024	0.000206024	0.000206024	0.0441922	0.0364869	0.0350241	0.0548849	0.0125881	0.0375582	0.000206024	0.00321398	0.000206024	0.0122996	0.000206024	0.0140509	0.000206024	0.0572129	0.0308418	0.0132268	0.0434299	0.0466027
hsa-mir-511-1No1	0.0205796	0.0248396	0.000205796	0.000205796	0.0176985	0.00253129	0.0189538	0.000205796	0.000205796	0.0259921	0.00502143	0.00613273	0.000205796	0.0134797	0.000205796	0.000205796	0.000205796	0.000205796	0.000205796	0.000205796	0.000205796	0.000205796	0.000205796	0.0154141	0.000205796	0.0133562	0.0263008
hsa-mir-101-1No1	0.0204125	0.000204125	0.000204125	0.00461323	0.0214944	0.031619	0.000204125	0.000204125	0.000204125	0.0242296	0.00267404	0.00830789	0.0153094	0.000204125	0.00512354	0.000204125	0.00820583	0.0409679	0.002029	0.000204125	0.0200859	0.0022862	0.010145	0.000204125	0.0170649	0.0129824	0.0120026
hsa-mir-493No2	0.0203441	0.0186149	0.0301297	0.000203441	0.0139154	0.0227651	0.00115555	0.0896363	0.000203441	0.0157057	0.0234364	0.0831668	0.0727506	0.000203441	0.0273222	0.000203441	0.000931761	0.000203441	0.0343612	0.0199169	0.000203441	0.0318793	0.0323065	0.213613	0.0242299	0.0244943	0.0106196
hsa-mir-412No2	0.0200403	0.254511	0.000200403	0.000200403	0.0278359	0.0404813	0.0241485	0.000200403	0.0520446	0.023407	0.00434874	0.0122646	0.000200403	0.00809627	0.000200403	0.000200403	0.000200403	0.0218639	0.0134871	0.0711429	0.0421848	0.00228459	0.0258519	0.00991993	0.0192787	0.00667341	0.000200403
hsa-mir-208-prec	0.0197592	0.0364755	0.0361593	0.0230787	0.0392022	0.00379376	0.0020352	0.000197592	0.000197592	0.013377	0.0354875	0.00962272	0.0574597	0.0602062	0.0580525	0.140883	0.00124878	0.0887978	0.0293819	0.000197592	0.0160642	0.000197592	0.0507613	0.0385502	0.000551281	0.0330374	0.0262995
hsa-mir-021-prec-17No2	0.0197592	0.0589812	0.0100377	0.00184551	0.0506033	0.0531324	0.00264773	0.000197592	0.0260228	0.0104724	0.0368311	0.0223279	0.0223476	0.01887	0.00511763	0.166491	0.0228416	0.0177635	0.000197592	0.000197592	0.00401111	0.0227626	0.000922754	0.00991911	0.0214782	0.038234	0.0170719
hsa-mir-452*	0.0196908	0.00155164	0.0220931	0.00645859	0.0531258	0.0227626	0.042414	0.000196908	0.0357782	0.0205572	0.0190804	0.010062	0.171074	0.0844736	0.0102392	0.0683074	0.00269764	0.0150241	0.0215221	0.00285517	0.00401693	0.000196908	0.0350693	0.0495815	0.0280988	0.0230186	0.0101605
hsa-mir-517b*	0.019668	0.000776887	0.00019668	0.0193927	0.00019668	0.029089	0.00101684	0.00019668	0.0227756	0.00619543	0.00668713	0.00700182	0.00019668	0.00019668	0.00019668	0.00019668	0.00168555	0.00019668	0.000619543	0.00019668	0.00019668	0.00456298	0.00019668	0.00110141	0.00220282	0.0189403	0.00829991
hsa-mir-449No1	0.0195769	0.0356886	0.0542279	0.0812048	0.03794	0.0569099	0.0376659	0.0853551	0.0146239	0.0147022	0.0261155	0.0420315	0.0204187	0.0224547	0.0512131	0.128033	0.0585152	0.106518	0.060884	0.000195769	0.0140562	0.0455162	0.0452225	0.0440479	0.0280928	0.207515	0.246473
hsa-miR-302c*No1	0.0195617	0.0349371	0.000195617	0.0332353	0.0366781	0.000195617	0.0256649	0.000195617	0.000195617	0.0154733	0.0143974	0.00526209	0.00446006	0.0116783	0.0205006	0.000195617	0.000195617	0.0273276	0.00174294	0.000195617	0.00201485	0.013654	0.0175468	0.00661184	0.0176251	0.00927223	0.000195617
hsa-mir-182-precNo2	0.0195617	0.0473588	0.018075	0.0110719	0.000195617	0.0316312	0.0189357	0.000195617	0.0455396	0.00134193	0.0157471	0.0179576	0.0172338	0.000195617	0.0563572	0.0811222	0.00669009	0.000195617	0.00254302	0.000195617	0.0361695	0.000195617	0.0276993	0.000195617	0.0253324	0.0270929	0.00692483
hsa-mir-497No2	0.019159	0.0178371	0.00019159	0.00923466	0.0202319	0.0189674	0.00404256	0.0426672	0.0682828	0.00358274	0.0224352	0.0280105	0.0433952	0.0197721	0.0170707	0.0469396	0.0535304	0.020481	0.0651982	0.00019159	0.00019159	0.020481	0.0203086	0.00770193	0.019274	0.022646	0.0138328
hsa-mir-520hNo1	0.0189387	0.0100943	0.000189387	0.0175373	0.027821	0.00378775	0.000939361	0.000189387	0.000189387	0.00153783	0.000189387	0.00437485	0.00446954	0.000189387	0.000189387	0.000189387	0.000189387	0.0218553	0.00778382	0.000189387	0.000189387	0.000189387	0.000189387	0.00331428	0.0148669	0.0174426	0.00600358
hsa-mir-135a-2No2	0.0189387	0.000189387	0.000189387	0.0387676	0.041741	0.068312	0.00265142	0.000189387	0.000189387	0.010833	0.00937467	0.00918529	0.0255294	0.000189387	0.0119503	0.0939172	0.00253779	0.0109276	0.00132761	0.000189387	0.0100375	0.000189387	0.000189387	0.000189387	0.0203781	0.00742398	0.000189387
hsa-mir-524	0.0188628	0.00931821	0.000188628	0.00277283	0.0126569	0.0544002	0.0299918	0.00426298	0.0227674	0.0274265	0.0348207	0.0293316	0.0421394	0.0314631	0.000188628	0.000188628	0.0359147	0.0054702	0.00428185	0.000188628	0.0261249	0.000188628	0.0452329	0.0396684	0.0258986	0.0226353	0.00599836
hsa-mir-346No2	0.018802	0.00776522	0.0180875	0.00276389	0.00018802	0.00018802	0.0282406	0.238973	0.0812998	0.0308729	0.0331479	0.0363442	0.0478699	0.104238	0.0238973	0.0341444	0.0236717	0.0300456	0.0166962	0.00018802	0.0321326	0.00018802	0.0406123	0.00219983	0.0165269	0.0259844	0.0323018
hsa-mir-518f	0.0186728	0.000186728	0.00802932	0.000186728	0.000186728	0.00379059	0.000186728	0.000186728	0.000186728	0.0167869	0.0117265	0.00351049	0.0166002	0.000186728	0.000186728	0.000186728	0.00836543	0.000186728	0.00309969	0.000186728	0.0120627	0.000186728	0.000186728	0.000186728	0.0231357	0.00743179	0.00507901
hsa-mir-362No2	0.0186045	0.00232556	0.0522414	0.0378415	0.000186045	0.000186045	0.0410973	0.000186045	0.0520553	0.00275346	0.0324834	0.0127069	0.0459717	0.0206696	0.00682784	0.000186045	0.0403345	0.0218603	0.015758	0.0113859	0.00401857	0.000186045	0.0332276	0.0363531	0.0495809	0.0794411	0.0452275
hsa-mir-139-prec	0.0185893	0.0388144	0.0341485	0.0193886	0.042997	0.000185893	0.0188867	0.000185893	0.0325312	0.0366767	0.0244449	0.0284602	0.0612889	0.0269545	0.0239058	0.000185893	0.00130683	0.0314159	0.000931323	0.000185893	0.088392	0.000185893	0.0286089	0.0187194	0.00606011	0.0174553	0.0692265
hsa-mir-100No2	0.0185361	0.000185361	0.000185361	0.0147733	0.000185361	0.000185361	0.000185361	0.0896591	0.000185361	0.00215019	0.000185361	0.00963877	0.000637642	0.000185361	0.000185361	0.000185361	0.04647	0.000185361	0.00131421	0.00285456	0.00402233	0.000185361	0.000185361	0.000185361	0.0198336	0.0126231	0.000185361
hsa-miR-302b*No1	0.0185133	0.000185133	0.000185133	0.0119966	0.000185133	0.0670367	0.0144219	0.059761	0.0292695	0.0350087	0.0140701	0.0310839	0.0344718	0.0224752	0.157104	0.0640376	0.000492454	0.000185133	0.00673885	0.000185133	0.000185133	0.0227714	0.0239933	0.0154216	0.0181801	0.0300656	0.0350827
hsa_mir_490_Hcd20 right	0.0185133	0.0240673	0.000185133	0.0175321	0.000185133	0.000185133	0.0065352	0.0256224	0.00975652	0.00198092	0.00703506	0.00657223	0.0255299	0.0278625	0.000185133	0.000185133	0.00314726	0.000185133	0.00104045	0.000185133	0.0200869	0.000185133	0.000185133	0.026437	0.0154216	0.0207905	0.0170693
hsa-mir-519dNo2	0.0184222	0.0100953	0.000184222	0.0387786	0.0480818	0.000184222	0.00268963	0.00427394	0.00650302	0.038576	0.00803206	0.0227698	0.0287386	0.0116796	0.0205039	0.000184222	0.00303966	0.0532953	0.0713674	0.000184222	0.0341547	0.0569429	0.0369364	0.0308571	0.0264542	0.0170773	0.00876894
hsa-mir-376bNo2	0.018407	0.0263772	0.00018407	0.0129217	0.00018407	0.0316047	0.00261379	0.00018407	0.0113755	0.00758367	0.00736278	0.0245181	0.012756	0.00018407	0.00018407	0.00018407	0.00018407	0.00018407	0.00130873	0.0284572	0.020082	0.00018407	0.013842	0.00990294	0.00018407	0.00018407	0.00784136
hsa-mir-34cNo1	0.0183082	0.000183082	0.000183082	0.013841	0.000183082	0.000183082	0.0051446	0.000183082	0.000183082	0.000183082	0.00836685	0.00175209	0.000183082	0.000183082	0.0324421	0.000183082	0.00195898	0.00136579	0.0151775	0.00283777	0.000183082	0.000183082	0.0101611	0.000183082	0.00880624	0.0705232	0.0456973
hsa-miR-373*No2	0.0181639	0.0520031	0.0522393	0.127383	0.0189812	0.0632466	0.107694	0.230499	0.123605	0.0754708	0.049551	0.0218875	0.0172375	0.0125876	0.0973401	0.0939253	0.0696039	0.0642093	0.0790673	0.000181639	0.0522393	0.116122	0.109837	0.0363459	0.0705121	0.0549457	0.0475348
hsa-mir-520a	0.017465	0.0170807	0.00017465	0.00646204	0.0202419	0.00253242	0.00275946	0.00017465	0.0601668	0.0284155	0.117854	0.0210103	0.0274549	0.00539667	0.0495132	0.00017465	0.00017465	0.00017465	0.00156137	0.00017465	0.0401694	0.00017465	0.0239969	0.00017465	0.0661049	0.0616164	0.00969305
hsa-mir-518f*	0.0170092	0.0310417	0.000170092	0.000170092	0.0341374	0.00884476	0.00162437	0.000170092	0.000170092	0.00115832	0.000170092	0.0214485	0.000170092	0.000898083	0.000170092	0.000170092	0.00081814	0.000170092	0.0024153	0.0227582	0.00401416	0.0796539	0.0286094	0.0616752	0.0225711	0.000170092	0.000170092
hsa-mir-154-prec1No2	0.016804	0.0636537	0.00016804	0.0166192	0.0632504	0.092355	0.00327679	0.00016804	0.00650316	0.101211	0.0542434	0.0262815	0.0810795	0.18434	0.0170729	0.00016804	0.0250716	0.136634	0.0682244	0.102471	0.0180811	0.0296087	0.0609315	0.0683084	0.0561927	0.0241306	0.0475386
hsa-mir-383No2	0.0167205	0.0163025	0.00601937	0.0461485	0.0569165	0.0417343	0.000167205	0.0853748	0.000167205	0.00700588	0.0311335	0.023208	0.050429	0.0341432	0.218537	0.000167205	0.0529538	0.0300467	0.0603944	0.0483723	0.000167205	0.0478038	0.000167205	0.0704935	0.0253315	0.0645912	0.0124568
hsa-mir-204-precNo1	0.0165465	0.034152	0.0261269	0.024009	0.00759485	0.011384	0.0438979	0.04269	0.000165465	0.0306938	0.0224371	0.022768	0.0287247	0.0161825	0.0324477	0.017076	0.0136012	0.0245881	0.00087862	0.054074	0.0361707	0.00683371	0.0378419	0.0484813	0.0209313	0.0267226	0.0235457
hsa-mir-183-precNo2	0.0164933	0.020963	0.000164933	0.0341412	0.0113804	0.00885692	0.00123205	0.000164933	0.0146296	0.000870848	0.00435424	0.000164933	0.0242617	0.000164933	0.0324424	0.0127988	0.000164933	0.0163944	0.000164933	0.0056902	0.000164933	0.000164933	0.000923627	0.000164933	0.0121226	0.0352627	0.00323269
hsa-mir-513-1No1	0.0160892	0.0263863	0.000160892	0.00830202	0.0480584	0.0493294	0.0148342	0.038421	0.0146412	0.00188243	0.0150595	0.0144481	0.033192	0.000160892	0.00511636	0.000160892	0.00215595	0.0150273	0.019838	0.0142228	0.00201115	0.0113751	0.0221548	0.00881687	0.0253405	0.018937	0.0101523
hsa-mir-154-prec1No1	0.0160717	0.000160717	0.000160717	0.000160717	0.0544028	0.00633226	0.0141431	0.000160717	0.000160717	0.0219218	0.0244451	0.0118288	0.0427829	0.00808407	0.0119574	0.000160717	0.00171967	0.144822	0.0011202	0.000160717	0.000160717	0.000160717	0.00646083	0.0253451	0.000160717	0.000160717	0.0120056
hsa-mir-520eNo2	0.0158902	0.0139674	0.0301436	0.0267749	0.0392169	0.0214994	0.0217536	0.0896522	0.0585552	0.0311765	0.0331469	0.0529778	0.0804359	0.0907804	0.0443971	0.000158902	0.0300483	0.0642121	0.0351172	0.000158902	0.0582692	0.00456047	0.0793872	0.0694082	0.0506737	0.0534545	0.0355463
hsa-mir-485-5p	0.0158347	0.0512252	0.000158347	0.0193817	0.0101184	0.000158347	0.0012066	0.000158347	0.071557	0.000717312	0.0177507	0.00875659	0.0248921	0.000899411	0.0648906	0.000158347	0.00171015	0.000158347	0.0328887	0.000158347	0.0120502	0.0250505	0.0212343	0.0220419	0.000158347	0.00370532	0.00877242
hsa-mir-520c/526a	0.0157397	0.0263798	0.00802726	0.00184155	0.0151731	0.000157397	0.0095855	0.0469516	0.000157397	0.0348006	0.0167313	0.0153305	0.0204302	0.00809022	0.0324396	0.000157397	0.00226652	0.0696641	0.000157397	0.000157397	0.000157397	0.000157397	0.0286148	0.000157397	0.000157397	0.000157397	0.00554039
hsa-mir-374No2	0.0157397	0.000157397	0.000157397	0.000157397	0.0328803	0.000157397	0.00302203	0.000157397	0.0178803	0.000799579	0.000157397	0.0175183	0.000157397	0.000157397	0.0256085	0.0256085	0.000157397	0.000157397	0.000157397	0.000157397	0.000157397	0.00228226	0.000157397	0.000157397	0.000157397	0.0155823	0.000157397
hsa-mir-409-5p	0.0157223	0.0108641	0.522451	0.0184579	0.000157223	0.000157223	0.000157223	0.000157223	0.00161939	0.0299509	0.00367901	0.0407207	0.01404	0.0458461	0.000157223	0.000157223	0.00136312	0.000157223	0.00463807	0.000157223	0.0361612	0.0751524	0.0221527	0.000157223	0.0165241	0.0248726	0.0221527
hsa-mir-187-precNo1	0.0153736	0.0496874	0.0381726	0.045229	0.0569283	0.078436	0.0436917	0.000153736	0.0422927	0.0899354	0.122896	0.042923	0.0983294	0.209388	0.0495336	0.0341601	0.0624782	0.0587578	0.0326688	0.0341601	0.000153736	0.0341601	0.0332377	0.0826329	0.0528851	0.0475197	0.0996976
hsa-mir-105-prec-X.1=105-1	0.0153029	0.035717	0.0200927	0.000153029	0.0240409	0.0252957	0.0102989	0.000153029	0.0211486	0.0675624	0.0405221	0.0630633	0.0919399	0.0179809	0.0068251	0.0213476	0.000633541	0.028693	0.00218832	0.000153029	0.0281268	0.0409965	0.020307	0.000153029	0.0269944	0.112125	0.0396958
hsa-mir-520fNo1	0.0152209	0.026393	0.000152209	0.000152209	0.000152209	0.0202438	0.000152209	0.000152209	0.0422836	0.0160732	0.0127247	0.0122528	0.0108525	0.00898032	0.000152209	0.000152209	0.03239	0.000152209	0.0213244	0.00569261	0.0482197	0.000152209	0.000152209	0.000152209	0.0225878	0.0137292	0.000152209
hsa-mir-369No2	0.0150545	0.0807223	0.0743241	0.035077	0.0303499	0.0303499	0.0587276	0.0170718	0.0308918	0.0591793	0.0632741	0.0853741	0.222054	0.147384	0.0478131	0.000150545	0.0898453	0.0560028	0.115257	0.0227624	0.0622654	0.000150545	0.000150545	0.0440645	0.0286337	0.112834	0.0659839
hsa-mir-506No1	0.0149991	0.0558715	0.00803949	0.0166189	0.0227686	0.00884944	0.000887944	0.000149991	0.0520317	0.0224086	0.00401975	0.016199	0.0127642	0.00359977	0.000149991	0.000149991	0.00125542	0.0300431	0.000964439	0.000149991	0.000149991	0.000149991	0.0101544	0.0242385	0.0517767	0.0148491	0.00691456
hsa-mir-433No2	0.0146101	0.0232739	0.000146101	0.0073781	0.0379424	0.0177074	0.0241359	0.0597553	0.000146101	0.017722	0.0204249	0.020571	0.0172253	0.0206587	0.000146101	0.000146101	0.00239606	0.0628234	0.00242528	0.000146101	0.0321276	0.000146101	0.0378255	0.00550801	0.000146101	0.00891216	0.0050697
hsa-mir-512-1&23p	0.0144521	0.016302	0.012053	0.00738501	0.0202474	0.000144521	0.00247131	0.000144521	0.0195248	0.00097407	0.000144521	0.00700926	0.00958173	0.000144521	0.0614792	0.000144521	0.00189322	0.00956728	0.0024135	0.000144521	0.000144521	0.000144521	0.00369973	0.000144521	0.0187299	0.0163309	0.000144521
hsa-mir-20bNo2	0.0143298	0.0349217	0.184854	0.0322993	0.000143298	0.0316115	0.00130114	0.000143298	0.00325286	0.0242746	0.013384	0.0140145	0.000143298	0.000143298	0.0768219	0.0298776	0.000143298	0.0150176	0.000143298	0.00854055	0.0522177	0.000143298	0.0138426	0.0143154	0.0198324	0.00408399	0.00600418
hsa-mir-510No1	0.0141999	0.0163015	0.00602075	0.0147679	0.0468028	0.0366925	0.00494156	0.000141999	0.00163299	0.00136603	0.00702894	0.00218678	0.00511195	0.000141999	0.000141999	0.0512331	0.000141999	0.0109339	0.0244948	0.042699	0.000141999	0.0204904	0.00922992	0.000141999	0.00991151	0.0259858	0.0156909
hsa-mir-192-2/3No2	0.0141634	0.0434533	0.114483	0.101509	0.0720776	0.070817	0.0776721	0.0597554	0.0113874	0.0670354	0.036145	0.0573476	0.0804057	0.0413288	0.0699956	0.0384112	0.0412722	0.0655482	0.0855611	0.213443	0.0763124	0.000141634	0.11165	0.063877	0.190498	0.0267263	0.0364424
hsa-mir-498No2	0.0139765	0.000139765	0.000139765	0.000139765	0.000139765	0.000139765	0.000139765	0.000139765	0.00975562	0.00106641	0.0113909	0.0118241	0.000139765	0.000139765	0.000139765	0.000139765	0.000139765	0.0491834	0.0186726	0.000139765	0.000139765	0.000139765	0.0138507	0.0154301	0.014871	0.0248782	0.00876328
hsa-mir-451No2	0.0139279	0.0403631	0.241092	0.120908	0.080949	0.0885397	0.232596	0.226189	0.000139279	0.0131062	0.0381625	0.0157664	0.021059	0.0170756	0.0836649	0.0683025	0.0158778	0.000139279	0.0198473	0.000139279	0.0120476	0.0728569	0.0341512	0.0506697	0.0616867	0.0241231	0.0239978
hsa-mir-490No2	0.0137137	0.000137137	0.000137137	0.000137137	0.000137137	0.021503	0.000137137	0.000137137	0.0130143	0.00133571	0.000334614	0.00876304	0.00829678	0.000137137	0.000137137	0.0896463	0.000948987	0.0218596	0.000137137	0.000137137	0.000137137	0.000137137	0.000137137	0.016525	0.0126714	0.00445695	0.000137137
hsa-mir-489No1	0.0136765	0.00388411	0.0602721	0.0304575	0.000136765	0.000136765	0.000798705	0.000136765	0.0130063	0.00432176	0.0144013	0.00919058	0.0140457	0.000136765	0.000136765	0.000136765	0.000136765	0.00547058	0.000136765	0.0597661	0.0421919	0.0204873	0.0175332	0.0220328	0.146475	0.0226482	0.000136765
hsa-mir-448No2	0.01315	0.00853435	0.0001315	0.0138469	0.00758755	0.00126503	0.0095732	0.0001315	0.0001315	0.00927075	0.0210926	0.0001315	0.0001315	0.0001315	0.0001315	0.0512324	0.0001315	0.0341505	0.00113221	0.00569395	0.0180812	0.0001315	0.0175421	0.0001315	0.00716675	0.0167005	0.0115325
hsa-mir-153-1-prec2	0.0131204	0.00931546	0.0582544	0.0507627	0.0910685	0.0303605	0.00211238	0.000131204	0.00976156	0.0219241	0.0287992	0.0293371	0.0363828	0.000131204	0.0119527	0.000131204	0.000131204	0.0327878	0.0138158	0.0113885	0.0622824	0.0227638	0.0332339	0.0132253	0.0391118	0.0267262	0.0193788
hsa-mir-365-1No1	0.0129259	0.0256062	0.0482136	0.0350679	0.0518587	0.000129259	0.0161574	0.000129259	0.00650172	0.00712217	0.0210951	0.0258259	0.030001	0.000129259	0.000129259	0.00853109	0.022155	0.01639	0.025813	0.0113877	0.0381702	0.0136627	0.0655343	0.0110129	0.0242361	0.0846258	0.172561
hsa-mir-34aNo2	0.0129259	0.0217284	0.000129259	0.000129259	0.00885424	0.0164417	0.000448529	0.000129259	0.000129259	0.000858279	0.000129259	0.000438188	0.0127708	0.000129259	0.064888	0.000129259	0.000129259	0.000129259	0.00142185	0.000129259	0.000129259	0.0227625	0.037847	0.0484721	0.000129259	0.0567964	0.0161574
hsa-mir-365-2No1	0.0128385	0.0294901	0.000128385	0.0110797	0.0189753	0.000128385	0.00192578	0.000128385	0.0113878	0.0052638	0.0220951	0.00394143	0.0280907	0.00988567	0.0068301	0.000128385	0.00216971	0.00819098	0.0180895	0.0256129	0.108486	0.0273204	0.0267683	0.000128385	0.0710613	0.139555	0.108909
hsa-mir-526a-2No2	0.0125772	0.0194066	0.0381718	0.000125772	0.021507	0.0708348	0.000125772	0.000125772	0.000125772	0.000125772	0.0046913	0.0188281	0.0108541	0.000125772	0.000125772	0.000125772	0.00107535	0.00272925	0.000125772	0.0341471	0.000125772	0.000125772	0.000923167	0.00220101	0.011571	0.000125772	0.000125772
hsa-mir-525	0.0122278	0.0318166	0.0602584	0.010149	0.0683042	0.00759343	0.000122278	0.0384196	0.000122278	0.0142086	0.0991059	0.0218877	0.010846	0.0206649	0.000122278	0.000122278	0.000122278	0.000122278	0.0036561	0.000122278	0.0120566	0.0523592	0.000122278	0.002201	0.00826596	0.000122278	0.00738556
hsa-mir-453No2	0.0122278	0.0124234	0.0602584	0.0212274	0.000122278	0.0202369	0.00237218	0.0298846	0.00325258	0.0236729	0.0117142	0.0188307	0.0338342	0.000122278	0.0119465	0.000122278	0.0206404	0.000122278	0.0251647	0.000122278	0.000122278	0.0409752	0.00184639	0.000122278	0.0319511	0.0193076	0.0124601
hsa-mir-520d*	0.0119809	0.0170727	0.01004	0.0166174	0.0177077	0.0303595	0.00182109	0.000119809	0.000119809	0.00365416	0.00535544	0.000119809	0.0140416	0.000119809	0.0273164	0.0170727	0.00189298	0.000119809	0.000119809	0.000119809	0.000119809	0.0387101	0.036925	0.0220328	0.00440896	0.0137301	0.000119809
hsa-mir-526a-1No2	0.0116861	0.00620532	0.000116861	0.000116861	0.0505891	0.000116861	0.0125275	0.0213388	0.000116861	0.00137896	0.00434723	0.00569113	0.00638061	0.0251602	0.0375708	0.153672	0.000116861	0.0232203	0.0249148	0.0341468	0.000116861	0.00455758	0.03507	0.000116861	0.0214791	0.000116861	0.010611
hsa-mir-521-2No1	0.0115296	0.000115296	0.000115296	0.000115296	0.0265642	0.015173	0.000115296	0.000115296	0.000115296	0.00110108	0.0164066	0.0131322	0.000115296	0.000115296	0.00682553	0.000115296	0.000953499	0.000115296	0.000115296	0.000115296	0.0863798	0.0478133	0.00645658	0.0286395	0.0435127	0.00445043	0.0059954
hsa-mir-505No2	0.0114711	0.0139718	0.000114711	0.00554055	0.0341495	0.0164381	0.00571261	0.00426725	0.0373958	0.0188126	0.0689643	0.0227702	0.04468	0.0206709	0.0273242	0.025615	0.00145683	0.0437164	0.000844274	0.017069	0.0441982	0.000114711	0.0406077	0.0242385	0.0545337	0.0341495	0.028609
hsa-mir-519e	0.0112516	0.0419121	0.000112516	0.0507671	0.0518585	0.0215017	0.0449725	0.000112516	0.00813488	0.0233357	0.0264524	0.0324045	0.037659	0.066508	0.0443987	0.0256086	0.0265762	0.000112516	0.00247534	0.000112516	0.000112516	0.000112516	0.030458	0.000112516	0.0446125	0.0256086	0.0189251
hsa-mir-526b	0.0108353	0.0217355	0.0662901	0.00645782	0.054393	0.0366774	0.00183116	0.000108353	0.000108353	0.00131107	0.021768	0.0144434	0.0031964	0.000108353	0.000108353	0.000108353	0.00219956	0.000108353	0.000108353	0.0313031	0.000108353	0.000108353	0.00369483	0.0209337	0.026438	0.00593772	0.0106186
hsa-mir-520gNo2	0.0108315	0.0217279	0.000108315	0.020309	0.024035	0.000108315	0.0445173	0.000108315	0.0536699	0.0184893	0.036827	0.0354622	0.0536158	0.0233635	0.0256164	0.000108315	0.0240892	0.0122937	0.0200707	0.0256164	0.000108315	0.0432609	0.00277286	0.03856	0.0302956	0.0764701	0.0387658
hsa-mir-384	0.0107608	0.0209513	0.000107608	0.0332294	0.077155	0.0240289	0.000921126	0.0469602	0.0975683	0.000107608	0.00301303	0.00218445	0.0108469	0.000107608	0.000107608	0.000107608	0.00126978	0.0423438	0.00135586	0.000107608	0.000107608	0.000107608	0.000107608	0.000107608	0.000107608	0.000107608	0.000107608
hsa-mir-518bNo1	0.010482	0.0426828	0.00010482	0.00010482	0.0341504	0.00010482	0.00010482	0.00010482	0.00010482	0.00723259	0.0137314	0.00010482	0.0274524	0.0134799	0.00010482	0.00010482	0.0123059	0.00010482	0.00176098	0.00010482	0.00010482	0.00010482	0.00010482	0.0495694	0.00661415	0.00482173	0.0101571
hsa-mir-487No2	0.0104364	0.0403577	0.120541	0.0387609	0.0101233	0.000104364	0.0226679	0.000104364	0.0146319	0.00125237	0.0328121	0.0175123	0.00574004	0.0305579	0.000104364	0.0213425	0.0306936	0.000104364	0.0021186	0.00284915	0.000104364	0.0591955	0.0286167	0.013223	0.0110209	0.0311841	0.0078482
hsa-mir-511-1No2	0.0104182	0.000104182	0.0522264	0.016617	0.027827	0.055654	0.0115121	0.000104182	0.0178881	0.000769905	0.0237743	0.0372138	0.0229826	0.0125852	0.000104182	0.0426834	0.000104182	0.0368804	0.00247953	0.000104182	0.00201071	0.0933367	0.0184611	0.0286396	0.0605818	0.0616132	0.0226075
hsa-mir-514-1No2	0.0103939	0.0147489	0.0462009	0.0249246	0.0316182	0.000103939	0.0020476	0.000103939	0.00325329	0.000711982	0.000103939	0.0183868	0.0102172	0.0287599	0.0495165	0.000103939	0.000103939	0.0560023	0.000103939	0.000103939	0.0401724	0.000103939	0.000103939	0.000103939	0.00605964	0.00557113	0.000103939
hsa-mir-507No2	0.0101333	0.021736	0.000101333	0.000101333	0.000101333	0.0126464	0.0011248	0.0682986	0.000101333	0.000101333	0.00569493	0.00919092	0.00766079	0.000101333	0.00341493	0.000101333	0.00199626	0.000101333	0.0110048	0.00284746	0.000101333	0.0614687	0.0147643	0.0110149	0.0280896	0.003344	0.00554293
hsa-mir-517c*	0.0095856	0.00388217	9.5856e-05	9.5856e-05	0.0505928	0.0354188	0.0060581	0.0128064	0.217881	0.000664282	9.5856e-05	0.011819	0.022344	9.5856e-05	9.5856e-05	9.5856e-05	0.00197463	0.0259578	0.00258811	9.5856e-05	9.5856e-05	0.00910632	9.5856e-05	0.0209349	0.0192766	0.00668116	9.5856e-05
hsa-mir-330No2	0.0095856	9.5856e-05	9.5856e-05	0.00369045	0.0177046	0.0328882	0.00588556	9.5856e-05	0.0357734	0.0240503	0.0194204	0.0140141	0.0134007	0.0296578	9.5856e-05	0.0256127	0.00150494	0.0355146	0.0120587	9.5856e-05	9.5856e-05	9.5856e-05	0.0313832	9.5856e-05	0.0220277	0.0419466	0.0120012
hsa-mir-301No1	0.00943518	0.00543466	9.43518e-05	0.0101523	0.00758589	0.0126526	0.00153793	0.0213424	9.43518e-05	0.0140962	0.0324759	0.0118223	0.0382974	0.035948	9.43518e-05	9.43518e-05	0.0194553	9.43518e-05	9.43518e-05	9.43518e-05	9.43518e-05	0.0842373	9.43518e-05	9.43518e-05	0.00385899	0.0415714	0.0378445
hsa-mir-101-2No2	0.00938884	9.38884e-05	9.38884e-05	0.037837	0.00758618	0.0670363	0.020693	9.38884e-05	0.00162427	0.00116422	0.0210967	0.0214535	0.039574	9.38884e-05	9.38884e-05	0.0938884	0.00820585	0.0532723	0.0447097	9.38884e-05	0.0703036	0.00910718	0.0212282	0.00770824	0.0302978	0.0219042	0.00276971
hsa-mir-302cNo2	0.00934706	9.34706e-05	9.34706e-05	0.00184137	9.34706e-05	9.34706e-05	0.00164508	9.34706e-05	0.00162639	0.00106556	9.34706e-05	0.0131326	9.34706e-05	9.34706e-05	0.0375658	9.34706e-05	0.0100481	0.0846937	0.000659902	9.34706e-05	0.0100481	0.00455202	9.34706e-05	9.34706e-05	0.0170771	9.34706e-05	9.34706e-05
hsa-let-7g-precNo2	0.00930907	0.0434641	9.30907e-05	9.30907e-05	0.0303569	0.0404759	0.020089	9.30907e-05	0.02277	0.0835676	0.0763344	0.0770512	0.0842564	0.0629107	9.30907e-05	0.0298821	0.00148014	0.0232168	9.30907e-05	0.0341457	0.0562454	9.30907e-05	0.0313809	0.0198283	0.0132189	0.0831487	0.0733741
hsa-mir-302cNo1	0.00908573	0.0155184	9.08573e-05	0.0350709	0.00506075	0.00379783	9.08573e-05	9.08573e-05	9.08573e-05	0.000772287	0.0103759	9.08573e-05	9.08573e-05	0.0107848	0.00854059	9.08573e-05	0.0015264	0.0314185	0.00210789	9.08573e-05	9.08573e-05	9.08573e-05	0.0203066	9.08573e-05	0.0203793	0.00631458	9.08573e-05
hsa-mir-329-2No1	0.00878262	0.0170734	0.0180746	0.0239941	0.0556467	0.0101176	0.00224835	8.78262e-05	0.00487435	0.00230105	8.78262e-05	0.00350426	0.0312749	0.00719296	0.013657	8.78262e-05	0.00148426	8.78262e-05	8.78262e-05	8.78262e-05	8.78262e-05	0.0022747	8.78262e-05	8.78262e-05	0.0165201	0.00816784	8.78262e-05
hsa-mir-192No2	0.00855624	0.030272	0.00201072	8.55624e-05	0.0960865	0.0417373	0.000728991	0.0469566	0.00162568	0.0284837	0.0391704	0.0827473	0.00510807	0.0242655	0.015367	8.55624e-05	0.0142034	0.0368859	0.00853057	0.028458	0.02009	8.55624e-05	0.0230762	0.0385544	0.0385544	0.0334035	0.0235382
hsa-mir-492No1	0.00850154	0.00620612	8.50154e-05	8.50154e-05	8.50154e-05	0.0227671	0.0171391	8.50154e-05	8.50154e-05	0.000918166	0.00134324	0.0131349	0.0242549	0.0134834	8.50154e-05	8.50154e-05	8.50154e-05	0.00546649	8.50154e-05	8.50154e-05	8.50154e-05	0.0546394	8.50154e-05	0.0198256	0.00936019	0.00519444	0.00507542
hsa-mir-518dNo2	0.00838759	0.0108619	0.0100483	8.38759e-05	0.00632424	0.0265635	8.38759e-05	8.38759e-05	8.38759e-05	0.000880697	8.38759e-05	8.38759e-05	0.0172365	8.38759e-05	0.0068275	8.38759e-05	0.00134201	0.00410153	0.00187882	8.38759e-05	8.38759e-05	8.38759e-05	8.38759e-05	0.0275448	0.0247853	0.0126233	8.38759e-05
hsa-mir-449No2	0.00803814	0.0256095	0.0361555	0.0138417	0.01012	8.03814e-05	0.00141471	8.03814e-05	8.03814e-05	0.0131504	0.0087053	0.126118	0.00510422	8.03814e-05	0.0375622	8.03814e-05	8.03814e-05	0.0259551	0.00231498	8.03814e-05	8.03814e-05	8.03814e-05	0.0110766	0.0253362	0.0115669	0.00927601	0.00323133
hsa-mir-203-precNo1	0.00803814	0.0116392	8.03814e-05	0.00461389	0.017708	0.01012	0.00208992	8.03814e-05	8.03814e-05	0.0196774	0.0133915	0.0166389	0.0191468	0.0179733	8.03814e-05	8.03814e-05	0.00176035	8.03814e-05	0.000972614	0.0369915	0.0502223	8.03814e-05	8.03814e-05	0.0286399	0.0352472	0.0315497	0.0226113
hsa-mir-517*	0.00791963	7.91963e-05	7.91963e-05	7.91963e-05	7.91963e-05	7.91963e-05	0.000790379	7.91963e-05	0.0292709	7.91963e-05	0.0103826	7.91963e-05	0.0459576	7.91963e-05	0.327873	7.91963e-05	0.00140969	0.0122913	0.00131466	7.91963e-05	0.0421878	0.0113805	7.91963e-05	7.91963e-05	0.0269901	0.00705639	0.00461714
hsa-mir-106bNo2	0.0078034	0.0147484	7.8034e-05	0.0267656	0.0366838	7.8034e-05	0.000696063	0.00853691	0.0390326	0.0381118	0.0110496	0.0420291	0.0325558	0.0449398	7.8034e-05	7.8034e-05	0.00169334	7.8034e-05	7.8034e-05	7.8034e-05	0.0301367	0.0683031	0.021233	0.0165276	0.00991812	7.8034e-05	0.0318457
hsa-mir-527No1	0.00768944	0.00310654	0.0321419	7.68944e-05	0.0392085	0.0202386	7.68944e-05	7.68944e-05	7.68944e-05	7.68944e-05	0.0113804	0.00612849	0.0197849	0.0134796	7.68944e-05	0.0554947	7.68944e-05	7.68944e-05	0.00216073	7.68944e-05	7.68944e-05	0.0204924	7.68944e-05	0.0242371	7.68944e-05	0.00891207	7.68944e-05
hsa-mir-514-2&3No2	0.00768944	7.68944e-05	0.00402158	0.0184624	0.015179	0.00885055	0.0261749	7.68944e-05	0.014633	0.000938112	0.00334491	0.00131489	7.68944e-05	0.00718963	0.0204924	0.0426918	0.000710505	0.0382473	0.0102962	0.0142332	7.68944e-05	0.0318727	7.68944e-05	0.00220687	0.0352561	0.007428	7.68944e-05
hsa-mir-148-prec	0.00750332	0.0675224	0.345528	0.00461454	0.0594488	0.0480663	0.071079	0.021347	0.0715517	0.174827	0.137236	0.290304	0.543841	0.419661	0.0904901	0.021347	0.0601391	0.188483	0.0347629	0.159371	0.0160721	0.154794	0.0378393	0.0539789	0.0347029	0.345603	0.319792
hsa_mir_95 left	0.00750332	0.00465956	7.50332e-05	0.0267644	0.0278223	0.010122	0.000967929	0.0512252	7.50332e-05	0.0115101	0.00535737	0.00919157	7.50332e-05	7.50332e-05	7.50332e-05	7.50332e-05	0.000543991	7.50332e-05	0.00038267	0.00853878	7.50332e-05	7.50332e-05	0.00646036	7.50332e-05	0.0148716	0.0107673	0.0133859
hsa-mir-15aNo2	0.00733999	0.0287141	0.0180784	7.33999e-05	0.0164416	0.00505726	0.00902819	7.33999e-05	7.33999e-05	0.0121183	0.0130578	0.024956	0.0223429	0.048532	7.33999e-05	0.0554903	0.000822079	7.33999e-05	7.33999e-05	7.33999e-05	7.33999e-05	7.33999e-05	7.33999e-05	7.33999e-05	0.0275397	0.0155901	0.0198473
hsa-mir-302bNo2	0.0069913	0.021736	6.9913e-05	0.0203097	0.077184	0.0126473	0.0110602	6.9913e-05	6.9913e-05	0.0244556	0.0190863	0.0188276	0.0121299	0.0161779	0.0187856	6.9913e-05	0.00085993	0.0232251	0.0010417	6.9913e-05	0.0140595	6.9913e-05	0.024924	0.0187297	0.029748	0.00816584	0.0161499
hsa-mir-488No2	0.00664185	0.0124203	0.12055	0.0433779	0.131575	0.156814	0.128785	0.379914	0.187035	0.0260626	0.0157345	0.0284603	0.0523444	6.64185e-05	6.64185e-05	0.102484	0.0284138	0.0204901	0.017581	0.0369951	0.050219	6.64185e-05	0.00461609	0.0308448	0.0649971	0.023386	6.64185e-05
hsa-mir-106aNo2	0.00664185	0.00621013	0.0100425	0.00276965	0.0113841	0.0126461	6.64185e-05	6.64185e-05	0.0227683	0.017136	0.0110454	0.0218915	0.00191285	0.013483	6.64185e-05	6.64185e-05	0.00235122	6.64185e-05	0.000454303	0.025611	6.64185e-05	6.64185e-05	0.0396851	0.0143198	0.0104676	0.000743887	0.0166113
hsa-mir-513-1No2	0.00633874	6.33874e-05	6.33874e-05	0.017533	0.00885522	6.33874e-05	0.000499493	0.0213425	6.33874e-05	6.33874e-05	6.33874e-05	6.33874e-05	0.0740365	6.33874e-05	6.33874e-05	6.33874e-05	6.33874e-05	0.0341468	6.33874e-05	6.33874e-05	6.33874e-05	6.33874e-05	6.33874e-05	6.33874e-05	0.0159736	6.33874e-05	6.33874e-05
hsa-mir-518d/526a	0.00625366	6.25366e-05	0.054238	6.25366e-05	6.25366e-05	6.25366e-05	0.00755442	0.0469524	0.0780456	0.00108188	0.000669141	0.00481532	0.0108501	6.25366e-05	0.0375657	0.02988	0.00886143	0.00682899	0.00348329	6.25366e-05	6.25366e-05	0.00682899	0.000925541	0.0264405	0.00661011	0.0044526	6.25366e-05
hsa-mir-518e	0.00594371	5.94371e-05	5.94371e-05	0.00738209	5.94371e-05	0.0151802	5.94371e-05	5.94371e-05	5.94371e-05	5.94371e-05	5.94371e-05	0.0162025	0.00510565	0.0215697	5.94371e-05	0.0384201	0.00167018	5.94371e-05	0.00196737	5.94371e-05	0.0441974	5.94371e-05	0.0175399	0.017629	0.00550982	0.156676	5.94371e-05
hsa-mir-136-precNo1	0.00594371	0.0232874	0.0441974	0.00738209	0.0227644	0.0278284	0.01647	5.94371e-05	5.94371e-05	0.0181343	0.0374989	0.0162025	0.041493	0.0557223	0.00853516	5.94371e-05	0.000790513	5.94371e-05	5.94371e-05	5.94371e-05	0.0361615	5.94371e-05	0.0267645	0.00770899	0.0220333	0.0549377	0.0184612
hsa-mir-509No2	0.00500475	0.0302687	5.00475e-05	0.00922876	0.018973	0.0113858	0.000725688	5.00475e-05	0.00162654	0.00620088	0.00770231	5.00475e-05	0.0306391	5.00475e-05	0.0461037	5.00475e-05	0.001056	0.0177568	0.0015765	0.0341524	5.00475e-05	0.0113858	0.0184625	5.00475e-05	0.0313948	5.00475e-05	0.00184675
hsa-mir-362No1	0.00500475	0.055903	5.00475e-05	0.0535508	0.0467994	0.0328862	0.000850807	0.0981932	0.00162654	0.0177819	0.0224313	0.0218908	0.04213	0.0404434	0.00683148	5.00475e-05	0.000960912	0.0245883	0.0572043	0.0199239	5.00475e-05	5.00475e-05	0.0433812	0.0628096	0.0269906	0.14809	0.155998
hsa-mir-009-2No2	0.00486269	0.00853888	4.86269e-05	0.030455	4.86269e-05	4.86269e-05	4.86269e-05	0.0341507	0.0227671	0.00123999	0.0107125	0.0271435	0.0178704	0.0206713	0.0392711	4.99398	0.0185706	0.0136593	0.000435697	4.86269e-05	4.86269e-05	4.86269e-05	4.86269e-05	0.0341507	0.0319479	0.195237	0.104305
hsa-let-7f-1-precNo1	0.00458769	0.0543182	0.0140613	0.0424544	0.0935888	0.0177039	0.0375869	0.145108	0.0634018	0.130657	0.041514	0.0590894	0.107214	0.155477	0.0204886	0.102443	0.0708797	0.111985	0.0299897	0.0939099	0.0361556	4.58769e-05	0.0645946	0.019828	0.0391054	0.0664297	0.079367
hsa-mir-520bNo1	0.00454742	4.54742e-05	4.54742e-05	0.0101544	0.0189718	0.0316228	0.0127737	4.54742e-05	4.54742e-05	0.00633001	4.54742e-05	0.0188263	0.012128	0.0161797	0.0392761	0.0213456	4.54742e-05	4.54742e-05	0.000650281	4.54742e-05	0.0542508	4.54742e-05	0.0212319	4.54742e-05	0.00440645	0.00742594	4.54742e-05
hsa-mir-148aNo1	0.00454742	0.0170756	4.54742e-05	4.54742e-05	0.0860372	0.0278302	0.00152793	0.0597531	0.0455197	0.0891295	0.0897207	0.180851	0.268116	0.290307	0.0136605	0.0298857	0.00186899	0.0519316	0.0477934	4.54742e-05	4.54742e-05	4.54742e-05	0.0184625	0.0341511	0.0391124	0.217913	0.218777
hsa-mir-21No2	0.00419797	0.0256118	4.19797e-05	4.19797e-05	4.19797e-05	4.19797e-05	0.00114185	8.52188e-05	4.19797e-05	0.0045632	0.0197557	0.00700641	0.0274463	4.19797e-05	4.19797e-05	8.52188e-05	0.00108308	0.0122959	0.000722051	4.19797e-05	0.0200873	4.19797e-05	0.00184711	0.0209311	0.00991561	0.0282104	0.00553712
hsa-mir-501No2	0.00349983	0.0170757	0.642919	3.49983e-05	0.0113849	3.49983e-05	0.00115494	0.0469677	3.49983e-05	0.00124244	0.0160712	0.0232074	0.0248943	0.00898756	3.49983e-05	0.0426979	0.000472477	3.49983e-05	0.0561373	0.019921	3.49983e-05	0.0318764	0.0387781	0.00991502	3.49983e-05	0.0438179	0.0124594
hsa-mir-380-5p	0.00349983	3.49983e-05	3.49983e-05	0.0239983	3.49983e-05	0.00126344	0.0177196	0.0170757	3.49983e-05	3.49983e-05	0.00535824	0.00306585	0.000636969	3.49983e-05	0.0307355	0.0555073	0.0111085	0.0040983	3.49983e-05	0.0284606	0.0482276	3.49983e-05	0.0239983	3.49983e-05	3.49983e-05	3.49983e-05	3.49983e-05
hsa-mir-299No2	0.00349983	0.082281	0.0461977	3.49983e-05	0.0227664	0.0366782	0.000738464	8.53958e-05	0.0227664	0.0183426	0.020425	0.00919405	0.0274492	3.49983e-05	3.49983e-05	8.53958e-05	0.000668467	0.0163932	0.0552623	3.49983e-05	3.49983e-05	3.91981	0.0350683	0.00220489	0.0253388	0.00891056	0.0133833
hsa-mir-4323p	0.00315038	0.0147469	3.15038e-05	3.15038e-05	0.00379306	0.0265608	0.000203514	8.53752e-05	3.15038e-05	0.0318503	0.00636061	0.00481693	3.15038e-05	3.15038e-05	0.0426876	8.53752e-05	0.00137987	3.15038e-05	0.0255779	3.15038e-05	0.0100434	0.01366	0.0046153	0.0121164	0.0159724	0.00816578	3.15038e-05
hsa-mir-509No1	0.00292248	0.0225089	2.92248e-05	0.0387812	0.0341637	0.0366771	0.0244845	8.53363e-05	2.92248e-05	0.000678014	2.92248e-05	0.0140103	0.00829983	2.92248e-05	2.92248e-05	8.53363e-05	2.92248e-05	2.92248e-05	0.000426681	2.92248e-05	0.0220998	2.92248e-05	0.001847	0.0264396	2.92248e-05	0.00816832	0.00415284
hsa-mir-133a-1	0.00292248	0.0217344	2.92248e-05	0.028614	0.0278278	0.0139139	0.0282019	0.017076	0.0016249	0.0231898	0.0264513	0.0188266	0.0363848	2.92248e-05	0.00341637	8.53363e-05	2.92248e-05	2.92248e-05	0.000777378	0.00853947	0.00602614	0.0136626	0.0175378	0.00550887	0.0159742	0.0100241	0.0156908
hsa-mir-520c	0.00245224	0.00776132	0.0321488	2.45224e-05	0.0607173	2.45224e-05	0.0177199	8.53378e-05	0.00975744	0.000424237	0.00669705	0.00963238	0.0114887	2.45224e-05	0.0102454	8.53378e-05	2.45224e-05	0.0437234	0.00168714	5.68919e-05	0.0180803	2.45224e-05	0.00461511	2.45224e-05	0.0341596	0.0063096	0.0119988
hsa-mir-133a-2	0.00245224	2.45224e-05	0.00401676	0.00369307	0.0379361	0.0328845	0.0306284	0.0682948	2.45224e-05	0.0108634	2.45224e-05	0.032394	0.0242551	0.032345	2.45224e-05	8.53378e-05	0.00127516	2.45224e-05	0.00110105	0.0113833	2.45224e-05	0.0273179	0.0110767	0.00771228	0.0352631	0.0296966	0.0106133
hsa-mir-513-2No1	0.00175409	0.0263991	0.0301353	0.0313807	0.0341522	0.0012647	0.0512897	8.54243e-05	0.0243994	0.0280304	0.035152	0.021014	1.75409e-05	0.0449399	0.0324507	0.0896517	0.0366781	1.75409e-05	0.0559906	5.7008e-05	0.0602706	0.0318719	0.00553767	0.0616914	0.0242416	0.0293284	0.0263114
hsa-mir-101-1No2	0.00175409	0.00620949	4.01687e-05	1.75409e-05	0.0366781	0.0151782	1.75409e-05	8.54243e-05	0.0260132	0.00669713	0.00134013	0.00831966	0.00766012	1.75409e-05	0.0853892	0.136609	0.0125312	0.0150273	1.75409e-05	5.7008e-05	0.00200844	4.56064e-05	0.00923004	1.75409e-05	0.0258904	0.0103948	0.0124611
hsa-mir-520a*	0.00140464	1.40464e-05	4.01728e-05	0.0212241	0.0480528	1.40464e-05	0.00108719	0.0128047	0.013007	1.40464e-05	0.0214208	0.0157601	0.00765811	0.00269551	0.0307336	8.54022e-05	0.0354391	1.40464e-05	3.48351e-05	0.119507	0.0120518	0.0204937	1.40464e-05	0.0187239	0.0159708	0.0100207	1.40464e-05
hsa-mir-101-2No1	0.00140464	0.0225024	0.0361555	0.0055371	0.0467886	0.0417319	0.0173052	0.0341468	0.0422797	0.0140155	0.0177406	0.020578	0.0140408	0.0233592	3.41328e-05	8.54022e-05	0.000670014	0.0109267	3.48351e-05	5.6888e-05	4.01728e-05	0.0136573	1.40464e-05	0.0143133	0.0165186	0.0100207	0.0226147
hsa-mir-526b*	0.00105595	0.0395876	4.02317e-05	1.05595e-05	0.0695766	0.0202426	0.0106862	0.149417	0.00650571	0.008172	0.00937684	0.013136	0.0165995	0.0206755	0.013664	0.0469687	0.00108552	0.00819734	0.0153746	0.0597773	0.00803684	0.0113831	0.00553951	2.20694e-05	0.00550889	0.00297039	0.00876967
hsa-mir-526a-1No1	1.53379e-05	1.55526e-05	4.02466e-05	1.84975e-05	0.0126691	0.00380072	0.00202306	8.55239e-05	3.25776e-05	1.46323e-05	6.70265e-06	0.0232369	0.0319641	1.80067e-05	0.00171017	8.55239e-05	3.35439e-05	2.73628e-05	0.00110264	5.70108e-05	4.02466e-05	4.56148e-05	1.84975e-05	0.00110356	0.018206	0.0111552	0.0106322
hsa-mir-514-2&3No1	1.53379e-05	0.0209975	4.02466e-05	0.0101705	2.53382e-05	0.0354765	0.00099098	0.0898032	0.0130311	1.46323e-05	0.00469492	0.00745574	1.27918e-05	1.80067e-05	0.112887	8.55239e-05	0.000237123	0.0246326	3.4863e-05	5.70108e-05	4.02466e-05	4.56148e-05	1.84975e-05	0.0275928	0.0242798	0.00037179	0.00369796
hsa-mir-512-1&25p	1.53379e-05	0.0225467	4.02466e-05	0.00924567	2.53382e-05	0.0190036	0.00103147	8.55239e-05	0.0309518	0.01793	0.000335439	8.77326e-06	1.27918e-05	1.80067e-05	3.42034e-05	8.55239e-05	0.000335439	2.73628e-05	3.4863e-05	0.0342034	4.02466e-05	4.56148e-05	0.00184975	2.20712e-05	0.0413816	0.0156139	9.24873e-06
hsa-mir-510No2	1.53379e-05	1.55526e-05	4.02466e-05	1.84975e-05	2.53382e-05	0.00760145	0.000606766	8.55239e-05	3.25776e-05	0.0002928	6.70265e-06	8.77326e-06	0.0166262	1.80067e-05	3.42034e-05	0.021381	0.000410901	0.0123148	0.0012327	5.70108e-05	4.02466e-05	0.00912143	0.0194177	2.20712e-05	0.0303383	0.00446179	9.24873e-06
hsa-mir-508No2	1.53379e-05	0.024878	4.02466e-05	0.0231142	0.0164729	2.53382e-05	0.000606766	8.55239e-05	0.00325776	0.000426853	0.0107319	0.00219331	0.00511518	1.80067e-05	3.42034e-05	8.55239e-05	3.35439e-05	2.73628e-05	0.000493112	0.0598637	4.02466e-05	0.00684222	0.0138685	0.0386207	1.10279e-05	0.00037179	0.00323629
hsa-mir-506No2	1.53379e-05	0.0194331	4.02466e-05	0.0268106	2.53382e-05	2.53382e-05	0.0421945	8.55239e-05	0.0602778	1.46323e-05	0.0107319	8.77326e-06	1.27918e-05	0.0216111	0.0307831	8.55239e-05	0.0009488	0.0273628	0.000652319	0.0285131	4.02466e-05	4.56148e-05	0.0175619	0.0187582	0.0375164	0.0148731	9.24873e-06
hsa-mir-381No1	1.53379e-05	0.017884	4.02466e-05	1.84975e-05	2.53382e-05	0.0430841	0.0479155	8.55239e-05	0.0342034	0.0165342	0.00871958	0.0118408	0.0223779	0.0243105	0.0102626	0.0470412	0.0393263	0.019157	0.0435442	5.70108e-05	0.0503082	0.0319334	0.0314273	2.20712e-05	0.0298015	0.021565	9.24873e-06
hsa-mir-372No2	1.53379e-05	0.0311052	4.02466e-05	1.84975e-05	0.0278689	0.00253382	0.000286051	0.0171017	3.25776e-05	1.46323e-05	6.70265e-06	8.77326e-06	0.00191877	0.0135035	0.0290806	8.55239e-05	3.35439e-05	2.73628e-05	0.00024648	5.70108e-05	4.02466e-05	0.0205221	0.0434522	2.20712e-05	1.10279e-05	0.0163655	9.24873e-06
hsa-mir-370No2	1.53379e-05	1.55526e-05	4.02466e-05	0.0212583	2.53382e-05	0.00886835	0.0010893	8.55239e-05	3.25776e-05	0.0309058	0.0221325	0.0166723	0.00127887	0.0117028	0.0222399	8.55239e-05	0.0254915	2.73628e-05	0.0177766	5.70108e-05	4.02466e-05	4.56148e-05	0.0286665	0.00110356	0.021519	0.0327157	0.0277309
hsa-mir-368No2	1.53379e-05	1.55526e-05	4.02466e-05	1.84975e-05	0.00506763	0.00380072	0.0176385	8.55239e-05	3.25776e-05	0.000576397	0.0107319	0.0109635	1.27918e-05	1.80067e-05	0.0325009	8.55239e-05	3.35439e-05	2.73628e-05	0.000493112	5.70108e-05	4.02466e-05	4.56148e-05	0.020338	0.00772415	0.0220712	0.0118991	9.24873e-06
hsa-mir-367No2	1.53379e-05	1.55526e-05	4.02466e-05	1.84975e-05	0.0164729	2.53382e-05	2.86051e-05	8.55239e-05	3.25776e-05	0.000207061	6.70265e-06	0.00131568	1.27918e-05	1.80067e-05	3.42034e-05	0.064143	3.35439e-05	0.00136829	3.4863e-05	5.70108e-05	4.02466e-05	4.56148e-05	1.84975e-05	0.00110356	0.0176539	0.0104113	9.24873e-06
hsa-mir-340No1	1.53379e-05	0.00855239	4.02466e-05	0.0184975	2.53382e-05	2.53382e-05	0.0309365	8.55239e-05	3.25776e-05	0.00987452	0.0157673	0.0171017	0.0428387	1.80067e-05	3.42034e-05	8.55239e-05	0.001162	2.73628e-05	3.4863e-05	5.70108e-05	0.0241418	4.56148e-05	0.0231142	2.20712e-05	0.0104834	0.0141292	0.0212583
hsa-mir-329-1No1	1.53379e-05	0.0108837	4.02466e-05	0.0323629	0.0278689	2.53382e-05	2.86051e-05	8.55239e-05	3.25776e-05	0.0008784	0.00234823	0.0122795	0.0140664	0.00810146	0.0171017	8.55239e-05	0.000335439	0.0259977	0.000604005	0.0285131	4.02466e-05	0.0159667	0.0120188	2.20712e-05	0.00330991	0.00669344	0.00462283
hsa-mir-325No2	1.53379e-05	1.55526e-05	4.02466e-05	0.0166416	0.0164729	2.53382e-05	0.000783458	8.55239e-05	0.0309518	1.46323e-05	0.00234823	0.00833306	1.27918e-05	1.80067e-05	3.42034e-05	8.55239e-05	0.0004744	0.0355838	3.4863e-05	5.70108e-05	0.00201233	4.56148e-05	0.0175619	2.20712e-05	0.0204147	0.00446179	9.24873e-06
hsa-mir-302dNo2	1.53379e-05	0.0233289	0.0442651	0.0110939	0.041811	0.0152029	0.000881774	8.55239e-05	0.0195404	0.00253535	6.70265e-06	0.00701707	0.00127887	0.0360133	3.42034e-05	8.55239e-05	3.35439e-05	2.73628e-05	0.0182827	5.70108e-05	0.0301849	0.0136829	0.00647105	0.0275928	0.0187582	7.43887e-06	0.00600938
hsa-miR-302c*No2	1.53379e-05	1.55526e-05	0.00201233	1.84975e-05	0.0253382	0.0101353	0.000700634	0.0555844	3.25776e-05	0.000400932	0.00503082	0.000877173	1.27918e-05	1.80067e-05	3.42034e-05	8.55239e-05	0.000627472	2.73628e-05	3.4863e-05	5.70108e-05	4.02466e-05	0.0273628	0.0212583	0.0165496	0.0121384	7.43887e-06	9.24873e-06
hsa-mir-16-1No2	1.53379e-05	0.0225467	0.0301849	0.00554771	0.00633454	0.0215344	0.00134176	0.0256602	3.25776e-05	0.0328537	0.025829	0.0219331	0.0262124	0.0278996	3.42034e-05	0.042762	0.00627472	2.73628e-05	0.000551243	0.0627165	0.0362127	4.63862	0.0767353	0.0684222	0.0364121	0.0148731	0.0115571
hsa-mir-144-precNo2	1.53379e-05	0.0233289	4.02466e-05	0.02497	0.0785452	0.070953	0.11327	0.0171017	0.0635294	0.0250314	0.0167643	0.0228074	0.0377312	0.0225006	3.42034e-05	0.0898032	0.0134176	0.0095785	3.4863e-05	5.70108e-05	4.02466e-05	4.56148e-05	0.0101705	0.0330991	0.12801	0.0304917	0.0129436
hsa-mir-135a-1No2	1.53379e-05	1.55526e-05	4.02466e-05	0.0221939	2.53382e-05	2.53382e-05	0.000452314	8.55239e-05	3.25776e-05	0.0154912	0.00804931	0.0131568	0.000639436	0.0216111	0.0188196	8.55239e-05	0.000627472	2.73628e-05	0.000697413	5.70108e-05	4.02466e-05	4.56148e-05	0.00369796	0.0220712	0.0336513	0.00855239	9.24873e-06
